# Supplementary material for: Crystal structure and Hirshfeld surface analysis of 8-benzyl-1-[(4-methyl­phen­yl)sulfon­yl]-2,7,8,9-tetra­hydro-1H-3,6:10,13-diep­oxy-1,8-benzodi­aza­cyclo­penta­decine ethanol hemisolvate
Source: Acta Crystallogr E Crystallogr Commun. 2024 Mar 26;80(Pt 4):418–22. doi: 10.1107/S2056989024002275 (PMC10993595; doi:10.1107/S2056989024002275)
Supplement: Supplementary file 1 [file e-80-00418-sup1.cif]

##############################################################################
#                                                                            #
# This CIF contains the data in a paper accepted for publication in          #
# Acta Crystallographica Section E. It conforms to the requirements of       #
# Notes for Authors for Acta Crystallographica Section E, and has been       #
# peer reviewed under the auspices of the IUCr Commission on Journals.       #
#                                                                            #
# Full details of the Crystallographic Information File format               #
# are given in the paper "The Crystallographic Information File (CIF):       #
# a New Standard Archive File for Crystallography" by S. R. Hall, F. H.      #
# Allen and I. D. Brown [Acta Cryst. (1991), A47, 655-685].                  #
#                                                                            #
# The current version of the core CIF dictionary is obtainable from          #
# ftp://ftp.iucr.org/pub/cif_core.dic.                                       #
#                                                                            #
# Software is freely available for graphical display of the structure(s)     #
# in this CIF. For information consult the CIF software page                 #
# http://www.iucr.org/resources/cif/software.                                #
#                                                                            #
# This file may be used for bona fide research purposes within the           #
# scientific community so long as proper attribution is given to the journal # 
# article from which it was obtained.                                        #
#                                                                            #
##############################################################################
data_I
_audit_creation_method     'SHELXL-2019/3'
_journal_date_recd_electronic     2024-03-01
_journal_date_accepted     2024-03-08
_journal_name_full     'Acta Crystallographica, Section E'
_journal_year     2024
_journal_volume     80
_journal_issue      1
_journal_page_first     0
_journal_page_last     0
_journal_paper_category     GO
_journal_paper_doi     10.1107/S2056989024002275
_journal_coeditor_code     VM2297
_publ_contact_author_name     'Ajaya Bhattarai'
_publ_contact_author_address
;
Department of Chemistry,
M.M.A.M.C (Tribhuvan University)
Biratnagar,
Nepal
;
_publ_contact_author_email     'ajaya.bhattarai@mmamc.tu.edu.np'
_publ_contact_author_fax     ?
_publ_contact_author_phone     ?
_publ_section_title
;\
Crystal structure and Hirshfeld surface analysis of
8-benzyl-1-[(4-methylphenyl)sulfonyl]-2,7,8,9-tetrahydro-1<i>H</i>-3,6:10,13-\
diepoxy-1,8-benzodiazacyclopentadecine ethanol hemisolvate
;
_publ_section_title_footnote     .
loop_
    _publ_author_name
    _publ_author_address
    'Gleb M. Burkin'
;
RUDN University,
6 Miklukho-Maklaya St., Moscow 117198,
Russian Federation
;
    'Elizaveta A. Kvyatkovskaya'
;
RUDN University,
6 Miklukho-Maklaya St., Moscow 117198,
Russian Federation
;
    'Victor N. Khrustalev'
;
RUDN University,
6 Miklukho-Maklaya St., Moscow 117198,
Russian Federation
Zelinsky Institute of Organic Chemistry of RAS,
4, 7 Leninsky Prospect, 119991 Moscow,
Russian Federation
;
    'Khudayar I. Hasanov'
;
Western Caspian University,
Istiqlaliyyat Street 31, AZ1001, Baku,
Azerbaijan
Azerbaijan Medical University, Scientific Research Centre (SRC), 
A. Kasumzade St. 14. Baku, AZ 1022, Azerbaijan
;
    'Nurlana D. Sadikhova'
;
Department of Chemistry,
Baku State University,
Z. Xalilov Str. 23, Az 1148 Baku,
Azerbaijan
;
    'Akkurt, Mehmet'
;
Department of Physics,
Faculty of Sciences,
Erciyes University,
38039 Kayseri,
Turkey
;
    'Ajaya Bhattarai'
;
Department of Chemistry,
M.M.A.M.C (Tribhuvan University)
Biratnagar,
Nepal
;
_publ_section_synopsis
;
In the crystal, molecules are connected by C---H...O and O---H...O hydrogen
bonds, forming a three-dimensional network. In addition, C---H...\p
interactions also strengthen the molecular packing.
;
_chemical_name_systematic
;\
8-Benzyl-1-[(4-methylphenyl)sulfonyl]-2,7,8,9-tetrahydro-1<i>H</i>-3,6:10,13-\
diepoxy-1,8-benzodiazacyclopentadecine ethanol hemisolvate
;
_chemical_name_common     ?
_chemical_formula_moiety     '2(C31 H28 N2 O4 S), C2 H6 O'
_chemical_formula_sum     'C64 H62 N4 O9 S2'
_chemical_formula_iupac     '2C31 H28 N2 O4 S, C2 H6 O'
_chemical_formula_weight     1095.29
_chemical_melting_point     ?
_space_group_crystal_system     triclinic
_space_group_name_H-M_alt     'P -1'
_space_group_name_Hall     '-P 1'
loop_
    _space_group_symop_operation_xyz
    'x, y, z'
    '-x, -y, -z'
_cell_length_a     10.7108(2)
_cell_length_b     11.7817(2)
_cell_length_c     12.9233(3)
_cell_angle_alpha     73.831(2)
_cell_angle_beta     67.667(2)
_cell_angle_gamma     67.380(2)
_cell_volume     1375.62(6)
_cell_formula_units_Z     1
_cell_measurement_reflns_used     29573
_cell_measurement_theta_min     3.7
_cell_measurement_theta_max     77.3
_cell_measurement_temperature     100(2)
_exptl_crystal_description     prism
_exptl_crystal_colour     colourless
_exptl_crystal_size_max     0.280
_exptl_crystal_size_mid     0.250
_exptl_crystal_size_min     0.210
_exptl_crystal_density_diffrn     1.322
_exptl_crystal_density_meas     ?
_exptl_crystal_density_method     ?
_exptl_crystal_F_000     578
_exptl_absorpt_coefficient_mu     1.393
_exptl_absorpt_correction_type     multi-scan
_exptl_absorpt_process_details
;
(CrysAlisPro; Rigaku OD, 2021)
;
_exptl_absorpt_correction_T_min     0.696
_exptl_absorpt_correction_T_max     0.759
_diffrn_ambient_temperature     100(2)
_diffrn_source     'micro-focus sealed X-ray tube'
_diffrn_radiation_type     CuK\a
_diffrn_radiation_wavelength     1.54184
_diffrn_measurement_device_type     'XtaLAB Synergy, Dualflex, HyPix'
_diffrn_measurement_method     '\f and \w'
_diffrn_detector_area_resol_mean     ?
_diffrn_reflns_number     41981
_diffrn_reflns_av_R_equivalents     0.0354
_diffrn_reflns_av_unetI/netI     0.0207
_diffrn_reflns_theta_min     3.743
_diffrn_reflns_theta_max     77.892
_diffrn_reflns_theta_full     67.684
_diffrn_measured_fraction_theta_max     0.990
_diffrn_measured_fraction_theta_full     0.999
_diffrn_reflns_limit_h_min     -13
_diffrn_reflns_limit_h_max     13
_diffrn_reflns_limit_k_min     -14
_diffrn_reflns_limit_k_max     13
_diffrn_reflns_limit_l_min     -16
_diffrn_reflns_limit_l_max     15
_diffrn_standards_number     0
_diffrn_standards_interval_count     0
_diffrn_standards_interval_time     0
_diffrn_standards_decay_%     0
_refine_special_details     ?
_reflns_number_total     5824
_reflns_number_gt     5577
_reflns_threshold_expression     'I > 2\s(I)'
_refine_ls_structure_factor_coef     Fsqd
_refine_ls_matrix_type     full
_refine_ls_R_factor_all     0.0351
_refine_ls_R_factor_gt     0.0341
_refine_ls_wR_factor_gt     0.0873
_refine_ls_wR_factor_ref     0.0881
_refine_ls_goodness_of_fit_ref     1.062
_refine_ls_restrained_S_all     1.062
_refine_ls_number_reflns     5824
_refine_ls_number_parameters     375
_refine_ls_number_restraints     0
_refine_ls_hydrogen_treatment     mixed
_refine_ls_weighting_scheme     calc
_refine_ls_weighting_details
              'w=1/[\s^2^(Fo^2^)+(0.0392P)^2^+0.6403P] where P=(Fo^2^+2Fc^2^)/3'
_atom_sites_solution_hydrogens     mixed
_atom_sites_solution_primary     ?
_atom_sites_solution_secondary     ?
_refine_ls_shift/su_max     0.000
_refine_ls_shift/su_mean     0.000
_refine_diff_density_max     0.355
_refine_diff_density_min     -0.378
_refine_ls_extinction_method
;
SHELXL-2019/3 (Sheldrick, 2015b)
;
_refine_ls_extinction_coef     0.0016(2)
_refine_ls_extinction_expression
                                  'Fc^*^=kFc[1+0.001xFc^2^\l^3^/sin(2\q)]^-1/4^'
loop_
    _atom_type_symbol
    _atom_type_description
    _atom_type_scat_dispersion_real
    _atom_type_scat_dispersion_imag
    _atom_type_scat_source
    'C' 'C' 0.0181 0.0091
                         'International Tables Vol C Tables 4.2.6.8 and 6.1.1.4'
    'H' 'H' 0.0000 0.0000
                         'International Tables Vol C Tables 4.2.6.8 and 6.1.1.4'
    'N' 'N' 0.0311 0.0180
                         'International Tables Vol C Tables 4.2.6.8 and 6.1.1.4'
    'O' 'O' 0.0492 0.0322
                         'International Tables Vol C Tables 4.2.6.8 and 6.1.1.4'
    'S' 'S' 0.3331 0.5567
                         'International Tables Vol C Tables 4.2.6.8 and 6.1.1.4'
_computing_data_collection
;
CrysAlisPro 1.171.41.117a (Rigaku OD, 2021)
;
_computing_cell_refinement
;
CrysAlisPro 1.171.41.117a (Rigaku OD, 2021)
;
_computing_data_reduction
;
CrysAlisPro 1.171.41.117a (Rigaku OD, 2021)
;
_computing_structure_solution
;
<i>SHELXT2016/6</i> (Sheldrick, 2015a)
;
_computing_structure_refinement
;
<i>SHELXL2016/6</i> (Sheldrick, 2015b
;
_computing_molecular_graphics
;
ORTEP-3 for Windows (Farrugia, 2012)
;
_computing_publication_material
;
PLATON (Spek, 2020)
;
loop_
    _atom_site_type_symbol
    _atom_site_label
    _atom_site_fract_x
    _atom_site_fract_y
    _atom_site_fract_z
    _atom_site_U_iso_or_equiv
    _atom_site_adp_type
    _atom_site_calc_flag
    _atom_site_occupancy
    _atom_site_disorder_assembly
    _atom_site_disorder_group
    S S1 0.34319(3) 0.29237(3) 0.25323(2) 0.01869(9) Uani d 1 . .
    O O1 0.26473(9) 0.42189(9) 0.23711(8) 0.0254(2) Uani d 1 . .
    O O2 0.27094(10) 0.20120(9) 0.30881(8) 0.0275(2) Uani d 1 . .
    N N1 0.44474(10) 0.27652(9) 0.32641(8) 0.0172(2) Uani d 1 . .
    C C2 0.51453(13) 0.15058(10) 0.37966(10) 0.0191(2) Uani d 1 . .
    H H2A 0.485159 0.088176 0.364704 0.023 Uiso calc 1 . .
    H H2B 0.619013 0.129923 0.346117 0.023 Uiso calc 1 . .
    C C3 0.47475(12) 0.14584(10) 0.50358(10) 0.0175(2) Uani d 1 . .
    C C4 0.54024(13) 0.15296(11) 0.57161(10) 0.0198(2) Uani d 1 . .
    H H4 0.634721 0.154918 0.550100 0.024 Uiso calc 1 . .
    C C5 0.43909(13) 0.15696(11) 0.68239(10) 0.0199(2) Uani d 1 . .
    H H5 0.453219 0.162182 0.748959 0.024 Uiso calc 1 . .
    C C6 0.31931(13) 0.15184(10) 0.67389(10) 0.0185(2) Uani d 1 . .
    C C7 0.17501(13) 0.15988(11) 0.75523(10) 0.0220(2) Uani d 1 . .
    H H7A 0.131541 0.114502 0.731987 0.026 Uiso calc 1 . .
    H H7B 0.183651 0.118517 0.831302 0.026 Uiso calc 1 . .
    N N8 0.08088(11) 0.28896(10) 0.76194(8) 0.0200(2) Uani d 1 . .
    C C9 0.04134(13) 0.35259(11) 0.65683(10) 0.0204(2) Uani d 1 . .
    H H9A -0.061979 0.397627 0.677668 0.024 Uiso calc 1 . .
    H H9B 0.060752 0.289099 0.611373 0.024 Uiso calc 1 . .
    C C10 0.11988(12) 0.44237(11) 0.58612(10) 0.0189(2) Uani d 1 . .
    C C11 0.09010(13) 0.56626(12) 0.57983(10) 0.0223(3) Uani d 1 . .
    H H11 0.006365 0.620768 0.622820 0.027 Uiso calc 1 . .
    C C12 0.20853(13) 0.59902(11) 0.49635(11) 0.0221(2) Uani d 1 . .
    H H12 0.219159 0.679579 0.473175 0.027 Uiso calc 1 . .
    C C13 0.30360(12) 0.49285(11) 0.45610(10) 0.0173(2) Uani d 1 . .
    C C13A 0.44410(12) 0.46902(10) 0.37101(10) 0.0170(2) Uani d 1 . .
    C C14 0.52046(13) 0.55094(11) 0.35073(10) 0.0197(2) Uani d 1 . .
    H H14 0.480254 0.616767 0.394083 0.024 Uiso calc 1 . .
    C C15 0.65231(13) 0.53900(11) 0.26973(11) 0.0223(2) Uani d 1 . .
    H H15 0.701290 0.595894 0.258244 0.027 Uiso calc 1 . .
    C C16 0.71286(13) 0.44340(12) 0.20519(11) 0.0238(3) Uani d 1 . .
    H H16 0.802673 0.435140 0.148619 0.029 Uiso calc 1 . .
    C C17 0.64055(13) 0.36040(11) 0.22444(10) 0.0210(2) Uani d 1 . .
    H H17 0.681655 0.294797 0.180736 0.025 Uiso calc 1 . .
    C C17A 0.50862(12) 0.37150(10) 0.30676(10) 0.0169(2) Uani d 1 . .
    O O18 0.33994(9) 0.14221(7) 0.56487(7) 0.01775(17) Uani d 1 . .
    O O19 0.25043(9) 0.39580(7) 0.51033(7) 0.01831(18) Uani d 1 . .
    C C18 0.45360(13) 0.25328(11) 0.11787(10) 0.0194(2) Uani d 1 . .
    C C19 0.47466(14) 0.34721(12) 0.02676(11) 0.0231(3) Uani d 1 . .
    H H19 0.429460 0.432036 0.036840 0.028 Uiso calc 1 . .
    C C20 0.56225(14) 0.31628(13) -0.07921(11) 0.0256(3) Uani d 1 . .
    H H20 0.577191 0.380592 -0.141437 0.031 Uiso calc 1 . .
    C C21 0.62851(13) 0.19256(13) -0.09572(11) 0.0248(3) Uani d 1 . .
    C C22 0.60615(16) 0.09972(13) -0.00297(12) 0.0298(3) Uani d 1 . .
    H H22 0.651317 0.014844 -0.012877 0.036 Uiso calc 1 . .
    C C23 0.51916(15) 0.12903(12) 0.10348(11) 0.0273(3) Uani d 1 . .
    H H23 0.504526 0.064868 0.165925 0.033 Uiso calc 1 . .
    C C24 0.72086(16) 0.15961(15) -0.21168(12) 0.0332(3) Uani d 1 . .
    H H24A 0.694267 0.229732 -0.269594 0.050 Uiso calc 1 . .
    H H24B 0.707489 0.086191 -0.221990 0.050 Uiso calc 1 . .
    H H24C 0.820799 0.141504 -0.218776 0.050 Uiso calc 1 . .
    C C25 -0.04484(13) 0.29217(13) 0.86246(11) 0.0241(3) Uani d 1 . .
    H H25A -0.089738 0.232837 0.862308 0.029 Uiso calc 1 . .
    H H25B -0.114917 0.376593 0.859809 0.029 Uiso calc 1 . .
    C C26 -0.00487(12) 0.25859(12) 0.96982(10) 0.0207(2) Uani d 1 . .
    C C27 -0.04248(13) 0.16461(12) 1.05579(11) 0.0240(3) Uani d 1 . .
    H H27 -0.093326 0.119180 1.046874 0.029 Uiso calc 1 . .
    C C28 -0.00605(15) 0.13668(13) 1.15487(12) 0.0290(3) Uani d 1 . .
    H H28 -0.033377 0.073309 1.213575 0.035 Uiso calc 1 . .
    C C29 0.06986(15) 0.20120(14) 1.16770(12) 0.0318(3) Uani d 1 . .
    H H29 0.095792 0.181438 1.234727 0.038 Uiso calc 1 . .
    C C30 0.10807(15) 0.29490(14) 1.08238(12) 0.0306(3) Uani d 1 . .
    H H30 0.159859 0.339513 1.091183 0.037 Uiso calc 1 . .
    C C31 0.07072(14) 0.32339(13) 0.98440(11) 0.0258(3) Uani d 1 . .
    H H31 0.096909 0.387811 0.926505 0.031 Uiso calc 1 . .
    O O3 0.1154(3) 0.0518(3) 0.5446(2) 0.0509(6) Uani d 0.5 A -1
    H H3 0.183(6) 0.085(5) 0.503(5) 0.076 Uiso d 0.5 B -1
    C C32 0.0470(6) 0.0434(4) 0.4684(5) 0.0246(10) Uani d 0.5 A -1
    H H32A -0.011759 0.128074 0.444417 0.030 Uiso calc 0.5 A -1
    H H32B 0.121887 0.012197 0.399757 0.030 Uiso calc 0.5 A -1
    C C33 -0.0412(13) -0.0361(10) 0.5180(10) 0.093(4) Uani d 0.5 A -1
    H H33A -0.082799 -0.036983 0.462603 0.140 Uiso calc 0.5 A -1
    H H33B 0.016411 -0.120799 0.540200 0.140 Uiso calc 0.5 A -1
    H H33C -0.117428 -0.004755 0.584925 0.140 Uiso calc 0.5 A -1
loop_
    _atom_site_aniso_label
    _atom_site_aniso_U_11
    _atom_site_aniso_U_22
    _atom_site_aniso_U_33
    _atom_site_aniso_U_12
    _atom_site_aniso_U_13
    _atom_site_aniso_U_23
    S1 0.01708(14) 0.02084(16) 0.01848(15) -0.00704(11) -0.00430(11)
                                                                    -0.00365(11)
    O1 0.0207(4) 0.0262(5) 0.0259(5) -0.0012(4) -0.0080(4) -0.0067(4)
    O2 0.0265(5) 0.0350(5) 0.0263(5) -0.0196(4) -0.0040(4) -0.0042(4)
    N1 0.0208(5) 0.0145(5) 0.0166(5) -0.0065(4) -0.0056(4) -0.0018(4)
    C2 0.0227(6) 0.0136(5) 0.0188(6) -0.0043(4) -0.0053(5) -0.0027(4)
    C3 0.0185(5) 0.0114(5) 0.0199(6) -0.0040(4) -0.0045(4) -0.0014(4)
    C4 0.0205(6) 0.0153(5) 0.0233(6) -0.0052(4) -0.0072(5) -0.0027(4)
    C5 0.0252(6) 0.0155(5) 0.0195(6) -0.0050(4) -0.0086(5) -0.0030(4)
    C6 0.0238(6) 0.0131(5) 0.0161(5) -0.0040(4) -0.0060(4) -0.0015(4)
    C7 0.0247(6) 0.0193(6) 0.0196(6) -0.0083(5) -0.0046(5) -0.0008(4)
    N8 0.0187(5) 0.0216(5) 0.0166(5) -0.0054(4) -0.0039(4) -0.0017(4)
    C9 0.0184(5) 0.0234(6) 0.0184(6) -0.0068(5) -0.0054(4) -0.0018(5)
    C10 0.0165(5) 0.0226(6) 0.0156(5) -0.0040(4) -0.0041(4) -0.0039(4)
    C11 0.0205(6) 0.0212(6) 0.0208(6) -0.0033(5) -0.0032(5) -0.0056(5)
    C12 0.0237(6) 0.0173(6) 0.0228(6) -0.0053(5) -0.0046(5) -0.0044(5)
    C13 0.0201(6) 0.0163(5) 0.0161(5) -0.0062(4) -0.0066(4) -0.0013(4)
    C13A 0.0186(5) 0.0148(5) 0.0160(5) -0.0039(4) -0.0067(4) -0.0002(4)
    C14 0.0227(6) 0.0165(5) 0.0205(6) -0.0059(4) -0.0077(5) -0.0027(4)
    C15 0.0225(6) 0.0201(6) 0.0262(6) -0.0100(5) -0.0078(5) -0.0013(5)
    C16 0.0185(6) 0.0231(6) 0.0264(6) -0.0074(5) -0.0021(5) -0.0045(5)
    C17 0.0203(6) 0.0181(6) 0.0222(6) -0.0048(4) -0.0039(5) -0.0051(4)
    C17A 0.0182(5) 0.0147(5) 0.0177(5) -0.0057(4) -0.0062(4) -0.0004(4)
    O18 0.0201(4) 0.0168(4) 0.0162(4) -0.0066(3) -0.0051(3) -0.0019(3)
    O19 0.0178(4) 0.0160(4) 0.0179(4) -0.0048(3) -0.0029(3) -0.0022(3)
    C18 0.0199(5) 0.0222(6) 0.0184(6) -0.0071(5) -0.0074(4) -0.0034(4)
    C19 0.0257(6) 0.0201(6) 0.0230(6) -0.0070(5) -0.0084(5) -0.0018(5)
    C20 0.0266(6) 0.0291(7) 0.0199(6) -0.0104(5) -0.0079(5) 0.0012(5)
    C21 0.0211(6) 0.0337(7) 0.0203(6) -0.0057(5) -0.0086(5) -0.0064(5)
    C22 0.0380(8) 0.0227(6) 0.0261(7) -0.0025(5) -0.0115(6) -0.0076(5)
    C23 0.0377(7) 0.0210(6) 0.0216(6) -0.0080(5) -0.0100(5) -0.0017(5)
    C24 0.0290(7) 0.0445(8) 0.0224(7) -0.0046(6) -0.0076(5) -0.0101(6)
    C25 0.0185(6) 0.0334(7) 0.0197(6) -0.0099(5) -0.0034(5) -0.0041(5)
    C26 0.0168(5) 0.0245(6) 0.0181(6) -0.0045(5) -0.0029(4) -0.0056(5)
    C27 0.0223(6) 0.0236(6) 0.0253(6) -0.0075(5) -0.0054(5) -0.0049(5)
    C28 0.0307(7) 0.0263(7) 0.0251(7) -0.0065(5) -0.0094(5) 0.0008(5)
    C29 0.0312(7) 0.0378(8) 0.0264(7) -0.0062(6) -0.0143(6) -0.0036(6)
    C30 0.0260(7) 0.0394(8) 0.0318(7) -0.0122(6) -0.0100(6) -0.0096(6)
    C31 0.0233(6) 0.0308(7) 0.0234(6) -0.0119(5) -0.0035(5) -0.0044(5)
    O3 0.0515(15) 0.0704(18) 0.0412(13) -0.0381(14) -0.0009(11) -0.0158(12)
    C32 0.032(2) 0.0147(16) 0.0178(17) -0.0037(14) -0.0020(15) -0.0027(13)
    C33 0.103(8) 0.122(8) 0.074(7) -0.060(6) -0.024(6) -0.014(5)
_geom_special_details
;
 All esds (except the esd in the dihedral angle between two l.s. planes)
 are estimated using the full covariance matrix.  The cell esds are taken
 into account individually in the estimation of esds in distances, angles
 and torsion angles; correlations between esds in cell parameters are only
 used when they are defined by crystal symmetry.  An approximate (isotropic)
 treatment of cell esds is used for estimating esds involving l.s. planes.
;
loop_
    _geom_bond_atom_site_label_1
    _geom_bond_atom_site_label_2
    _geom_bond_site_symmetry_2
    _geom_bond_distance
    _geom_bond_publ_flag
    S1 O1 . 1.4309(9) ?
    S1 O2 . 1.4339(9) ?
    S1 N1 . 1.6246(10) ?
    S1 C18 . 1.7688(12) ?
    N1 C17A . 1.4435(14) ?
    N1 C2 . 1.4843(14) ?
    C2 C3 . 1.4829(16) ?
    C2 H2A . 0.9900 ?
    C2 H2B . 0.9900 ?
    C3 C4 . 1.3517(17) ?
    C3 O18 . 1.3688(14) ?
    C4 C5 . 1.4300(17) ?
    C4 H4 . 0.9500 ?
    C5 C6 . 1.3534(17) ?
    C5 H5 . 0.9500 ?
    C6 O18 . 1.3711(14) ?
    C6 C7 . 1.4869(17) ?
    C7 N8 . 1.4712(15) ?
    C7 H7A . 0.9900 ?
    C7 H7B . 0.9900 ?
    N8 C25 . 1.4699(15) ?
    N8 C9 . 1.4875(15) ?
    C9 C10 . 1.4912(16) ?
    C9 H9A . 0.9900 ?
    C9 H9B . 0.9900 ?
    C10 C11 . 1.3544(18) ?
    C10 O19 . 1.3725(14) ?
    C11 C12 . 1.4235(17) ?
    C11 H11 . 0.9500 ?
    C12 C13 . 1.3609(17) ?
    C12 H12 . 0.9500 ?
    C13 O19 . 1.3690(14) ?
    C13 C13A . 1.4635(16) ?
    C13A C17A . 1.4041(16) ?
    C13A C14 . 1.4045(16) ?
    C14 C15 . 1.3841(17) ?
    C14 H14 . 0.9500 ?
    C15 C16 . 1.3911(18) ?
    C15 H15 . 0.9500 ?
    C16 C17 . 1.3852(17) ?
    C16 H16 . 0.9500 ?
    C17 C17A . 1.3923(16) ?
    C17 H17 . 0.9500 ?
    C18 C19 . 1.3880(17) ?
    C18 C23 . 1.3900(18) ?
    C19 C20 . 1.3881(18) ?
    C19 H19 . 0.9500 ?
    C20 C21 . 1.3915(19) ?
    C20 H20 . 0.9500 ?
    C21 C22 . 1.3942(19) ?
    C21 C24 . 1.5090(18) ?
    C22 C23 . 1.3867(19) ?
    C22 H22 . 0.9500 ?
    C23 H23 . 0.9500 ?
    C24 H24A . 0.9800 ?
    C24 H24B . 0.9800 ?
    C24 H24C . 0.9800 ?
    C25 C26 . 1.5101(17) ?
    C25 H25A . 0.9900 ?
    C25 H25B . 0.9900 ?
    C26 C27 . 1.3930(18) ?
    C26 C31 . 1.3948(18) ?
    C27 C28 . 1.3952(19) ?
    C27 H27 . 0.9500 ?
    C28 C29 . 1.384(2) ?
    C28 H28 . 0.9500 ?
    C29 C30 . 1.389(2) ?
    C29 H29 . 0.9500 ?
    C30 C31 . 1.3859(19) ?
    C30 H30 . 0.9500 ?
    C31 H31 . 0.9500 ?
    O3 C32 . 1.474(7) ?
    O3 H3 . 0.88(6) ?
    C32 C33 . 1.438(7) ?
    C32 H32A . 0.9900 ?
    C32 H32B . 0.9900 ?
    C33 H33A . 0.9800 ?
    C33 H33B . 0.9800 ?
    C33 H33C . 0.9800 ?
loop_
    _geom_angle_atom_site_label_1
    _geom_angle_atom_site_label_2
    _geom_angle_atom_site_label_3
    _geom_angle_site_symmetry_1
    _geom_angle_site_symmetry_3
    _geom_angle
    _geom_angle_publ_flag
    O1 S1 O2 . . 120.65(6) ?
    O1 S1 N1 . . 106.82(5) ?
    O2 S1 N1 . . 106.39(5) ?
    O1 S1 C18 . . 107.02(6) ?
    O2 S1 C18 . . 107.44(6) ?
    N1 S1 C18 . . 108.00(5) ?
    C17A N1 C2 . . 116.81(9) ?
    C17A N1 S1 . . 119.73(8) ?
    C2 N1 S1 . . 119.66(8) ?
    C3 C2 N1 . . 110.33(9) ?
    C3 C2 H2A . . 109.6 ?
    N1 C2 H2A . . 109.6 ?
    C3 C2 H2B . . 109.6 ?
    N1 C2 H2B . . 109.6 ?
    H2A C2 H2B . . 108.1 ?
    C4 C3 O18 . . 110.28(10) ?
    C4 C3 C2 . . 133.66(11) ?
    O18 C3 C2 . . 115.88(10) ?
    C3 C4 C5 . . 106.38(11) ?
    C3 C4 H4 . . 126.8 ?
    C5 C4 H4 . . 126.8 ?
    C6 C5 C4 . . 106.62(11) ?
    C6 C5 H5 . . 126.7 ?
    C4 C5 H5 . . 126.7 ?
    C5 C6 O18 . . 109.96(10) ?
    C5 C6 C7 . . 133.39(11) ?
    O18 C6 C7 . . 116.59(10) ?
    N8 C7 C6 . . 112.77(10) ?
    N8 C7 H7A . . 109.0 ?
    C6 C7 H7A . . 109.0 ?
    N8 C7 H7B . . 109.0 ?
    C6 C7 H7B . . 109.0 ?
    H7A C7 H7B . . 107.8 ?
    C25 N8 C7 . . 109.86(10) ?
    C25 N8 C9 . . 111.95(9) ?
    C7 N8 C9 . . 113.15(9) ?
    N8 C9 C10 . . 113.10(10) ?
    N8 C9 H9A . . 109.0 ?
    C10 C9 H9A . . 109.0 ?
    N8 C9 H9B . . 109.0 ?
    C10 C9 H9B . . 109.0 ?
    H9A C9 H9B . . 107.8 ?
    C11 C10 O19 . . 109.65(10) ?
    C11 C10 C9 . . 133.17(11) ?
    O19 C10 C9 . . 117.17(10) ?
    C10 C11 C12 . . 106.75(11) ?
    C10 C11 H11 . . 126.6 ?
    C12 C11 H11 . . 126.6 ?
    C13 C12 C11 . . 106.89(11) ?
    C13 C12 H12 . . 126.6 ?
    C11 C12 H12 . . 126.6 ?
    C12 C13 O19 . . 109.34(10) ?
    C12 C13 C13A . . 131.60(11) ?
    O19 C13 C13A . . 119.05(10) ?
    C17A C13A C14 . . 117.06(11) ?
    C17A C13A C13 . . 125.36(10) ?
    C14 C13A C13 . . 117.58(10) ?
    C15 C14 C13A . . 122.22(11) ?
    C15 C14 H14 . . 118.9 ?
    C13A C14 H14 . . 118.9 ?
    C14 C15 C16 . . 119.77(11) ?
    C14 C15 H15 . . 120.1 ?
    C16 C15 H15 . . 120.1 ?
    C17 C16 C15 . . 119.17(11) ?
    C17 C16 H16 . . 120.4 ?
    C15 C16 H16 . . 120.4 ?
    C16 C17 C17A . . 121.10(11) ?
    C16 C17 H17 . . 119.4 ?
    C17A C17 H17 . . 119.4 ?
    C17 C17A C13A . . 120.65(11) ?
    C17 C17A N1 . . 117.53(10) ?
    C13A C17A N1 . . 121.77(10) ?
    C3 O18 C6 . . 106.71(9) ?
    C13 O19 C10 . . 107.37(9) ?
    C19 C18 C23 . . 120.47(12) ?
    C19 C18 S1 . . 119.61(9) ?
    C23 C18 S1 . . 119.92(10) ?
    C18 C19 C20 . . 119.50(12) ?
    C18 C19 H19 . . 120.2 ?
    C20 C19 H19 . . 120.2 ?
    C19 C20 C21 . . 121.04(12) ?
    C19 C20 H20 . . 119.5 ?
    C21 C20 H20 . . 119.5 ?
    C20 C21 C22 . . 118.49(12) ?
    C20 C21 C24 . . 120.77(12) ?
    C22 C21 C24 . . 120.73(13) ?
    C23 C22 C21 . . 121.19(12) ?
    C23 C22 H22 . . 119.4 ?
    C21 C22 H22 . . 119.4 ?
    C22 C23 C18 . . 119.30(12) ?
    C22 C23 H23 . . 120.3 ?
    C18 C23 H23 . . 120.3 ?
    C21 C24 H24A . . 109.5 ?
    C21 C24 H24B . . 109.5 ?
    H24A C24 H24B . . 109.5 ?
    C21 C24 H24C . . 109.5 ?
    H24A C24 H24C . . 109.5 ?
    H24B C24 H24C . . 109.5 ?
    N8 C25 C26 . . 110.98(10) ?
    N8 C25 H25A . . 109.4 ?
    C26 C25 H25A . . 109.4 ?
    N8 C25 H25B . . 109.4 ?
    C26 C25 H25B . . 109.4 ?
    H25A C25 H25B . . 108.0 ?
    C27 C26 C31 . . 118.74(12) ?
    C27 C26 C25 . . 121.66(11) ?
    C31 C26 C25 . . 119.59(11) ?
    C26 C27 C28 . . 120.51(12) ?
    C26 C27 H27 . . 119.7 ?
    C28 C27 H27 . . 119.7 ?
    C29 C28 C27 . . 120.05(13) ?
    C29 C28 H28 . . 120.0 ?
    C27 C28 H28 . . 120.0 ?
    C28 C29 C30 . . 119.86(13) ?
    C28 C29 H29 . . 120.1 ?
    C30 C29 H29 . . 120.1 ?
    C31 C30 C29 . . 120.07(13) ?
    C31 C30 H30 . . 120.0 ?
    C29 C30 H30 . . 120.0 ?
    C30 C31 C26 . . 120.76(13) ?
    C30 C31 H31 . . 119.6 ?
    C26 C31 H31 . . 119.6 ?
    C32 O3 H3 . . 108(4) ?
    C33 C32 O3 . . 114.2(4) ?
    C33 C32 H32A . . 108.7 ?
    O3 C32 H32A . . 108.7 ?
    C33 C32 H32B . . 108.7 ?
    O3 C32 H32B . . 108.7 ?
    H32A C32 H32B . . 107.6 ?
    C32 C33 H33A . . 109.5 ?
    C32 C33 H33B . . 109.5 ?
    H33A C33 H33B . . 109.5 ?
    C32 C33 H33C . . 109.5 ?
    H33A C33 H33C . . 109.5 ?
    H33B C33 H33C . . 109.5 ?
loop_
    _geom_torsion_atom_site_label_1
    _geom_torsion_atom_site_label_2
    _geom_torsion_atom_site_label_3
    _geom_torsion_atom_site_label_4
    _geom_torsion_site_symmetry_1
    _geom_torsion_site_symmetry_2
    _geom_torsion_site_symmetry_3
    _geom_torsion_site_symmetry_4
    _geom_torsion
    _geom_torsion_publ_flag
    O1 S1 N1 C17A . . . . -36.74(10) ?
    O2 S1 N1 C17A . . . . -166.83(9) ?
    C18 S1 N1 C17A . . . . 78.08(10) ?
    O1 S1 N1 C2 . . . . 165.92(8) ?
    O2 S1 N1 C2 . . . . 35.83(10) ?
    C18 S1 N1 C2 . . . . -79.25(9) ?
    C17A N1 C2 C3 . . . . 79.15(12) ?
    S1 N1 C2 C3 . . . . -122.87(9) ?
    N1 C2 C3 C4 . . . . -99.88(15) ?
    N1 C2 C3 O18 . . . . 74.60(12) ?
    O18 C3 C4 C5 . . . . -1.38(13) ?
    C2 C3 C4 C5 . . . . 173.32(12) ?
    C3 C4 C5 C6 . . . . 0.07(13) ?
    C4 C5 C6 O18 . . . . 1.27(13) ?
    C4 C5 C6 C7 . . . . -175.70(12) ?
    C5 C6 C7 N8 . . . . 85.18(16) ?
    O18 C6 C7 N8 . . . . -91.63(12) ?
    C6 C7 N8 C25 . . . . -165.59(10) ?
    C6 C7 N8 C9 . . . . 68.49(13) ?
    C25 N8 C9 C10 . . . . 131.45(11) ?
    C7 N8 C9 C10 . . . . -103.75(12) ?
    N8 C9 C10 C11 . . . . -93.30(16) ?
    N8 C9 C10 O19 . . . . 86.32(13) ?
    O19 C10 C11 C12 . . . . -0.43(14) ?
    C9 C10 C11 C12 . . . . 179.21(13) ?
    C10 C11 C12 C13 . . . . 0.30(14) ?
    C11 C12 C13 O19 . . . . -0.06(14) ?
    C11 C12 C13 C13A . . . . -179.21(12) ?
    C12 C13 C13A C17A . . . . -154.74(13) ?
    O19 C13 C13A C17A . . . . 26.17(17) ?
    C12 C13 C13A C14 . . . . 24.52(19) ?
    O19 C13 C13A C14 . . . . -154.57(10) ?
    C17A C13A C14 C15 . . . . 1.30(17) ?
    C13 C13A C14 C15 . . . . -178.02(11) ?
    C13A C14 C15 C16 . . . . 0.15(19) ?
    C14 C15 C16 C17 . . . . -0.92(19) ?
    C15 C16 C17 C17A . . . . 0.22(19) ?
    C16 C17 C17A C13A . . . . 1.28(18) ?
    C16 C17 C17A N1 . . . . -176.08(11) ?
    C14 C13A C17A C17 . . . . -1.99(17) ?
    C13 C13A C17A C17 . . . . 177.27(11) ?
    C14 C13A C17A N1 . . . . 175.27(10) ?
    C13 C13A C17A N1 . . . . -5.47(18) ?
    C2 N1 C17A C17 . . . . 68.97(14) ?
    S1 N1 C17A C17 . . . . -88.99(12) ?
    C2 N1 C17A C13A . . . . -108.37(12) ?
    S1 N1 C17A C13A . . . . 93.67(12) ?
    C4 C3 O18 C6 . . . . 2.15(12) ?
    C2 C3 O18 C6 . . . . -173.59(9) ?
    C5 C6 O18 C3 . . . . -2.10(12) ?
    C7 C6 O18 C3 . . . . 175.43(9) ?
    C12 C13 O19 C10 . . . . -0.20(13) ?
    C13A C13 O19 C10 . . . . 179.08(10) ?
    C11 C10 O19 C13 . . . . 0.40(13) ?
    C9 C10 O19 C13 . . . . -179.30(10) ?
    O1 S1 C18 C19 . . . . 14.28(12) ?
    O2 S1 C18 C19 . . . . 145.20(10) ?
    N1 S1 C18 C19 . . . . -100.41(10) ?
    O1 S1 C18 C23 . . . . -166.03(10) ?
    O2 S1 C18 C23 . . . . -35.11(12) ?
    N1 S1 C18 C23 . . . . 79.28(11) ?
    C23 C18 C19 C20 . . . . -0.19(19) ?
    S1 C18 C19 C20 . . . . 179.50(10) ?
    C18 C19 C20 C21 . . . . 0.46(19) ?
    C19 C20 C21 C22 . . . . -0.6(2) ?
    C19 C20 C21 C24 . . . . 178.56(12) ?
    C20 C21 C22 C23 . . . . 0.5(2) ?
    C24 C21 C22 C23 . . . . -178.67(13) ?
    C21 C22 C23 C18 . . . . -0.2(2) ?
    C19 C18 C23 C22 . . . . 0.1(2) ?
    S1 C18 C23 C22 . . . . -179.60(11) ?
    C7 N8 C25 C26 . . . . 68.38(13) ?
    C9 N8 C25 C26 . . . . -165.03(10) ?
    N8 C25 C26 C27 . . . . -126.60(12) ?
    N8 C25 C26 C31 . . . . 53.88(16) ?
    C31 C26 C27 C28 . . . . 0.49(19) ?
    C25 C26 C27 C28 . . . . -179.04(12) ?
    C26 C27 C28 C29 . . . . -1.0(2) ?
    C27 C28 C29 C30 . . . . 0.8(2) ?
    C28 C29 C30 C31 . . . . -0.3(2) ?
    C29 C30 C31 C26 . . . . -0.2(2) ?
    C27 C26 C31 C30 . . . . 0.11(19) ?
    C25 C26 C31 C30 . . . . 179.65(12) ?
loop_
    _geom_hbond_atom_site_label_D
    _geom_hbond_atom_site_label_H
    _geom_hbond_atom_site_label_A
    _geom_hbond_site_symmetry_A
    _geom_hbond_distance_DH
    _geom_hbond_distance_HA
    _geom_hbond_distance_DA
    _geom_hbond_angle_DHA
    _geom_hbond_publ_flag
    C9 H9A O1 2_566 0.99 2.53 3.4057(17) 148 yes
    C25 H25B O1 2_566 0.99 2.59 3.5125(18) 155 yes
    O3 H3 O2 . 0.88(7) 2.52(6) 3.251(3) 141(6) yes
    O3 H3 O18 . 0.88(7) 2.47(7) 3.097(4) 129(5) yes
    C2 H2A Cg1 2_656 0.99 2.56 3.2916(12) 131 yes
    C16 H16 Cg5 1_654 0.95 2.80 3.5220(15) 133 yes
    C20 H20 Cg3 2_665 0.95 2.83 3.5707(15) 135 yes
_shelx_space_group_comment
;
The symmetry employed for this shelxl refinement is uniquely defined
by the following loop, which should always be used as a source of
symmetry information in preference to the above space-group names.
They are only intended as comments.
;
_shelx_estimated_absorpt_T_min     0.696
_shelx_estimated_absorpt_T_max     0.759
_shelx_hkl_file
;
   0   0  -1  530.66   16.78
   0   0  -2   66.53    2.32
   0   0  -2   71.01    3.06
   0   0  -3    1.33    0.48
   0   0  -3    1.10    0.18
   0   0  -4 1151.16   37.56
   0   0  -5  128.77    6.57
   0   0   5  137.89    5.14
   0   0  -6   32.00    3.06
   0   0   6   31.42    1.95
   0   0   6   33.75    2.72
   0   0   7   41.98    2.51
   0   0  -7   41.85    3.89
   0   0   7   40.36    3.32
   0   0  -8  178.61    7.09
   0   0  -8  169.61    7.16
   0   0   8  167.96    7.11
   0   0  -8  175.51    9.75
   0   0  -8  163.01    7.95
   0   0  -8  180.12    7.31
   0   0   8  176.97    8.54
   0   0  -9  205.26    8.43
   0   0  -9  198.67    8.57
   0   0  -9  212.20    8.72
   0   0  -9  204.66   11.54
   0   0   9  225.64    8.74
   0   0 -10   36.11    2.73
   0   0  10   41.11    2.96
   0   0 -10   35.29    2.91
   0   0 -10   45.59    3.16
   0   0 -10   30.70    4.34
   0   0 -11   73.32    4.24
   0   0 -11   75.30    4.51
   0   0  11   80.97    4.55
   0   0 -11   76.99    4.56
   0   0 -11   84.84    4.69
   0   0 -11   76.10    6.96
   0   0  12  272.63   10.48
   0   0  12  290.00   11.01
   0   0 -12  257.53   10.44
   0   0 -12  280.80   11.11
   0   0 -12  282.61   11.07
   0   0 -12  283.86   11.02
   0   0  13    0.53    0.50
   0   0 -13    0.76    0.44
   0   0 -13    0.14    0.56
   0   0 -13    0.15    0.56
   0   0 -13    0.40    0.50
   0   0 -13    0.42    0.62
   0   0 -14   13.60    1.29
   0   0 -14   13.05    1.38
   0   0  14   12.21    1.24
   0   0 -14   12.38    1.30
   0   0 -14   11.92    1.26
   0   0 -14   13.15    1.29
   0   1 -14    3.41    0.71
   0   1 -14    1.99    0.52
   0   1 -14    2.92    0.65
   0   1 -14    3.74    0.64
   0   1 -14    1.96    0.54
   0   1 -14    2.74    0.59
   0   1 -13   52.28    3.20
   0   1 -13   51.61    3.08
   0   1 -13   49.05    3.07
   0   1 -13   54.80    3.17
   0   1 -13   45.62    3.01
   0   1 -12   24.96    2.35
   0   1 -12   25.51    2.26
   0   1 -12   25.30    2.28
   0   1 -12   22.62    2.23
   0   1 -12   22.19    2.16
   0   1 -11    4.55    1.06
   0  -1  11    1.35    0.70
   0   1 -11    3.87    1.63
   0   1 -11    4.03    1.01
   0   1 -11    5.81    1.23
   0   1 -11    3.45    0.84
   0   1 -11    3.85    1.02
   0   1 -10   20.50    2.12
   0   1 -10   20.55    2.10
   0   1 -10   22.70    2.04
   0   1 -10   21.53    2.24
   0   1 -10   24.25    3.71
   0  -1   9   19.92    1.79
   0   1  -9   22.36    2.10
   0   1  -9   18.45    1.78
   0   1  -9   24.39    2.13
   0   1  -9   22.39    3.47
   0   1  -8   29.00    2.27
   0   1  -8   30.95    2.18
   0  -1   8   28.86    3.05
   0   1  -8   33.19    2.41
   0  -1   8   28.18    2.06
   0   1  -8   28.44    3.56
   0  -1   7   11.23    1.75
   0   1  -7   15.61    2.38
   0  -1   6   61.13    4.08
   0   1  -6   63.88    4.62
   0   1  -5  139.21    6.86
   0  -1   5  131.65    6.36
   0  -1   5  135.27    5.19
   0  -1   4   18.73    1.76
   0   1  -4   20.35    1.97
   0  -1   3  585.32   18.79
   0   1  -3  631.74   20.36
   0  -1   3  626.98   20.04
   0  -1   2  975.32   29.92
   0   1  -2 1008.71   30.58
   0  -1   2  998.85   29.97
   0  -1   2  952.48   29.78
   0  -1   2  884.13   29.74
   0  -1   2  971.24   30.45
   0   1  -1 1070.85   33.15
   0  -1   1  995.70   32.90
   0  -1   1 1035.87   33.21
   0  -1   1 1054.82   33.05
   0  -1   1 1048.01   32.94
   0  -1   0  954.39   29.86
   0  -1  -1   15.26    0.96
   0  -1  -1   16.41    0.96
   0  -1  -1   14.24    0.93
   0  -1  -2   10.91    0.87
   0  -1  -2   12.06    0.84
   0  -1  -2   10.55    0.74
   0  -1  -2   11.81    0.84
   0  -1  -2   11.12    0.77
   0  -1  -2   11.65    0.82
   0  -1  -3   94.25    3.87
   0  -1  -3   85.86    3.22
   0  -1  -3   86.41    3.34
   0  -1  -3   93.02    3.27
   0  -1  -3   92.07    3.34
   0  -1  -4  610.77   20.21
   0  -1  -4  608.94   21.03
   0  -1  -5   25.77    2.05
   0  -1  -5   30.81    2.64
   0  -1  -6   33.38    3.15
   0  -1  -6   37.29    2.68
   0   1   6   34.63    2.02
   0  -1  -7  354.06   13.64
   0  -1  -7  374.95   15.39
   0   1   7  356.32   12.54
   0   1   8  314.68   11.47
   0  -1  -8  298.49   14.43
   0  -1  -8  307.93   12.49
   0  -1  -8  333.84   11.71
   0  -1  -8  316.21   11.52
   0  -1  -8  308.73   11.64
   0   1   8  294.76   12.78
   0  -1  -9    7.49    2.00
   0   1   9    9.82    1.35
   0  -1  -9    7.60    1.24
   0  -1  -9    7.32    1.17
   0   1  10   96.95    5.00
   0  -1 -10   97.85    5.20
   0  -1 -10   95.76    5.21
   0  -1 -10   98.16    7.79
   0  -1 -10   92.53    5.01
   0   1  11   14.06    1.74
   0  -1 -11   15.67    1.94
   0  -1 -11   20.35    2.15
   0  -1 -11   18.09    2.01
   0  -1 -11   16.80    3.26
   0  -1 -11   19.34    2.01
   0  -1 -12    0.51    0.67
   0  -1 -12    0.60    0.59
   0  -1 -12    0.32    0.69
   0  -1 -12    0.52    0.75
   0   1  12    0.95    0.66
   0   1  13    4.57    0.85
   0  -1 -13    4.82    1.12
   0  -1 -13    3.99    0.85
   0  -1 -13    3.93    0.97
   0  -1 -13    5.73    1.12
   0  -1 -13    5.49    1.04
   0   1  13    6.30    1.03
   0  -1 -14   13.69    1.46
   0   1  14   10.07    1.15
   0  -1 -14   13.13    1.28
   0  -1 -14   12.47    1.34
   0  -1 -14   12.35    1.34
   0  -1 -15   98.69    3.74
   0  -1 -15   90.59    3.61
   0  -1 -15   89.35    3.63
   0   2 -14   14.56    1.26
   0   2 -14   13.35    1.01
   0   2 -14   16.58    1.28
   0   2 -14   15.62    1.22
   0   2 -14   13.49    1.01
   0   2 -13    9.43    1.17
   0   2 -13   12.45    1.38
   0   2 -13   10.22    1.23
   0   2 -13   11.12    1.21
   0   2 -13   10.13    1.30
   0  -2  13    9.40    1.19
   0   2 -12  130.53    5.93
   0   2 -12  124.24    5.80
   0   2 -12  123.84    5.91
   0   2 -12  130.61    6.04
   0  -2  12  115.99    5.74
   0   2 -12  126.78    5.81
   0   2 -11  130.56    6.28
   0   2 -11  138.63    6.29
   0   2 -11  127.53    6.17
   0  -2  11  123.88    6.13
   0   2 -11  126.61    6.24
   0   2 -10  129.23    6.17
   0   2 -10  121.38    5.93
   0   2 -10  119.32    5.96
   0  -2  10  116.54    5.90
   0   2 -10  124.58    8.86
   0  -2  10  116.62    5.49
   0   2 -10  121.67    5.96
   0   2  -9    4.73    1.04
   0  -2   9    5.14    1.00
   0  -2   9    5.90    1.11
   0   2  -9    5.32    1.86
   0   2  -9    7.02    1.17
   0  -2   9    5.59    0.97
   0  -2   9    6.11    0.98
   0  -2   8    8.83    1.15
   0  -2   8    9.31    1.15
   0   2  -8    9.77    1.29
   0  -2   8   10.69    1.28
   0   2  -8   10.88    1.32
   0  -2   8   11.65    1.43
   0  -2   8    8.13    1.74
   0   2  -8    9.73    2.19
   0  -2   7    0.57    0.38
   0  -2   7    1.02    0.78
   0   2  -7    0.33    0.58
   0  -2   6   37.09    2.31
   0  -2   6   39.94    3.34
   0   2  -6   36.71    3.55
   0  -2   5  134.88    5.38
   0   2  -5  137.67    7.10
   0  -2   5  148.88    6.99
   0   2  -4  185.92    8.10
   0  -2   4  177.69    7.90
   0  -2   3  199.38    7.44
   0   2  -3  205.43    8.14
   0  -2   3  186.06    7.17
   0  -2   3  196.53    7.21
   0  -2   3  214.77    7.55
   0  -2   3  192.99    8.02
   0  -2   2 1892.65   57.31
   0   2  -2 1858.86   57.56
   0  -2   2 1797.65   57.04
   0  -2   2 1835.33   57.33
   0  -2   2 1826.54   57.66
   0  -2   2 1766.08   57.04
   0  -2   1 5909.83  174.87
   0  -2   1 5867.94  174.94
   0  -2   1 5602.16  174.67
   0  -2   1 5391.50  174.88
   0  -2   1 5628.39  174.63
   0  -2   0 2334.56   73.41
   0  -2   0 2388.86   73.56
   0  -2  -1  876.33   28.42
   0  -2  -1  889.07   28.28
   0  -2  -2  141.32    5.61
   0  -2  -2  135.56    5.43
   0  -2  -2  136.24    5.47
   0  -2  -2  145.47    5.60
   0  -2  -2  141.40    5.53
   0  -2  -3 2207.57   70.39
   0  -2  -3 2312.35   70.23
   0  -2  -3 2293.55   70.51
   0  -2  -3 2363.18   70.40
   0  -2  -3 2125.31   70.15
   0  -2  -4  172.14    6.55
   0  -2  -4  186.55    6.83
   0  -2  -4  188.20    7.21
   0  -2  -4  191.29    6.79
   0  -2  -4  166.37    6.53
   0   2   5 2604.01   81.76
   0  -2  -5 2743.36   83.16
   0   2   6   54.29    2.66
   0  -2  -6   50.08    3.38
   0   2   7   59.72    3.06
   0  -2  -7   55.56    3.76
   0  -2  -7   59.28    4.85
   0  -2  -8   86.43    4.39
   0  -2  -8   90.30    4.44
   0  -2  -8   86.77    4.38
   0  -2  -8   85.48    4.46
   0  -2  -8   81.00    4.99
   0   2   8   84.54    4.19
   0  -2  -8   89.18    6.49
   0  -2  -9  143.92    6.70
   0  -2  -9  142.55    6.59
   0  -2  -9  138.45    9.18
   0  -2  -9  145.06    6.65
   0   2   9  151.84    6.53
   0  -2 -10  489.99   17.44
   0  -2 -10  496.43   17.57
   0  -2 -10  440.48   16.97
   0  -2 -10  467.38   21.33
   0   2  10  469.87   17.10
   0  -2 -10  479.39   17.45
   0  -2 -10  508.84   17.37
   0  -2 -11    3.22    1.01
   0  -2 -11    4.95    1.12
   0  -2 -11    1.81    0.81
   0  -2 -11    3.84    0.94
   0  -2 -11    3.34    1.05
   0  -2 -11    3.31    0.94
   0   2  11    2.60    0.85
   0  -2 -12   65.93    4.02
   0  -2 -12   67.66    3.99
   0  -2 -12   73.66    4.50
   0   2  12   69.61    4.04
   0  -2 -12   59.12    3.88
   0  -2 -12   64.14    4.11
   0  -2 -13    0.15    0.62
   0  -2 -13    0.39    0.46
   0  -2 -13    0.54    0.53
   0   2  13    0.48    0.51
   0  -2 -13    1.14    0.81
   0   2  13    0.26    0.42
   0  -2 -13    0.39    0.49
   0  -2 -14  190.81    7.33
   0  -2 -14  220.09    7.96
   0   2  14  197.35    7.49
   0  -2 -14  175.34    7.14
   0  -2 -14  201.22    7.52
   0  -2 -14  199.76    7.65
   0  -2 -15    9.49    0.86
   0  -2 -15   10.78    0.92
   0  -2 -15    8.96    0.80
   0  -2 -15    9.18    0.78
   0   3 -14   31.76    1.69
   0  -3  14   29.14    1.49
   0   3 -14   32.79    1.63
   0   3 -13   25.11    1.64
   0   3 -13   26.25    1.85
   0   3 -13   21.98    1.54
   0   3 -13   23.62    1.56
   0   3 -13   27.93    1.95
   0  -3  13   23.85    1.74
   0   3 -12    2.36    0.69
   0   3 -12    1.64    0.73
   0   3 -12    0.92    0.56
   0  -3  12    1.17    0.54
   0   3 -12    1.05    0.54
   0   3 -12    1.44    0.68
   0  -3  12    1.33    0.55
   0  -3  11   42.41    3.10
   0   3 -11   52.71    3.44
   0   3 -11   50.79    3.21
   0   3 -11   46.12    3.09
   0   3 -11   48.41    3.18
   0   3 -11   48.20    3.24
   0   3 -10    0.16    0.53
   0   3 -10   -0.47    1.16
   0   3 -10    1.53    0.69
   0  -3  10   -0.12    0.39
   0   3 -10   -0.30    0.61
   0  -3  10    0.50    0.53
   0  -3  10   -0.12    0.39
   0   3  -9    1.81    1.13
   0   3  -9    1.63    0.75
   0  -3   9    1.96    0.70
   0  -3   9    1.13    0.51
   0  -3   9    1.76    0.80
   0   3  -9    1.20    0.59
   0   3  -9    2.01    0.71
   0   3  -8  229.92   12.17
   0   3  -8  223.23    8.86
   0  -3   8  224.20    8.89
   0  -3   8  214.42    8.41
   0  -3   8  225.49    8.78
   0  -3   8  219.33    8.92
   0   3  -8  220.08    8.76
   0  -3   7   66.10    5.21
   0   3  -7   85.52    6.22
   0  -3   7   80.95    3.90
   0   3  -7   76.19    3.82
   0   3  -7   73.82    3.83
   0  -3   7   74.69    3.98
   0  -3   7   75.16    3.89
   0  -3   7   79.85    4.03
   0   3  -6  332.31   13.84
   0  -3   6  296.22   10.92
   0  -3   6  297.16   13.10
   0   3  -5    2.73    1.02
   0  -3   5    4.20    0.70
   0  -3   5    4.42    1.14
   0  -3   4  150.44    5.80
   0  -3   4  161.56    7.62
   0   3  -4  162.90    7.67
   0  -3   4  156.47    6.39
   0  -3   4  154.99    6.69
   0  -3   3   53.39    3.25
   0  -3   3   55.42    3.16
   0  -3   3   48.09    3.47
   0   3  -3   55.76    3.57
   0  -3   3   55.30    3.11
   0  -3   3   55.02    3.34
   0  -3   2  658.75   23.76
   0  -3   2  716.67   23.68
   0  -3   2  719.76   24.28
   0  -3   2  714.89   23.65
   0  -3   2  721.29   24.06
   0   3  -2  720.36   23.87
   0  -3   1  445.50   15.98
   0  -3   1  456.77   15.82
   0  -3   1  453.12   15.78
   0  -3   1  457.66   16.08
   0  -3   0 1078.81   34.64
   0  -3   0 1041.71   34.43
   0  -3  -1 1364.52   43.32
   0  -3  -1 1334.99   43.51
   0  -3  -2  341.09   12.92
   0  -3  -2  352.44   12.82
   0  -3  -2  349.34   13.02
   0  -3  -2  387.81   13.01
   0  -3  -3    1.81    0.62
   0  -3  -3    1.98    0.60
   0  -3  -3    3.65    0.82
   0  -3  -3    2.26    0.63
   0  -3  -4  960.20   33.54
   0  -3  -4 1061.73   33.55
   0  -3  -4 1024.01   33.79
   0  -3  -4 1048.73   33.57
   0  -3  -4 1067.67   33.96
   0  -3  -5   84.02    4.30
   0  -3  -5   92.67    4.24
   0  -3  -5   79.15    4.53
   0  -3  -5   80.49    5.09
   0  -3  -5   89.23    4.22
   0   3   6  341.50   11.69
   0  -3  -6  338.26   13.17
   0  -3  -7    1.60    0.71
   0   3   7    0.46    0.37
   0  -3  -8  244.59    9.70
   0   3   8  273.26    9.65
   0  -3  -8  246.11   10.87
   0  -3  -8  254.55    9.87
   0  -3  -8  236.75    9.72
   0  -3  -8  257.23    9.57
   0  -3  -8  256.76    9.83
   0  -3  -8  240.66    9.63
   0  -3  -9    8.90    1.43
   0  -3  -9    7.06    1.16
   0  -3  -9    5.17    1.11
   0  -3  -9    4.99    1.02
   0  -3  -9    4.17    1.01
   0   3   9    4.55    0.93
   0  -3  -9    9.81    1.30
   0  -3  -9    6.67    1.15
   0  -3 -10   68.42    4.18
   0  -3 -10   73.38    4.65
   0  -3 -10   79.21    4.36
   0  -3 -10   81.97    4.64
   0  -3 -10   76.71    4.47
   0  -3 -10   76.94    4.57
   0  -3 -10   75.93    4.55
   0   3  10   83.77    4.38
   0  -3 -11  104.50    5.79
   0  -3 -11  100.57    5.17
   0  -3 -11  102.94    5.47
   0  -3 -11  103.59    5.27
   0  -3 -11   98.33    5.46
   0  -3 -11   95.01    5.21
   0  -3 -11  104.85    5.56
   0  -3 -11  102.50    5.53
   0   3  11  104.15    5.25
   0  -3 -12   78.00    4.74
   0  -3 -12   72.62    4.35
   0  -3 -12   74.28    4.18
   0  -3 -12   75.62    4.49
   0  -3 -12   70.20    4.17
   0   3  12   78.96    4.28
   0  -3 -12   80.25    4.56
   0  -3 -12   74.62    4.43
   0   3  13   61.06    3.45
   0  -3 -13   54.59    3.11
   0  -3 -13   68.11    3.98
   0  -3 -13   61.68    3.64
   0  -3 -13   57.84    3.50
   0  -3 -13   60.03    3.56
   0  -3 -13   58.76    3.64
   0  -3 -13   62.53    3.40
   0  -3 -13   60.51    3.45
   0  -3 -14  165.05    6.45
   0  -3 -14  146.08    6.15
   0  -3 -14  143.86    6.02
   0   3  14  159.92    5.96
   0   3  14  153.39    5.97
   0  -3 -14  141.52    6.03
   0  -3 -14  153.24    5.94
   0  -3 -14  136.02    5.85
   0  -3 -15    3.19    0.49
   0  -3 -15    3.75    0.57
   0   4 -13   82.16    3.59
   0   4 -13   80.70    3.42
   0   4 -12    1.27    0.68
   0   4 -12    0.65    0.41
   0  -4  12    0.95    0.47
   0   4 -12    1.27    0.53
   0   4 -12    1.19    0.41
   0  -4  11    5.67    0.83
   0  -4  11    3.80    0.86
   0   4 -11    4.98    1.07
   0   4 -11    4.62    0.88
   0  -4  11    3.61    0.88
   0   4 -11    4.00    0.79
   0   4 -11    5.32    1.02
   0   4 -11    3.08    0.71
   0   4 -10   64.63    3.75
   0  -4  10   69.63    3.77
   0  -4  10   73.01    4.15
   0  -4  10   78.08    4.15
   0  -4  10   63.31    3.59
   0   4 -10   72.36    3.89
   0   4 -10   67.67    3.85
   0   4  -9    1.12    0.59
   0   4  -9    0.95    0.57
   0   4  -9    0.55    0.51
   0  -4   9    0.14    0.52
   0  -4   9    1.28    0.75
   0  -4   9    1.48    0.61
   0   4  -9    0.45    1.03
   0   4  -8    2.15    0.67
   0   4  -8    1.82    0.64
   0  -4   8    2.84    0.81
   0  -4   8    2.41    0.77
   0  -4   8    2.60    0.81
   0   4  -8    1.57    0.58
   0   4  -8    3.86    1.57
   0   4  -7    1.88    0.62
   0   4  -7    2.70    1.30
   0  -4   7    1.41    0.64
   0  -4   7    2.14    0.67
   0  -4   7    0.53    0.45
   0  -4   6  430.05   14.75
   0   4  -6  424.29   17.89
   0  -4   6  424.09   14.89
   0  -4   6  421.91   14.93
   0  -4   6  405.30   14.67
   0  -4   5   88.51    4.11
   0   4  -5   95.17    6.15
   0  -4   4    1.02    0.38
   0   4  -4    0.24    0.49
   0  -4   4    0.16    0.32
   0  -4   4    0.38    0.39
   0  -4   3   12.54    1.70
   0  -4   3   14.73    1.74
   0   4  -3   14.85    1.99
   0  -4   3   12.55    1.73
   0  -4   3   12.98    1.62
   0  -4   2  702.74   25.56
   0  -4   2  738.64   25.38
   0   4  -2  757.89   25.54
   0  -4   2  751.84   25.38
   0  -4   2  752.47   25.86
   0  -4   1  398.52   15.05
   0  -4   1  405.83   14.78
   0  -4   1  391.84   15.04
   0  -4   1  386.89   14.68
   0  -4   0 1372.82   45.32
   0  -4   0 1392.53   45.08
   0  -4  -1   39.64    2.99
   0  -4  -1   43.99    3.26
   0  -4  -2    0.35    0.14
   0  -4  -2    0.54    0.41
   0  -4  -2   -0.17    0.38
   0  -4  -2    0.49    0.44
   0  -4  -2   -0.19    0.47
   0  -4  -3  172.21    8.04
   0  -4  -3  182.32    8.00
   0  -4  -3  186.45    8.29
   0  -4  -3  181.25    7.94
   0  -4  -4  257.32   10.73
   0  -4  -4  271.95   10.66
   0  -4  -4  256.42   10.46
   0  -4  -4  261.35   10.89
   0  -4  -5  178.31    7.74
   0  -4  -5  155.48    7.55
   0  -4  -5  172.89    7.48
   0  -4  -5  151.33    7.58
   0  -4  -5  169.87    7.49
   0  -4  -6    0.21    0.48
   0   4   6    0.55    0.31
   0  -4  -7  236.02    9.03
   0   4   7  236.18    8.65
   0  -4  -7  236.96   10.47
   0  -4  -7  221.88    9.28
   0  -4  -7  227.72    8.96
   0  -4  -8   79.11    4.12
   0  -4  -8   76.18    4.24
   0  -4  -8   81.64    4.21
   0  -4  -8   76.74    3.97
   0  -4  -8   76.36    4.10
   0  -4  -8   84.64    4.46
   0  -4  -8   81.12    4.44
   0  -4  -8   80.49    4.63
   0  -4  -8   81.48    4.33
   0   4   8   86.94    4.12
   0   4   9    7.45    1.15
   0  -4  -9    8.99    1.35
   0  -4  -9   10.83    1.65
   0  -4  -9   10.66    1.33
   0  -4  -9   10.15    1.45
   0  -4  -9   11.03    1.52
   0  -4  -9   10.39    1.52
   0  -4  -9    7.79    1.26
   0  -4  -9   10.74    1.34
   0  -4 -10   94.66    4.93
   0  -4 -10  105.48    5.47
   0  -4 -10   98.59    5.20
   0  -4 -10   92.77    5.11
   0   4  10  104.41    5.10
   0  -4 -10   97.29    5.61
   0  -4 -10   96.58    5.08
   0  -4 -10   94.93    4.78
   0  -4 -10  100.67    5.10
   0  -4 -10  102.40    5.56
   0  -4 -10  101.45    5.38
   0  -4 -11  286.75   11.09
   0   4  11  290.66   11.03
   0  -4 -11  280.92   10.91
   0  -4 -11  291.98   11.33
   0  -4 -11  301.81   11.57
   0  -4 -11  270.07   10.88
   0  -4 -11  304.94   11.96
   0  -4 -11  262.79   10.89
   0  -4 -11  272.02   11.32
   0  -4 -11  276.58   11.47
   0   4  12  135.66    6.08
   0  -4 -12  130.75    6.34
   0  -4 -12  127.87    6.16
   0  -4 -12  134.59    6.66
   0  -4 -12  122.36    5.91
   0  -4 -12  134.35    6.39
   0  -4 -12  131.47    6.43
   0  -4 -13   97.51    4.73
   0  -4 -13  107.00    5.20
   0  -4 -13  106.05    5.05
   0  -4 -13  112.55    4.95
   0  -4 -13  110.00    5.26
   0  -4 -13  111.14    5.24
   0   4  13  106.67    4.92
   0  -4 -13  117.10    5.57
   0  -4 -14    4.06    0.77
   0  -4 -14    2.75    0.64
   0  -4 -14    3.36    0.69
   0  -4 -14    2.50    0.71
   0   4  14    3.51    0.67
   0  -4 -15   50.79    2.28
   0  -5  13    0.04    0.17
   0   5 -12    5.06    0.82
   0  -5  12    5.02    0.76
   0   5 -12    4.65    0.68
   0   5 -11  245.95    9.18
   0   5 -11  237.69    8.91
   0  -5  11  225.49    8.36
   0  -5  11  240.72    8.93
   0  -5  10  345.20   12.54
   0  -5  10  361.86   12.99
   0  -5  10  326.27   12.81
   0   5 -10  371.73   12.98
   0  -5  10  354.46   12.71
   0  -5   9   95.20    4.79
   0  -5   9   99.94    5.08
   0   5  -9   94.59    7.34
   0  -5   9   95.05    4.97
   0  -5   9  104.40    5.05
   0  -5   8  465.03   16.74
   0  -5   8  476.22   16.60
   0   5  -8  472.28   20.55
   0  -5   8  455.75   16.60
   0  -5   8  460.31   16.70
   0  -5   7   17.38    1.90
   0  -5   7   18.88    1.68
   0  -5   7   17.35    1.85
   0  -5   7   16.57    1.77
   0  -5   7   18.23    1.82
   0  -5   7   20.08    1.92
   0   5  -7   21.60    3.28
   0  -5   6   36.02    2.60
   0   5  -6   32.83    3.83
   0  -5   6   34.56    2.44
   0  -5   6   31.96    2.22
   0  -5   6   32.64    2.35
   0  -5   6   28.19    2.31
   0  -5   6   28.63    2.31
   0  -5   6   28.54    2.30
   0   5  -5   16.89    2.53
   0  -5   5   14.01    1.44
   0  -5   5   16.51    1.64
   0  -5   5   16.34    1.57
   0  -5   5   15.16    1.54
   0  -5   5   14.37    1.41
   0  -5   5   13.58    1.37
   0  -5   4  124.53    5.37
   0  -5   4  133.17    7.30
   0  -5   4  149.59    7.14
   0   5  -4  141.26    7.79
   0  -5   3  159.37    7.96
   0  -5   3  145.43    5.85
   0   5  -3  159.66    7.96
   0  -5   3  153.95    5.72
   0  -5   3  137.50    5.70
   0  -5   3  159.47    7.73
   0  -5   3  151.31    5.89
   0  -5   3  148.22    5.68
   0  -5   3  150.14    7.50
   0  -5   3  161.99    8.13
   0  -5   2   90.75    5.63
   0  -5   2   86.74    3.91
   0   5  -2   90.76    5.36
   0  -5   2   85.25    3.87
   0  -5   2   88.66    3.77
   0  -5   2   93.55    5.45
   0  -5   2   82.72    5.58
   0  -5   2   95.53    5.51
   0  -5   2   86.34    3.74
   0  -5   1    1.69    0.81
   0  -5   1    0.65    0.38
   0  -5   1    0.80    0.40
   0  -5   1    0.57    0.35
   0  -5   1    0.22    0.50
   0  -5   1    1.01    0.73
   0  -5   1    0.70    0.35
   0  -5   1    0.88    0.63
   0  -5   0  108.37    4.44
   0  -5   0  103.00    6.11
   0  -5   0  106.36    4.41
   0  -5   0   98.44    4.22
   0  -5   0  112.90    6.09
   0  -5   0  103.88    4.26
   0  -5  -1 1252.15   44.89
   0  -5  -1 1351.77   42.42
   0  -5  -1 1293.45   45.30
   0  -5  -1 1357.02   44.90
   0  -5  -1 1393.67   45.13
   0  -5  -1 1375.08   42.44
   0  -5  -2  195.81    9.40
   0  -5  -2  193.50    7.38
   0  -5  -2  202.72    7.30
   0  -5  -2  206.25    7.44
   0  -5  -2  205.67    9.28
   0  -5  -2  199.28    9.67
   0  -5  -2  216.64    9.43
   0  -5  -2  194.93    7.24
   0  -5  -3   51.05    2.68
   0  -5  -3   53.60    4.22
   0  -5  -3   51.46    2.59
   0  -5  -3   52.85    2.70
   0  -5  -3   51.90    4.15
   0  -5  -3   51.64    3.88
   0  -5  -3   57.96    4.18
   0  -5  -3   52.84    2.59
   0  -5  -4  105.46    4.51
   0  -5  -4   98.73    6.15
   0  -5  -4  106.57    4.51
   0  -5  -4  104.79    4.40
   0  -5  -4  107.40    6.36
   0  -5  -4  113.18    6.20
   0  -5  -4  108.58    4.41
   0  -5  -4  122.95    6.37
   0  -5  -5  129.06    7.08
   0  -5  -5  132.89    5.27
   0  -5  -5  134.71    6.93
   0  -5  -5  128.15    7.15
   0  -5  -5  119.28    6.73
   0  -5  -5  131.87    5.16
   0  -5  -5  129.90    5.24
   0   5   6  484.37   16.20
   0  -5  -7  109.54    5.32
   0  -5  -7  104.27    5.09
   0  -5  -7  109.25    5.03
   0  -5  -7  100.10    4.82
   0  -5  -7   99.70    5.01
   0  -5  -7   95.87    4.89
   0  -5  -7   96.91    4.77
   0  -5  -7  102.74    5.05
   0  -5  -7  109.74    5.16
   0   5   7  113.71    4.74
   0  -5  -7  106.17    5.42
   0  -5  -7  105.73    5.11
   0  -5  -7  106.92    5.30
   0  -5  -7  105.54    5.08
   0  -5  -7  109.78    5.21
   0  -5  -8   14.91    1.70
   0  -5  -8   15.65    1.76
   0  -5  -8   15.04    1.90
   0  -5  -8   11.76    1.50
   0  -5  -8   15.28    1.61
   0  -5  -8   12.94    1.48
   0  -5  -8   14.42    1.68
   0  -5  -8   12.99    1.45
   0  -5  -8   15.61    1.68
   0  -5  -8   15.69    1.77
   0   5   8   14.90    1.48
   0  -5  -8   13.89    1.61
   0  -5  -8   12.20    1.63
   0  -5  -8   14.54    1.46
   0  -5  -9    0.80    0.70
   0  -5  -9    1.27    0.72
   0  -5  -9    0.73    0.57
   0  -5  -9    2.09    0.74
   0  -5  -9    0.87    0.53
   0  -5  -9    0.85    0.49
   0   5   9    0.92    0.50
   0  -5  -9    1.15    0.52
   0  -5  -9    1.90    0.77
   0  -5  -9    1.14    0.70
   0  -5  -9    0.34    0.57
   0  -5 -10   51.79    3.80
   0  -5 -10   49.57    3.31
   0  -5 -10   51.62    3.50
   0  -5 -10   52.66    3.40
   0  -5 -10   49.01    3.48
   0   5  10   53.01    3.26
   0  -5 -10   44.11    3.00
   0  -5 -10   47.33    3.10
   0  -5 -10   49.14    3.21
   0  -5 -10   51.82    3.71
   0  -5 -10   43.14    3.28
   0  -5 -11   30.33    2.72
   0  -5 -11   31.51    2.57
   0   5  11   33.35    2.49
   0  -5 -11   31.30    2.68
   0  -5 -11   29.63    2.51
   0  -5 -11   30.49    2.40
   0  -5 -11   35.98    3.05
   0  -5 -11   27.57    2.36
   0  -5 -11   29.96    2.61
   0  -5 -11   36.35    3.03
   0  -5 -12   17.56    1.88
   0  -5 -12   18.24    1.80
   0  -5 -12   19.97    2.19
   0  -5 -12   16.86    1.85
   0  -5 -12   16.78    1.67
   0   5  12   19.17    1.78
   0  -5 -12   15.52    1.79
   0  -5 -12   17.58    2.01
   0  -5 -13   34.19    2.42
   0  -5 -13   33.14    2.22
   0   5  13   34.42    2.20
   0  -5 -13   37.50    2.72
   0  -5 -13   31.35    2.45
   0  -5 -13   33.09    2.35
   0  -5 -14   59.89    3.13
   0   6 -12   12.64    0.95
   0  -6  12   14.07    1.09
   0  -6  11   27.45    1.59
   0   6 -11   31.98    2.06
   0  -6  11   29.94    1.99
   0  -6  10   18.31    1.69
   0  -6  10   15.51    1.46
   0   6 -10   20.15    1.83
   0   6 -10   15.90    1.49
   0  -6  10   18.54    1.49
   0   6  -9   16.03    1.61
   0  -6   9   15.11    1.62
   0  -6   9   20.09    1.92
   0  -6   9   20.64    1.94
   0  -6   9   15.24    1.62
   0  -6   8    4.35    0.94
   0  -6   8    4.50    1.00
   0  -6   8    3.44    0.92
   0  -6   8    3.93    0.87
   0  -6   7  124.41    6.13
   0  -6   7  133.91    5.76
   0   6  -7  121.77    8.38
   0  -6   7  125.26    6.00
   0  -6   7  132.64    6.21
   0  -6   7  129.17    5.92
   0  -6   6   24.76    2.26
   0  -6   6   26.98    2.15
   0  -6   6   27.92    2.16
   0   6  -6   28.51    3.57
   0  -6   6   24.54    2.21
   0  -6   6   27.63    2.34
   0  -6   5    0.14    0.50
   0  -6   5    0.23    0.31
   0  -6   5    0.24    0.38
   0  -6   5    0.81    0.51
   0  -6   5    0.27    0.42
   0   6  -5    1.08    0.89
   0  -6   5    0.44    0.40
   0   6  -4   33.62    3.63
   0  -6   4   29.79    2.20
   0  -6   4   27.87    2.22
   0  -6   4   31.64    2.34
   0  -6   4   28.82    2.00
   0  -6   4   29.61    2.14
   0  -6   4   25.00    2.10
   0  -6   4   29.94    2.25
   0  -6   4   29.63    2.03
   0  -6   4   30.53    2.06
   0  -6   4   29.31    2.10
   0  -6   3   34.59    3.66
   0  -6   3   37.77    2.36
   0  -6   3   34.61    2.27
   0  -6   3   33.22    2.35
   0  -6   3   33.09    2.33
   0  -6   3   35.54    2.37
   0  -6   3   38.53    2.39
   0   6  -3   35.33    3.61
   0  -6   3   31.55    3.32
   0  -6   3   35.97    3.82
   0  -6   3   37.74    3.62
   0  -6   2   64.97    4.80
   0  -6   2   53.47    2.83
   0   6  -2   55.43    4.32
   0  -6   2   47.99    4.22
   0  -6   2   48.47    4.47
   0  -6   2   50.22    2.91
   0  -6   2   50.63    4.51
   0  -6   2   52.73    2.94
   0  -6   2   55.09    2.85
   0  -6   1    0.51    0.39
   0  -6   1    0.36    0.36
   0  -6   1    0.85    0.70
   0  -6   1    0.27    0.34
   0  -6   1   -0.28    0.57
   0  -6   1    0.32    0.74
   0  -6   1    0.52    0.41
   0  -6   1    0.62    0.70
   0  -6   0  275.51    9.82
   0  -6   0  260.52    9.90
   0  -6   0  277.75    9.84
   0  -6   0  285.83   12.45
   0  -6   0  270.05   12.60
   0  -6   0  270.08    9.97
   0  -6  -1    1.99    0.56
   0  -6  -1    2.83    0.65
   0  -6  -1    2.61    0.61
   0  -6  -1    1.98    0.96
   0  -6  -1    3.19    1.22
   0  -6  -1    2.80    1.10
   0  -6  -1    2.55    0.62
   0  -6  -1    2.13    1.12
   0  -6  -2   84.97    3.87
   0  -6  -2   84.09    3.98
   0  -6  -2   89.15    5.85
   0  -6  -2   85.38    3.88
   0  -6  -2   88.21    6.14
   0  -6  -2   77.79    3.92
   0  -6  -3  203.13    7.87
   0  -6  -3  209.58    8.07
   0  -6  -3  213.58   10.41
   0  -6  -3  217.57    7.92
   0  -6  -3  204.43   10.12
   0  -6  -3  219.23   10.96
   0  -6  -3  210.87    8.08
   0  -6  -3  208.38   10.65
   0  -6  -4    8.68    1.01
   0  -6  -4    8.10    1.06
   0  -6  -4    8.76    1.10
   0  -6  -4   11.83    2.09
   0  -6  -4    9.06    1.04
   0  -6  -4    7.61    1.67
   0  -6  -4    6.97    1.60
   0  -6  -4   11.44    2.12
   0  -6  -5    1.00    0.51
   0  -6  -5    0.94    0.53
   0  -6  -5    0.90    0.49
   0  -6  -5    2.01    0.69
   0  -6  -5    2.18    0.74
   0  -6  -5    1.13    0.47
   0  -6  -5    0.88    0.49
   0  -6  -5    0.62    0.70
   0  -6  -5    1.24    0.49
   0  -6  -5    1.12    0.75
   0  -6  -5    1.30    0.93
   0  -6  -5    1.41    0.76
   0  -6  -5    0.54    0.34
   0  -6  -5    1.69    0.58
   0  -6  -6    0.26    0.42
   0  -6  -6    0.15    0.47
   0  -6  -6    0.14    0.38
   0  -6  -6    1.07    0.56
   0  -6  -6    0.80    0.53
   0  -6  -6   -0.14    0.40
   0  -6  -6    0.29    0.49
   0   6   6    0.09    0.29
   0  -6  -6    0.14    0.44
   0  -6  -6    0.63    0.48
   0  -6  -6    1.10    0.58
   0  -6  -6   -0.29    0.44
   0  -6  -6    0.23    0.37
   0  -6  -6    0.37    0.42
   0  -6  -7  257.38   10.07
   0  -6  -7  244.26    9.90
   0  -6  -7  260.18    9.87
   0  -6  -7  260.48    9.89
   0  -6  -7  251.84    9.98
   0  -6  -7  242.65    9.58
   0  -6  -7  252.34   10.26
   0  -6  -7  235.79    9.81
   0  -6  -7  245.23   10.15
   0   6   7  260.93    9.26
   0  -6  -7  249.69    9.91
   0  -6  -7  245.88   10.33
   0  -6  -7  245.40   10.05
   0  -6  -7  248.73    9.84
   0  -6  -7  238.90    9.98
   0  -6  -7  239.04    9.38
   0  -6  -7  231.94    9.49
   0  -6  -8  331.34   13.43
   0  -6  -8  346.08   13.20
   0  -6  -8  370.27   13.03
   0  -6  -8  337.32   13.21
   0  -6  -8  357.64   13.10
   0  -6  -8  336.43   12.97
   0  -6  -8  330.67   12.70
   0  -6  -8  357.60   13.31
   0  -6  -8  366.47   13.29
   0  -6  -8  357.49   13.28
   0  -6  -8  372.33   13.96
   0  -6  -8  335.47   13.25
   0  -6  -8  343.60   13.51
   0  -6  -8  318.68   12.95
   0  -6  -8  349.02   13.68
   0   6   8  383.08   12.68
   0  -6  -9   97.76    5.24
   0  -6  -9  103.55    5.34
   0  -6  -9   98.36    5.55
   0  -6  -9   93.39    5.13
   0  -6  -9   99.22    5.68
   0  -6  -9  106.47    5.30
   0  -6  -9  105.93    5.24
   0  -6  -9   91.71    4.77
   0  -6  -9   90.45    4.69
   0   6   9  108.30    4.91
   0  -6  -9  114.00    5.40
   0  -6  -9   94.55    5.00
   0  -6  -9  103.52    5.64
   0  -6  -9   92.44    5.30
   0  -6 -10  248.70   10.16
   0  -6 -10  231.80    9.67
   0  -6 -10  256.28   10.35
   0  -6 -10  265.51   10.21
   0  -6 -10  229.61    9.89
   0  -6 -10  277.16   10.89
   0  -6 -10  261.60   10.52
   0  -6 -10  253.50   10.15
   0  -6 -10  244.89   10.75
   0   6  10  273.17    9.89
   0  -6 -11   -0.59    0.72
   0   6  11    0.37    0.43
   0  -6 -11    1.09    0.65
   0  -6 -11    0.18    0.64
   0  -6 -11    2.00    0.77
   0  -6 -11   -0.16    0.51
   0  -6 -12    8.48    1.42
   0   6  12   10.75    1.19
   0  -6 -12    8.43    1.12
   0  -6 -12    6.38    1.13
   0  -6 -12    8.96    1.26
   0  -6 -12    9.51    1.30
   0  -6 -12    4.99    1.18
   0  -6 -13  157.49    6.54
   0  -6 -13  140.22    6.26
   0  -6 -13  148.89    5.98
   0   6  14   19.37    1.34
   0  -6 -14   19.99    1.48
   0   7 -11   15.13    1.06
   0   7 -10  175.23    6.81
   0  -7  10  173.47    6.50
   0  -7  10  175.80    7.01
   0  -7  10  182.76    6.91
   0  -7  10  178.54    6.62
   0  -7   9   43.85    2.62
   0  -7   9   37.56    2.65
   0  -7   9   37.01    2.45
   0  -7   9   37.79    2.57
   0  -7   9   35.13    2.51
   0  -7   8  126.31    5.87
   0  -7   8  125.33    5.76
   0  -7   8  122.91    5.84
   0  -7   7   14.02    1.66
   0  -7   7   15.80    1.80
   0  -7   7   14.72    1.70
   0  -7   7   12.85    1.42
   0  -7   7   15.53    1.87
   0  -7   6   95.34    4.97
   0  -7   6   89.69    4.96
   0  -7   6   99.43    5.05
   0  -7   6   99.98    5.19
   0  -7   6   99.10    4.78
   0  -7   5   25.53    2.33
   0  -7   5   25.00    2.10
   0  -7   5   24.87    2.23
   0  -7   5   29.52    2.42
   0  -7   5   25.82    1.97
   0   7  -5   24.76    3.39
   0  -7   5   23.20    2.03
   0  -7   5   25.85    2.24
   0  -7   4    0.41    0.39
   0   7  -4    0.35    0.72
   0  -7   4    0.58    0.49
   0  -7   4    0.14    0.45
   0  -7   4    1.02    0.55
   0  -7   4    0.34    0.39
   0  -7   4    0.26    0.43
   0  -7   4    0.51    0.43
   0  -7   4   -0.13    0.41
   0  -7   4    0.67    0.51
   0  -7   4    0.75    0.49
   0  -7   3   21.01    1.86
   0  -7   3   20.27    1.80
   0  -7   3   19.95    1.88
   0  -7   3   18.04    1.81
   0  -7   3   23.96    2.04
   0  -7   3   19.34    1.92
   0  -7   3   23.41    1.96
   0  -7   3   19.11    1.83
   0  -7   3   22.20    1.83
   0  -7   3   19.96    1.79
   0  -7   3   18.66    1.79
   0  -7   3   21.20    1.96
   0  -7   3   19.96    1.86
   0  -7   3   22.62    2.08
   0  -7   3   23.49    2.18
   0  -7   3   21.09    3.02
   0  -7   3   22.12    1.99
   0  -7   3   19.91    2.00
   0  -7   3   22.63    3.36
   0  -7   3   23.27    1.92
   0  -7   3   23.45    1.83
   0  -7   3   23.69    2.13
   0   7  -3   21.40    2.91
   0  -7   2  117.58    5.36
   0   7  -2  102.05    6.86
   0  -7   2  118.10    7.56
   0  -7   2  109.82    5.37
   0  -7   2  118.53    5.22
   0  -7   2  105.46    5.21
   0  -7   2  113.85    5.49
   0  -7   2  117.08    5.45
   0  -7   2  120.46    7.66
   0  -7   2  112.65    7.89
   0  -7   2  113.74    5.21
   0  -7   2  119.55    5.38
   0  -7   2  106.43    5.40
   0  -7   2  106.53    7.52
   0  -7   2  115.27    5.18
   0  -7   2  115.14    5.19
   0  -7   2  117.31    5.22
   0  -7   2  117.56    5.48
   0  -7   2  114.37    5.29
   0  -7   2  117.18    5.64
   0  -7   2  115.80    5.50
   0  -7   2  123.29    5.41
   0  -7   2  109.75    5.14
   0  -7   2  119.64    5.16
   0  -7   2  116.09    5.51
   0  -7   2  119.03    5.13
   0  -7   2  107.53    5.14
   0  -7   2  106.97    5.12
   0  -7   1  268.70   10.13
   0  -7   1  260.69   10.14
   0  -7   1  272.85   10.34
   0  -7   1  268.07   10.52
   0  -7   1  289.84   10.32
   0  -7   1  283.65   10.31
   0  -7   1  291.17   10.35
   0  -7   1  278.30   10.60
   0  -7   1  256.32   13.48
   0  -7   1  303.18   13.66
   0  -7   1  276.42   10.58
   0  -7   1  275.26   10.47
   0  -7   1  266.13   10.63
   0  -7   1  282.29   10.31
   0  -7   1  244.53   13.25
   0  -7   1  281.22   10.58
   0  -7   1  296.08   10.86
   0  -7   1  275.95   10.21
   0  -7   1  268.50   10.18
   0  -7   1  274.46   10.61
   0  -7   1  265.60   10.35
   0  -7   1  262.79   10.61
   0  -7   1  265.43   10.53
   0  -7   1  261.40   10.13
   0  -7   1  279.40   10.23
   0  -7   1  274.40   10.44
   0  -7   1  290.36   10.32
   0  -7   1  296.67   10.32
   0  -7   1  278.14   13.31
   0  -7   0 1847.96   61.30
   0  -7   0 1847.42   57.04
   0  -7   0 1851.17   57.31
   0  -7   0 1783.06   56.95
   0  -7   0 1778.35   57.44
   0  -7   0 1783.91   57.36
   0  -7   0 1830.01   57.33
   0  -7   0 1864.76   57.02
   0  -7   0 1808.15   56.86
   0  -7   0 1715.03   57.39
   0  -7   0 1767.26   57.21
   0  -7   0 1807.97   56.94
   0  -7   0 1713.20   61.35
   0  -7   0 1752.85   61.47
   0  -7   0 1917.13   61.34
   0  -7   0 1756.13   57.30
   0  -7   0 1807.64   57.35
   0  -7   0 1852.70   57.09
   0  -7   0 1795.59   57.01
   0  -7   0 1766.78   57.18
   0  -7   0 1837.23   57.00
   0  -7   0 1786.87   57.34
   0  -7   0 1783.58   56.99
   0  -7   0 1756.03   56.80
   0  -7   0 1819.28   56.92
   0  -7  -1    0.42    0.42
   0  -7  -1    0.11    0.41
   0  -7  -1   -0.38    0.67
   0  -7  -1    0.13    0.41
   0  -7  -1    0.40    0.91
   0  -7  -1   -0.35    0.71
   0  -7  -1    0.23    0.35
   0  -7  -1   -0.11    0.44
   0  -7  -1    0.38    0.42
   0  -7  -1    0.14    0.44
   0  -7  -2  102.57    4.63
   0  -7  -2  116.92    7.28
   0  -7  -2   96.59    4.85
   0  -7  -2   91.16    4.75
   0  -7  -2  105.29    4.82
   0  -7  -2   98.30    4.70
   0  -7  -2   92.01    4.66
   0  -7  -2   91.93    4.84
   0  -7  -2   90.71    4.72
   0  -7  -2  102.37    5.01
   0  -7  -2   99.79    4.77
   0  -7  -2   97.08    4.48
   0  -7  -2   95.19    4.52
   0  -7  -2   93.16    4.50
   0  -7  -2   99.70    4.95
   0  -7  -2   95.39    4.74
   0  -7  -2  103.17    7.38
   0  -7  -2   97.26    4.82
   0  -7  -2   98.28    4.59
   0  -7  -2   94.03    4.45
   0  -7  -2  101.24    4.62
   0  -7  -2   97.25    4.45
   0  -7  -2   93.71    4.77
   0  -7  -3   45.05    4.47
   0  -7  -3   48.71    2.88
   0  -7  -3   50.77    3.12
   0  -7  -3   39.13    4.46
   0  -7  -3   47.11    3.15
   0  -7  -3   49.09    2.88
   0  -7  -3   47.68    3.08
   0  -7  -3   44.69    4.78
   0  -7  -3   49.23    3.09
   0  -7  -3   55.79    4.85
   0  -7  -3   46.85    2.87
   0  -7  -3   51.68    3.36
   0  -7  -3   48.27    2.81
   0  -7  -3   50.64    3.19
   0  -7  -3   50.95    3.05
   0  -7  -3   45.65    3.09
   0  -7  -3   52.18    3.08
   0  -7  -3   47.42    3.06
   0  -7  -3   48.01    3.13
   0  -7  -3   50.01    2.90
   0  -7  -3   51.14    3.23
   0  -7  -3   48.33    3.25
   0  -7  -3   50.67    2.87
   0  -7  -3   48.73    2.85
   0  -7  -3   49.51    3.05
   0  -7  -3   50.86    2.93
   0  -7  -3   53.75    3.16
   0  -7  -3   52.07    3.06
   0  -7  -3   46.07    3.07
   0  -7  -3   48.41    2.79
   0  -7  -4  150.27    8.75
   0  -7  -4  146.31    6.17
   0  -7  -4  143.89    8.97
   0  -7  -4  149.44    6.43
   0  -7  -4  162.11    6.30
   0  -7  -4  141.01    6.56
   0  -7  -4  138.25    6.27
   0  -7  -4  143.71    6.09
   0  -7  -4  141.88    6.37
   0  -7  -4  145.64    6.05
   0  -7  -4  164.29    6.38
   0  -7  -4  145.97    6.80
   0  -7  -4  151.95    6.39
   0  -7  -4  142.76    6.56
   0  -7  -4  146.40    6.63
   0  -7  -4  152.97    6.32
   0  -7  -4  150.23    6.61
   0  -7  -4  133.65    6.35
   0  -7  -4  149.48    6.45
   0  -7  -4  147.39    6.16
   0  -7  -4  153.85    6.20
   0  -7  -4  139.11    9.05
   0  -7  -4  160.82    8.98
   0  -7  -4  144.72    6.48
   0  -7  -4  158.25    6.59
   0  -7  -4  134.92    6.64
   0  -7  -4  148.85    6.78
   0  -7  -4  140.46    6.28
   0  -7  -4  147.91    6.41
   0  -7  -4  147.11    6.04
   0  -7  -4  143.55    6.53
   0  -7  -5    3.49    0.84
   0  -7  -5    4.38    0.92
   0  -7  -5    3.75    0.84
   0  -7  -5    4.50    0.86
   0  -7  -5    5.34    1.01
   0  -7  -5    3.81    0.86
   0  -7  -5    5.76    0.85
   0  -7  -5    2.78    0.69
   0  -7  -5    3.06    0.89
   0  -7  -5    4.68    0.98
   0  -7  -5    3.71    0.82
   0  -7  -5    5.16    0.96
   0  -7  -5    3.78    0.80
   0  -7  -5    4.17    0.77
   0  -7  -5    4.34    0.95
   0  -7  -5    5.12    1.02
   0  -7  -5    5.09    1.10
   0  -7  -5    4.12    1.44
   0  -7  -5    5.40    1.00
   0  -7  -5    4.85    0.91
   0  -7  -5    4.80    1.58
   0  -7  -5    4.73    0.89
   0  -7  -5    2.95    0.79
   0  -7  -5    3.63    0.89
   0  -7  -5    4.26    0.96
   0  -7  -6  675.92   23.22
   0  -7  -6  701.42   23.92
   0  -7  -6  695.27   22.74
   0  -7  -6  698.67   23.27
   0  -7  -6  673.32   23.50
   0  -7  -6  699.72   22.97
   0  -7  -6  690.16   23.55
   0  -7  -6  668.64   23.43
   0  -7  -6  653.95   23.60
   0  -7  -6  673.73   23.11
   0  -7  -6  679.39   22.66
   0  -7  -6  715.01   24.01
   0  -7  -6  720.79   24.08
   0  -7  -6  689.53   23.74
   0  -7  -6  668.73   23.44
   0  -7  -6  678.73   23.40
   0  -7  -6  680.76   23.07
   0  -7  -6  687.20   23.61
   0  -7  -6  646.56   23.46
   0  -7  -6  700.65   23.08
   0  -7  -6  669.64   23.21
   0  -7  -7   76.55    4.48
   0  -7  -7   80.30    4.49
   0  -7  -7   82.22    4.52
   0  -7  -7   87.74    4.82
   0  -7  -7   77.42    4.19
   0  -7  -7   79.24    4.85
   0  -7  -7   77.56    4.76
   0  -7  -7   85.99    4.70
   0  -7  -7   73.00    4.44
   0  -7  -7   79.81    4.43
   0  -7  -7   74.62    4.58
   0  -7  -7   84.33    4.82
   0  -7  -7   77.60    4.28
   0  -7  -7   80.90    4.57
   0  -7  -8   11.35    1.81
   0  -7  -8   12.29    1.72
   0  -7  -8   13.76    1.73
   0  -7  -8   11.69    1.70
   0  -7  -8   13.93    1.67
   0  -7  -8   12.42    1.49
   0  -7  -8   11.97    1.74
   0  -7  -8   10.62    1.48
   0  -7  -8   13.20    1.82
   0  -7  -8    9.72    1.47
   0  -7  -8   13.59    1.73
   0  -7  -8   10.52    1.61
   0  -7  -8   12.36    1.59
   0  -7  -8    9.78    1.28
   0  -7  -8    9.62    1.39
   0  -7  -9   29.79    2.41
   0  -7  -9   27.55    2.34
   0  -7  -9   30.09    2.33
   0  -7  -9   27.72    2.83
   0  -7  -9   30.97    2.59
   0  -7  -9   32.12    2.87
   0  -7  -9   26.43    2.40
   0  -7  -9   36.88    3.08
   0  -7  -9   34.48    2.74
   0  -7  -9   33.95    2.90
   0  -7  -9   28.13    2.49
   0  -7  -9   31.37    2.71
   0  -7 -10    0.41    0.75
   0  -7 -10    1.83    0.71
   0  -7 -10    2.25    0.75
   0  -7 -10    1.72    0.78
   0  -7 -10    2.28    0.98
   0  -7 -10    1.06    0.72
   0  -7 -10    1.39    0.67
   0  -7 -10    1.33    0.82
   0  -7 -11  180.61    7.79
   0  -7 -11  180.19    7.52
   0  -7 -11  155.38    7.59
   0  -7 -11  177.35    7.96
   0  -7 -12  328.68   12.28
   0  -7 -12  324.80   11.93
   0  -7 -12  318.78   11.47
   0  -7 -13   31.05    2.20
   0  -7 -13   32.95    1.96
   0   7  14    0.04    0.17
   0  -7 -14    0.06    0.22
   0  -8  10   22.83    1.46
   0  -8  10   19.42    1.14
   0  -8   9   31.70    2.05
   0  -8   9   31.49    2.14
   0  -8   9   35.09    2.13
   0   8  -9   31.59    1.98
   0  -8   9   31.95    2.02
   0  -8   9   32.06    2.06
   0  -8   8    1.53    0.55
   0  -8   8    0.46    0.54
   0  -8   8    0.12    0.46
   0  -8   8    1.14    0.59
   0  -8   8    0.49    0.57
   0  -8   7   55.32    3.10
   0  -8   7   57.73    3.51
   0  -8   7   57.11    3.44
   0  -8   7   57.46    3.49
   0  -8   7   62.10    3.53
   0  -8   6  152.72    6.56
   0  -8   6  151.76    6.90
   0  -8   6  155.48    6.39
   0  -8   6  154.51    6.88
   0  -8   6  154.06    6.90
   0  -8   6  158.19    6.99
   0  -8   5   20.48    1.94
   0  -8   5   24.40    2.03
   0  -8   5   22.58    2.13
   0  -8   5   18.79    1.97
   0  -8   5   19.08    1.77
   0  -8   5   23.88    2.22
   0  -8   5   24.55    2.23
   0  -8   4   24.32    2.18
   0  -8   4   25.29    2.02
   0  -8   4   23.11    2.13
   0  -8   4   24.63    2.13
   0  -8   4   24.89    2.15
   0  -8   4   25.68    2.16
   0  -8   4   21.28    2.15
   0  -8   4   27.71    2.35
   0  -8   4   25.22    2.08
   0  -8   3   39.69    2.92
   0  -8   3   39.18    3.04
   0  -8   3   40.20    2.85
   0   8  -3   33.81    3.91
   0  -8   3   41.38    2.98
   0  -8   3   43.39    3.03
   0  -8   3   38.25    2.72
   0  -8   3   47.10    2.85
   0  -8   3   40.13    2.83
   0  -8   3   39.69    3.09
   0  -8   3   41.92    3.06
   0  -8   3   44.93    2.96
   0  -8   3   38.71    2.76
   0  -8   3   46.19    2.89
   0  -8   3   42.04    2.86
   0  -8   2  214.26    8.41
   0  -8   2  206.78    8.31
   0  -8   2  189.60    8.09
   0  -8   2  185.62    8.55
   0  -8   2  211.90    8.39
   0  -8   2  213.47   11.74
   0  -8   2  194.88   11.78
   0  -8   2  210.10    8.78
   0  -8   2  197.02    8.53
   0  -8   2  204.22    8.31
   0  -8   2  210.03    8.71
   0  -8   2  215.89    8.52
   0  -8   2  201.08    8.73
   0  -8   2  215.67    8.81
   0  -8   2  199.54    8.27
   0  -8   2  218.67    8.32
   0  -8   2  219.81    8.41
   0  -8   2  194.54    8.39
   0  -8   2  185.93    8.18
   0  -8   2  199.74    8.53
   0   8  -2  177.86   10.29
   0  -8   2  198.30    8.06
   0  -8   1   15.98    1.52
   0  -8   1   20.44    1.81
   0  -8   1   17.55    1.76
   0  -8   1   18.31    1.83
   0  -8   1   18.45    2.00
   0  -8   1   20.11    1.87
   0  -8   1   17.02    1.74
   0  -8   1   14.20    1.82
   0  -8   1   17.67    1.67
   0  -8   1   19.37    1.84
   0  -8   1   14.81    1.67
   0  -8   1   21.01    2.08
   0  -8   1   17.70    1.69
   0  -8   1   16.50    1.61
   0  -8   1   18.05    1.75
   0  -8   1   18.45    2.01
   0  -8   1   19.85    2.03
   0  -8   1   16.81    1.81
   0  -8   1   19.23    1.83
   0  -8   1   16.60    1.86
   0  -8   1   16.43    1.70
   0   8  -1   16.73    2.64
   0  -8   1   22.78    2.15
   0  -8   1   18.35    3.22
   0  -8   1   16.29    2.93
   0  -8   1   14.06    1.75
   0  -8   0   44.92    2.91
   0  -8   0   45.14    4.90
   0  -8   0   46.46    2.87
   0  -8   0   37.84    2.93
   0  -8   0   42.70    2.75
   0  -8   0   36.73    2.72
   0  -8   0   39.27    2.93
   0  -8   0   42.89    2.86
   0  -8   0   40.15    2.83
   0  -8   0   39.85    2.57
   0  -8   0   43.31    2.85
   0  -8   0   41.88    3.18
   0  -8   0   38.23    2.89
   0  -8   0   33.63    4.35
   0  -8   0   45.92    3.10
   0  -8   0   37.90    2.68
   0  -8   0   38.53    2.74
   0  -8   0   43.55    2.83
   0  -8   0   37.03    2.83
   0  -8   0   43.38    3.11
   0  -8   0   37.34    2.97
   0  -8   0   40.12    2.63
   0  -8   0   39.64    4.83
   0  -8   0   39.69    2.99
   0  -8   0   49.81    3.27
   0  -8   0   55.20    5.27
   0  -8   0   42.93    2.84
   0  -8   0   41.66    3.01
   0  -8   0   45.14    2.83
   0  -8  -1   26.39    2.26
   0  -8  -1   20.67    3.44
   0  -8  -1   23.84    1.89
   0  -8  -1   25.05    1.87
   0  -8  -1   23.92    2.20
   0  -8  -1   21.75    2.01
   0  -8  -1   26.95    3.67
   0  -8  -1   23.47    2.10
   0  -8  -1   22.33    1.98
   0  -8  -1   17.41    1.70
   0  -8  -1   26.00    2.15
   0  -8  -1   22.75    2.17
   0  -8  -1   20.51    2.15
   0  -8  -1   21.49    1.79
   0  -8  -1   24.67    2.02
   0  -8  -1   24.30    2.05
   0  -8  -2   69.60    4.25
   0  -8  -2   74.67    3.91
   0  -8  -2   70.61    3.77
   0  -8  -2   68.06    3.51
   0  -8  -2   70.72    3.80
   0  -8  -2   69.57    4.08
   0  -8  -2   72.65    3.90
   0  -8  -2   67.30    4.16
   0  -8  -2   77.93    4.19
   0  -8  -2   72.18    4.24
   0  -8  -2   72.33    4.07
   0  -8  -2   64.38    3.91
   0  -8  -2   71.73    3.84
   0  -8  -2   64.45    3.75
   0  -8  -2   73.69    4.24
   0  -8  -2   71.82    4.30
   0  -8  -2   67.56    4.22
   0  -8  -2   79.22    3.87
   0  -8  -2   69.05    4.16
   0  -8  -2   78.30    3.95
   0  -8  -2   70.75    6.20
   0  -8  -2   74.11    3.99
   0  -8  -2   72.54    4.16
   0  -8  -2   68.44    6.53
   0  -8  -2   70.11    4.16
   0  -8  -3    2.10    1.21
   0  -8  -3    3.31    0.85
   0  -8  -3    3.20    0.90
   0  -8  -3    3.68    1.55
   0  -8  -3    4.63    1.04
   0  -8  -3    3.43    0.74
   0  -8  -3    3.47    0.75
   0  -8  -3    3.94    0.93
   0  -8  -3    2.95    0.81
   0  -8  -3    4.41    0.96
   0  -8  -3    4.79    0.93
   0  -8  -3    3.18    0.94
   0  -8  -3    3.44    0.95
   0  -8  -3    2.00    0.88
   0  -8  -3   11.93    1.50
   0  -8  -3    3.30    0.83
   0  -8  -3    2.52    0.78
   0  -8  -3    3.90    0.95
   0  -8  -3    4.41    1.10
   0  -8  -3    3.96    1.05
   0  -8  -3    1.24    1.19
   0  -8  -3    3.38    1.56
   0  -8  -3    4.19    0.93
   0  -8  -3    2.91    0.85
   0  -8  -3    4.59    1.05
   0  -8  -3    4.47    0.87
   0  -8  -3    3.49    0.83
   0  -8  -3    5.55    0.96
   0  -8  -3    4.70    0.87
   0  -8  -3    3.79    0.89
   0  -8  -4  205.62    8.48
   0  -8  -4  214.36    9.41
   0  -8  -4  227.52    8.83
   0  -8  -4  217.36    8.84
   0  -8  -4  211.05    8.97
   0  -8  -4  215.77    8.55
   0  -8  -4  221.41    8.42
   0  -8  -4  222.34    9.21
   0  -8  -4  237.61    9.09
   0  -8  -4  226.00    8.65
   0  -8  -4  227.15    8.75
   0  -8  -4  231.81    8.76
   0  -8  -4  226.60    9.09
   0  -8  -4  222.58    9.28
   0  -8  -4  214.42    9.16
   0  -8  -4  222.85    8.95
   0  -8  -4  223.51    8.77
   0  -8  -4  210.73    9.26
   0  -8  -4  209.93    9.30
   0  -8  -4  214.36    9.34
   0  -8  -4  220.51    9.34
   0  -8  -4  217.23    9.04
   0  -8  -4  217.62    9.13
   0  -8  -4  224.42   12.72
   0  -8  -4  230.27   12.10
   0  -8  -4  199.65    8.63
   0  -8  -5   36.47    2.62
   0  -8  -5   36.40    3.12
   0  -8  -5   38.24    2.66
   0  -8  -5   35.40    2.54
   0  -8  -5   43.92    3.00
   0  -8  -5   43.08    3.10
   0  -8  -5   42.99    3.10
   0  -8  -5   40.18    2.60
   0  -8  -5   43.19    2.76
   0  -8  -5   40.72    2.92
   0  -8  -5   42.18    2.90
   0  -8  -5   45.13    3.21
   0  -8  -5   38.49    3.03
   0  -8  -5   44.85    2.93
   0  -8  -5   39.19    3.00
   0  -8  -5   38.41    3.02
   0  -8  -5   45.60    3.36
   0  -8  -5   38.79    3.12
   0  -8  -5   39.46    3.03
   0  -8  -5   36.13    2.81
   0  -8  -5   37.95    4.41
   0  -8  -5   38.95    2.93
   0  -8  -5   41.95    4.87
   0  -8  -5   37.56    2.82
   0  -8  -6  122.55    6.05
   0  -8  -6  117.14    6.04
   0  -8  -6  117.63    5.53
   0  -8  -6  122.33    6.08
   0  -8  -6  119.74    5.97
   0  -8  -6  110.32    6.10
   0  -8  -6  112.80    6.02
   0  -8  -6  125.16    6.32
   0  -8  -6  120.46    5.72
   0  -8  -6  113.51    5.72
   0  -8  -6  120.52    5.85
   0  -8  -6  116.76    6.22
   0  -8  -6  119.92    5.44
   0  -8  -6  115.27    5.78
   0  -8  -6  116.04    5.79
   0  -8  -6  118.29    5.70
   0  -8  -6  125.04    5.46
   0  -8  -7  198.89    8.66
   0  -8  -7  215.77    8.96
   0  -8  -7  207.94    8.84
   0  -8  -7  209.48    8.83
   0  -8  -7  193.85    8.80
   0  -8  -7  216.23    9.33
   0  -8  -7  200.12    9.08
   0  -8  -7  206.07    7.94
   0  -8  -7  205.28    8.38
   0  -8  -7  194.87    8.34
   0  -8  -7  195.22    8.97
   0  -8  -7  191.42    8.69
   0  -8  -7  195.04    8.44
   0  -8  -7  195.83    8.00
   0  -8  -7  210.42    8.98
   0  -8  -7  214.93    8.89
   0  -8  -8    1.99    0.99
   0  -8  -8    1.99    0.77
   0  -8  -8    1.22    0.83
   0  -8  -8    1.21    0.68
   0  -8  -8    2.55    0.94
   0  -8  -8    0.69    0.60
   0  -8  -8    1.14    0.67
   0  -8  -8    2.83    0.90
   0  -8  -8    3.71    1.04
   0  -8  -8    0.37    0.49
   0  -8  -8    2.19    0.71
   0  -8  -8    1.16    0.62
   0  -8  -9   12.62    1.59
   0  -8  -9   11.08    1.60
   0  -8  -9   11.61    1.65
   0  -8  -9   14.90    1.74
   0  -8  -9   11.81    1.66
   0  -8  -9   11.25    1.66
   0  -8  -9   12.91    1.61
   0  -8  -9   14.06    1.95
   0  -8  -9   10.88    1.67
   0  -8 -10  170.21    7.63
   0  -8 -10  171.03    7.79
   0  -8 -10  175.72    7.04
   0  -8 -10  173.56    7.40
   0  -8 -10  177.08    7.52
   0  -8 -10  165.86    7.66
   0  -8 -10  175.88    7.48
   0  -8 -10  160.16    7.79
   0  -8 -11   26.64    2.37
   0  -8 -11   26.07    2.25
   0  -8 -11   24.23    2.05
   0  -8 -12  174.80    6.85
   0  -8 -12  168.27    6.54
   0  -8 -13   39.40    2.14
   0  -8 -13   32.61    1.76
   0  -9   9    4.32    0.58
   0  -9   9    3.89    0.59
   0  -9   9    4.93    0.60
   0   9  -8   22.95    1.51
   0  -9   8   25.81    1.80
   0  -9   8   24.98    1.77
   0  -9   8   27.26    1.85
   0  -9   8   30.71    1.97
   0  -9   7    5.54    0.90
   0  -9   7    5.81    1.06
   0  -9   7    5.12    0.89
   0  -9   7    5.74    0.95
   0  -9   7    5.23    0.93
   0  -9   7    6.10    0.82
   0  -9   6    6.00    1.09
   0  -9   6    8.64    1.24
   0  -9   6    8.56    1.21
   0  -9   6    7.18    0.96
   0  -9   6    7.30    1.15
   0  -9   6    8.56    1.11
   0  -9   5    8.35    1.10
   0  -9   5    9.02    1.37
   0  -9   5    9.05    1.35
   0  -9   5    8.21    1.22
   0  -9   5    8.01    1.20
   0  -9   5    8.83    1.19
   0  -9   5    7.38    1.18
   0  -9   4   87.33    4.50
   0  -9   4   80.66    4.11
   0  -9   4   81.86    4.40
   0  -9   4   88.64    4.49
   0  -9   4   83.53    4.49
   0  -9   4   82.27    4.42
   0  -9   4   86.64    4.69
   0  -9   4   95.21    4.52
   0  -9   4   91.35    4.73
   0  -9   3  305.09   12.04
   0  -9   3  326.35   11.90
   0  -9   3  307.69   12.01
   0  -9   3  315.78   12.10
   0  -9   3  328.20   12.03
   0  -9   3  291.60   11.65
   0  -9   3  311.78   11.87
   0  -9   3  319.21   11.78
   0  -9   3  312.62   11.87
   0  -9   3  321.36   11.67
   0  -9   2  182.43    8.10
   0  -9   2  192.54    7.94
   0  -9   2  180.77    7.89
   0  -9   2  177.73    8.00
   0  -9   2  188.86    7.97
   0  -9   2  192.81    8.44
   0  -9   2  191.32    8.26
   0  -9   2  197.65    8.44
   0  -9   2  183.43    8.16
   0  -9   2  192.76    7.97
   0  -9   2  175.86    8.23
   0  -9   2  174.80    7.58
   0  -9   2  185.49    7.83
   0  -9   2  190.66    7.89
   0  -9   2  177.52    7.78
   0  -9   2  173.40    8.13
   0  -9   2  194.36    7.85
   0  -9   1   16.50    1.78
   0  -9   1   12.58    1.59
   0  -9   1   12.77    1.65
   0  -9   1   15.35    1.91
   0  -9   1   15.59    1.70
   0  -9   1   11.52    1.41
   0  -9   1   12.57    1.47
   0  -9   1   14.17    1.82
   0  -9   1   14.18    1.73
   0  -9   1   15.39    1.97
   0  -9   1   12.57    1.78
   0  -9   1   16.20    1.93
   0  -9   1   15.95    1.80
   0  -9   1   14.33    1.88
   0  -9   1   12.25    1.46
   0  -9   1   13.86    1.67
   0  -9   1   14.65    1.68
   0  -9   1   14.03    1.62
   0  -9   1   15.89    2.00
   0  -9   0  267.97   10.47
   0  -9   0  287.67   10.63
   0  -9   0  255.73    9.90
   0  -9   0  243.11   10.76
   0  -9   0  279.83   10.46
   0  -9   0  238.86   10.04
   0  -9   0  251.49   10.16
   0  -9   0  262.75   10.22
   0  -9   0  274.77   10.92
   0  -9   0  257.20   10.50
   0  -9   0  266.89   10.93
   0  -9   0  252.58   10.71
   0  -9   0  298.50   14.78
   0  -9   0  227.00   14.24
   0  -9   0  257.17   10.72
   0  -9   0  275.63   10.84
   0  -9   0  254.29   10.21
   0  -9   0  281.21   10.47
   0  -9   0  267.47   10.80
   0  -9   0  255.71    9.96
   0  -9   0  266.44   10.24
   0  -9   0  255.89   10.79
   0  -9   0  266.22   10.40
   0  -9   0  256.11   10.40
   0  -9  -1  385.07   13.31
   0  -9  -1  380.65   13.51
   0  -9  -1  352.81   13.42
   0  -9  -1  346.91   13.32
   0  -9  -1  365.30   13.31
   0  -9  -1  374.53   14.03
   0  -9  -1  367.30   13.74
   0  -9  -1  359.63   12.88
   0  -9  -1  389.68   13.65
   0  -9  -1  354.06   12.82
   0  -9  -1  334.66   12.78
   0  -9  -1  328.08   12.78
   0  -9  -1  383.27   17.95
   0  -9  -2   41.32    3.03
   0  -9  -2   35.94    3.01
   0  -9  -2   33.21    2.74
   0  -9  -2   39.06    2.89
   0  -9  -2   35.00    2.64
   0  -9  -2   38.35    3.14
   0  -9  -2   32.00    2.90
   0  -9  -2   37.07    2.93
   0  -9  -2   36.55    3.00
   0  -9  -2   35.97    4.96
   0  -9  -2   34.99    3.03
   0  -9  -2   36.51    2.71
   0  -9  -2   32.75    2.52
   0  -9  -2   34.68    2.52
   0  -9  -2   31.64    2.36
   0  -9  -2   39.94    2.82
   0  -9  -2   36.15    2.93
   0  -9  -2   38.57    2.73
   0  -9  -2   31.16    2.80
   0  -9  -2   39.72    2.66
   0  -9  -2   36.74    2.69
   0  -9  -3   26.10    2.52
   0  -9  -3   27.31    2.49
   0  -9  -3   24.49    2.48
   0  -9  -3   27.53    2.47
   0  -9  -3   24.93    2.17
   0  -9  -3   24.53    2.37
   0  -9  -3   27.41    2.56
   0  -9  -3   27.33    2.66
   0  -9  -3   28.85    4.07
   0  -9  -3   29.23    2.63
   0  -9  -3   24.73    2.39
   0  -9  -3   21.48    3.76
   0  -9  -3   24.33    2.53
   0  -9  -3   30.40    2.39
   0  -9  -3   27.89    2.35
   0  -9  -3   27.64    2.12
   0  -9  -3   23.80    2.12
   0  -9  -3   26.17    2.30
   0  -9  -3   30.46    2.37
   0  -9  -3   25.37    2.23
   0  -9  -3   23.67    2.31
   0  -9  -3   27.88    2.32
   0  -9  -3   22.47    2.37
   0  -9  -3   28.82    2.19
   0  -9  -3   27.92    2.27
   0  -9  -4  149.21    6.61
   0  -9  -4  127.37    6.55
   0  -9  -4  137.77    6.74
   0  -9  -4  136.39    6.17
   0  -9  -4  125.30    6.42
   0  -9  -4  133.27    6.84
   0  -9  -4  135.86    6.72
   0  -9  -4  121.95    6.61
   0  -9  -4  146.53    6.67
   0  -9  -4  134.28    6.59
   0  -9  -4  133.91    6.76
   0  -9  -4  122.70    6.23
   0  -9  -4  138.31    6.29
   0  -9  -4  129.98    5.90
   0  -9  -4  132.63    6.90
   0  -9  -4  138.07    6.27
   0  -9  -4  144.60    6.23
   0  -9  -4  133.37    6.49
   0  -9  -4  140.15    6.21
   0  -9  -4  137.23    6.41
   0  -9  -4  135.59    6.04
   0  -9  -4  135.10    5.88
   0  -9  -4  126.68    6.54
   0  -9  -5  558.49   19.62
   0  -9  -5  521.99   19.01
   0  -9  -5  559.49   19.65
   0  -9  -5  526.72   19.49
   0  -9  -5  535.93   19.72
   0  -9  -5  503.69   19.50
   0  -9  -5  529.79   19.78
   0  -9  -5  533.99   19.31
   0  -9  -5  568.79   19.43
   0  -9  -5  530.30   19.48
   0  -9  -5  534.86   19.07
   0  -9  -5  545.48   18.70
   0  -9  -5  527.90   19.27
   0  -9  -5  572.72   19.00
   0  -9  -5  536.18   19.88
   0  -9  -5  544.56   19.23
   0  -9  -5  549.62   18.82
   0  -9  -5  530.79   19.45
   0  -9  -5  551.56   18.64
   0  -9  -6    0.85    0.65
   0  -9  -6    0.99    0.56
   0  -9  -6   -0.19    0.59
   0  -9  -6    0.18    0.59
   0  -9  -6    1.03    0.81
   0  -9  -6    1.11    0.62
   0  -9  -6    1.16    0.65
   0  -9  -6    1.48    0.59
   0  -9  -6    0.49    0.53
   0  -9  -6    1.44    0.82
   0  -9  -6   -0.18    0.54
   0  -9  -6    0.66    0.57
   0  -9  -6   -0.13    0.63
   0  -9  -6    0.31    0.64
   0  -9  -6    0.91    0.74
   0  -9  -6    0.21    0.73
   0  -9  -6   -0.19    0.63
   0  -9  -7   67.62    4.24
   0  -9  -7   69.92    3.79
   0  -9  -7   69.21    4.34
   0  -9  -7   74.83    4.70
   0  -9  -7   79.55    4.79
   0  -9  -7   69.23    4.38
   0  -9  -7   71.96    4.15
   0  -9  -7   78.84    4.07
   0  -9  -7   72.37    4.26
   0  -9  -7   66.19    3.77
   0  -9  -7   72.20    4.61
   0  -9  -7   71.75    4.12
   0  -9  -7   76.46    4.43
   0  -9  -7   77.85    4.48
   0  -9  -7   67.45    3.95
   0  -9  -7   70.28    3.71
   0  -9  -8    1.36    0.76
   0  -9  -8    0.49    0.58
   0  -9  -8    1.94    0.73
   0  -9  -8    0.50    0.51
   0  -9  -8    0.19    0.68
   0  -9  -8    0.66    0.77
   0  -9  -8    0.19    0.62
   0  -9  -8    0.37    0.72
   0  -9  -8    1.14    0.66
   0  -9  -8    2.24    0.86
   0  -9  -9    0.14    0.50
   0  -9  -9    0.61    0.60
   0  -9  -9    0.32    0.54
   0  -9  -9    0.31    0.57
   0  -9  -9   -0.42    0.69
   0  -9  -9    0.18    0.70
   0  -9  -9    0.17    0.55
   0  -9  -9    0.14    0.47
   0  -9 -10  142.47    6.04
   0  -9 -10  124.57    5.73
   0  -9 -10  134.43    6.19
   0  -9 -10  138.28    6.11
   0  -9 -10  120.99    5.45
   0  -9 -11   48.62    2.92
   0  -9 -11   47.97    2.77
   0  -9 -12    2.12    0.53
   0  -9 -12    2.43    0.62
   0 -10   8   42.54    1.98
   0 -10   8   39.94    2.03
   0 -10   7    6.45    0.81
   0 -10   7    5.37    0.78
   0 -10   7    5.86    0.87
   0 -10   6   14.27    1.43
   0 -10   6   13.46    1.35
   0 -10   6   12.65    1.19
   0 -10   6   13.86    1.46
   0 -10   5   66.11    3.47
   0 -10   5   62.18    3.39
   0 -10   5   69.44    3.70
   0 -10   5   66.08    3.20
   0 -10   5   66.82    3.65
   0 -10   5   66.22    3.44
   0 -10   4   27.14    2.10
   0 -10   4   24.19    2.02
   0 -10   4   22.58    1.92
   0 -10   4   26.51    2.21
   0 -10   4   28.08    2.07
   0 -10   4   23.51    1.99
   0 -10   3   70.83    3.80
   0 -10   3   74.80    4.07
   0 -10   3   77.54    4.04
   0 -10   3   76.33    4.11
   0 -10   3   79.79    4.08
   0 -10   3   74.75    4.21
   0 -10   3   69.42    4.06
   0 -10   3   73.61    3.88
   0 -10   2   10.55    1.42
   0 -10   2   12.46    1.57
   0 -10   2   12.41    1.66
   0 -10   2   12.26    1.44
   0 -10   2   11.63    1.56
   0 -10   2   10.87    1.49
   0 -10   2   12.64    1.65
   0 -10   2   11.51    1.49
   0 -10   2   10.92    1.47
   0 -10   2   10.76    1.53
   0 -10   2   10.76    1.40
   0 -10   1   37.00    2.70
   0 -10   1   38.76    3.09
   0 -10   1   45.02    3.37
   0 -10   1   34.96    2.77
   0 -10   1   37.46    3.10
   0 -10   1   37.14    3.02
   0 -10   1   38.88    2.88
   0 -10   1   38.32    3.11
   0 -10   1   36.53    2.52
   0 -10   1   38.37    2.87
   0 -10   1   41.14    2.87
   0 -10   1   35.76    2.72
   0 -10   1   41.55    3.19
   0 -10   1   35.64    2.71
   0 -10   1   38.58    2.92
   0 -10   1   36.35    2.73
   0 -10   1   40.24    3.08
   0 -10   0   75.50    4.24
   0 -10   0   86.73    4.45
   0 -10   0   73.38    4.17
   0 -10   0   86.66    5.08
   0 -10   0   78.03    4.53
   0 -10   0   85.26    4.91
   0 -10   0   84.58    4.89
   0 -10   0   77.34    4.78
   0 -10   0   87.00    4.58
   0 -10   0   80.70    4.95
   0 -10   0   87.15    4.73
   0 -10   0   81.00    4.85
   0 -10   0   81.50    4.48
   0 -10   0   79.55    4.34
   0 -10   0   83.93    4.68
   0 -10   0   79.43    4.05
   0 -10   0   80.48    4.21
   0 -10   0   83.13    4.86
   0 -10   0   83.02    4.46
   0 -10   0   83.40    4.57
   0 -10  -1   48.41    3.26
   0 -10  -1   51.61    3.25
   0 -10  -1   47.04    3.28
   0 -10  -1   49.38    3.46
   0 -10  -1   54.57    3.78
   0 -10  -1   47.50    3.58
   0 -10  -1   48.84    2.92
   0 -10  -1   46.99    2.90
   0 -10  -1   57.37    3.59
   0 -10  -1   46.70    3.56
   0 -10  -1   52.12    3.23
   0 -10  -1   53.49    3.46
   0 -10  -2   81.81    4.96
   0 -10  -2   82.28    4.78
   0 -10  -2   85.11    4.45
   0 -10  -2   80.36    4.59
   0 -10  -2   85.75    4.71
   0 -10  -2   90.47    4.95
   0 -10  -2   84.11    5.04
   0 -10  -2   79.88    4.93
   0 -10  -2   83.32    5.08
   0 -10  -2   86.95    4.59
   0 -10  -2   73.10    4.05
   0 -10  -2   81.07    4.04
   0 -10  -2   72.57    4.13
   0 -10  -2   88.65    4.94
   0 -10  -2   89.19    4.57
   0 -10  -2   90.64    4.63
   0 -10  -2   85.44    4.36
   0 -10  -2   84.54    5.00
   0 -10  -3   29.97    2.62
   0 -10  -3   30.87    2.76
   0 -10  -3   28.00    2.28
   0 -10  -3   25.52    2.41
   0 -10  -3   21.94    2.31
   0 -10  -3   25.80    2.55
   0 -10  -3   26.09    2.65
   0 -10  -3   26.42    2.51
   0 -10  -3   25.59    2.52
   0 -10  -3   26.33    2.67
   0 -10  -3   19.96    1.94
   0 -10  -3   24.90    1.98
   0 -10  -3   22.86    2.10
   0 -10  -3   21.43    2.18
   0 -10  -3   27.61    2.39
   0 -10  -3   26.86    2.29
   0 -10  -3   23.06    2.36
   0 -10  -3   23.16    2.43
   0 -10  -3   26.14    2.23
   0 -10  -3   29.09    2.22
   0 -10  -4  276.10   11.34
   0 -10  -4  271.40   10.91
   0 -10  -4  269.19   11.24
   0 -10  -4  272.73   10.56
   0 -10  -4  274.23   11.07
   0 -10  -4  248.87   10.97
   0 -10  -4  287.05   11.61
   0 -10  -4  273.77   11.26
   0 -10  -4  275.57   11.20
   0 -10  -4  282.58   11.14
   0 -10  -4  255.53   11.25
   0 -10  -4  270.04   10.58
   0 -10  -4  271.67   10.23
   0 -10  -4  273.70   10.80
   0 -10  -4  291.56   10.92
   0 -10  -4  286.38   10.58
   0 -10  -4  268.27   10.21
   0 -10  -4  278.29   11.32
   0 -10  -4  267.29   10.62
   0 -10  -4  293.82   10.71
   0 -10  -4  280.19   11.07
   0 -10  -5   73.86    4.72
   0 -10  -5   85.13    4.98
   0 -10  -5   77.24    4.76
   0 -10  -5   86.12    4.74
   0 -10  -5   78.85    4.60
   0 -10  -5   79.40    4.52
   0 -10  -5   71.47    4.21
   0 -10  -5   82.41    4.46
   0 -10  -5   88.39    4.92
   0 -10  -5   79.33    4.69
   0 -10  -5   82.33    4.39
   0 -10  -5   81.26    4.28
   0 -10  -5   74.90    4.44
   0 -10  -5   77.36    4.68
   0 -10  -5   85.03    4.24
   0 -10  -6    3.98    1.02
   0 -10  -6    2.85    0.95
   0 -10  -6    4.75    1.21
   0 -10  -6    3.93    1.10
   0 -10  -6    3.53    0.98
   0 -10  -6    4.81    1.04
   0 -10  -6    4.39    1.00
   0 -10  -6    3.39    0.86
   0 -10  -6    4.54    1.14
   0 -10  -6    3.80    1.05
   0 -10  -6    3.00    0.87
   0 -10  -6    2.13    0.72
   0 -10  -6    4.14    1.03
   0 -10  -6    4.52    1.11
   0 -10  -7    9.34    1.46
   0 -10  -7    9.36    1.41
   0 -10  -7    8.02    1.43
   0 -10  -7   10.06    1.53
   0 -10  -7    9.88    1.50
   0 -10  -7    7.71    1.33
   0 -10  -7    7.08    1.27
   0 -10  -7    8.74    1.31
   0 -10  -7    8.21    1.24
   0 -10  -7    7.68    1.19
   0 -10  -8  110.60    5.41
   0 -10  -8   99.25    5.15
   0 -10  -8  115.07    5.68
   0 -10  -8   99.89    5.22
   0 -10  -8  114.54    5.67
   0 -10  -8  120.68    5.54
   0 -10  -9   48.30    3.04
   0 -10  -9   55.67    3.41
   0 -10  -9   51.65    3.01
   0 -10  -9   55.24    3.36
   0 -10  -9   53.45    3.22
   0 -10  -9   49.68    3.03
   0 -10 -10    8.99    1.14
   0 -10 -10    9.74    1.24
   0 -10 -11   17.22    1.38
   0 -10 -11   14.47    1.17
   0 -11   7    4.04    0.46
   0 -11   7    4.00    0.49
   0 -11   6   11.55    1.02
   0 -11   6    9.78    0.72
   0 -11   5   29.64    1.95
   0 -11   5   30.55    1.99
   0 -11   5   29.47    1.79
   0 -11   5   34.06    2.11
   0 -11   4    7.66    1.05
   0 -11   4    9.84    1.11
   0 -11   4    9.22    1.18
   0 -11   3   52.34    3.13
   0 -11   3   55.39    3.02
   0 -11   3   56.82    3.24
   0 -11   3   53.70    3.07
   0 -11   3   53.53    3.15
   0 -11   2  521.52   18.54
   0 -11   2  539.69   18.43
   0 -11   2  533.09   18.44
   0 -11   2  526.60   18.23
   0 -11   2  555.22   18.50
   0 -11   2  539.70   18.39
   0 -11   1  267.29   10.29
   0 -11   1  287.48   10.64
   0 -11   1  286.49   10.59
   0 -11   1  262.73   10.61
   0 -11   1  291.78   10.68
   0 -11   1  274.43   10.52
   0 -11   1  274.59   10.35
   0 -11   1  281.08   11.00
   0 -11   0    2.08    0.85
   0 -11   0    1.55    0.84
   0 -11   0    2.07    0.71
   0 -11   0    2.08    0.86
   0 -11   0    1.35    0.65
   0 -11   0    1.85    0.75
   0 -11   0    3.31    0.89
   0 -11   0    1.81    0.88
   0 -11   0    1.24    0.60
   0 -11   0    2.69    0.86
   0 -11   0    1.53    0.78
   0 -11   0    2.90    0.88
   0 -11   0    1.36    0.69
   0 -11  -1   15.06    1.87
   0 -11  -1   11.61    1.53
   0 -11  -1   13.30    1.51
   0 -11  -1   15.99    1.95
   0 -11  -1   15.63    1.75
   0 -11  -1   13.24    1.79
   0 -11  -1   12.37    1.81
   0 -11  -1   12.48    1.67
   0 -11  -1   14.23    1.56
   0 -11  -1    9.86    1.36
   0 -11  -1   12.14    1.45
   0 -11  -1   11.73    1.55
   0 -11  -2   11.07    1.71
   0 -11  -2   11.86    1.40
   0 -11  -2   11.68    1.49
   0 -11  -2   14.77    1.73
   0 -11  -2   12.92    1.80
   0 -11  -2   14.06    1.73
   0 -11  -2   11.94    1.49
   0 -11  -2   13.34    1.57
   0 -11  -2   12.40    1.58
   0 -11  -2   11.09    1.62
   0 -11  -2   13.98    1.59
   0 -11  -2   14.87    1.71
   0 -11  -3  315.66   12.56
   0 -11  -3  319.69   12.49
   0 -11  -3  335.19   12.19
   0 -11  -3  334.51   13.13
   0 -11  -3  329.48   12.75
   0 -11  -3  342.52   13.08
   0 -11  -3  327.02   12.91
   0 -11  -3  326.01   12.78
   0 -11  -3  352.46   13.11
   0 -11  -3  346.21   12.64
   0 -11  -3  338.82   12.33
   0 -11  -3  327.43   11.97
   0 -11  -3  334.19   13.03
   0 -11  -3  339.13   12.34
   0 -11  -3  324.64   12.39
   0 -11  -3  337.18   12.79
   0 -11  -4   40.26    3.15
   0 -11  -4   39.51    3.02
   0 -11  -4   37.65    2.90
   0 -11  -4   35.39    2.88
   0 -11  -4   37.30    2.60
   0 -11  -4   38.93    3.00
   0 -11  -4   35.34    2.51
   0 -11  -4   39.38    3.06
   0 -11  -4   37.21    2.82
   0 -11  -4   37.23    2.68
   0 -11  -4   37.09    2.80
   0 -11  -4   36.85    2.89
   0 -11  -5    6.27    1.32
   0 -11  -5    5.49    1.17
   0 -11  -5    5.98    1.25
   0 -11  -5    3.91    0.99
   0 -11  -5    6.67    1.12
   0 -11  -5    6.06    1.22
   0 -11  -5    5.50    1.09
   0 -11  -5    5.76    1.12
   0 -11  -5    5.95    1.04
   0 -11  -5    5.07    1.06
   0 -11  -5    7.31    1.27
   0 -11  -6   12.10    1.59
   0 -11  -6   10.48    1.51
   0 -11  -6   10.64    1.59
   0 -11  -6   11.89    1.60
   0 -11  -6   10.34    1.36
   0 -11  -6   13.48    1.62
   0 -11  -6   12.74    1.49
   0 -11  -6   11.33    1.47
   0 -11  -6    8.59    1.19
   0 -11  -6   10.40    1.36
   0 -11  -7    7.96    1.19
   0 -11  -7    6.73    1.10
   0 -11  -7    8.89    1.31
   0 -11  -7    6.73    1.19
   0 -11  -7    6.42    1.20
   0 -11  -8    1.40    0.60
   0 -11  -8    1.18    0.64
   0 -11  -8    1.11    0.55
   0 -11  -8    1.66    0.63
   0 -11  -9   17.17    1.43
   0 -11  -9   13.44    1.38
   0 -11  -9   13.77    1.39
   0 -11  -9   12.52    1.13
   0 -11 -10    5.23    0.75
   0 -11 -10    4.49    0.68
   0 -12   5   78.48    3.07
   0 -12   4    0.97    0.34
   0 -12   4    1.35    0.43
   0 -12   4    0.77    0.32
   0 -12   3    4.47    0.70
   0 -12   3    5.37    0.79
   0 -12   3    5.21    0.78
   0 -12   2  131.46    5.30
   0 -12   2  127.15    5.35
   0 -12   2  126.56    5.27
   0 -12   1   66.40    3.31
   0 -12   1   60.56    3.17
   0 -12   1   62.15    3.33
   0 -12   0   58.13    3.20
   0 -12   0   57.73    3.16
   0 -12   0   57.11    3.22
   0 -12   0   55.73    3.04
   0 -12   0   61.53    3.26
   0 -12  -1   13.31    1.59
   0 -12  -1   14.16    1.51
   0 -12  -1   12.58    1.43
   0 -12  -1   10.82    1.21
   0 -12  -2  182.10    7.40
   0 -12  -2  181.12    7.66
   0 -12  -2  185.37    7.39
   0 -12  -2  173.66    7.53
   0 -12  -2  185.51    7.79
   0 -12  -3   25.30    2.02
   0 -12  -3   27.34    2.16
   0 -12  -3   26.14    2.21
   0 -12  -3   26.65    2.31
   0 -12  -3   31.44    2.52
   0 -12  -3   28.56    2.23
   0 -12  -3   25.61    2.15
   0 -12  -4    3.33    0.81
   0 -12  -4    3.85    0.90
   0 -12  -4    4.38    1.00
   0 -12  -4    2.78    0.79
   0 -12  -4    3.76    0.84
   0 -12  -4    4.30    0.88
   0 -12  -4    2.95    0.83
   0 -12  -4    3.91    0.91
   0 -12  -5    4.30    0.90
   0 -12  -5    2.56    0.78
   0 -12  -5    3.69    0.85
   0 -12  -5    3.04    0.74
   0 -12  -5    5.10    0.96
   0 -12  -6   76.49    3.95
   0 -12  -6   78.51    3.91
   0 -12  -6   75.62    3.83
   0 -12  -6   66.95    3.51
   0 -12  -7   58.95    3.18
   0 -12  -7   51.26    2.94
   0 -12  -7   62.26    3.19
   0 -12  -7   62.97    3.18
   0 -12  -8    4.70    0.66
   0 -12  -8    4.87    0.78
   0 -12  -9   51.86    2.36
   0 -13  -4   18.73    1.53
   0 -13  -6    1.29    0.37
   0 -13  -6    0.98    0.40
   0 -13  -7    8.83    0.79
   1 -12  -8    0.61    0.27
   1 -12  -7   29.19    1.74
   1 -12  -6   14.86    1.36
   1 -12  -5    0.40    0.53
   1 -12  -5    0.43    0.47
   1 -12  -5    0.69    0.43
   1 -12  -5    0.75    0.48
   1 -12  -4    3.18    0.82
   1 -12  -4    3.56    0.77
   1 -12  -4    2.89    0.67
   1 -12  -4    3.37    0.76
   1 -12  -4    2.79    0.70
   1 -12  -3  112.80    4.98
   1 -12  -3  106.49    4.88
   1 -12  -3  105.77    4.70
   1 -12  -2   20.98    1.77
   1 -12  -2   17.81    1.80
   1 -12  -2   19.05    1.77
   1 -12  -1    7.09    1.09
   1 -12  -1    6.53    0.95
   1 -12  -1    5.75    0.90
   1 -12   0    6.41    0.92
   1 -12   0    4.92    0.85
   1 -12   1   -0.17    0.45
   1 -12   2   33.71    2.01
   1 -12   3   27.70    1.64
   1 -12   3   25.81    1.54
   1 -12   4   10.60    0.82
   1 -12   4   10.34    0.82
   1 -11  -9   39.08    2.10
   1 -11  -9   43.55    2.26
   1 -11  -8    0.88    0.52
   1 -11  -8    1.09    0.49
   1 -11  -8    1.17    0.57
   1 -11  -7    8.95    1.25
   1 -11  -7    6.53    1.05
   1 -11  -7    9.61    1.22
   1 -11  -7    7.07    1.08
   1 -11  -7    8.63    1.19
   1 -11  -7    8.29    1.04
   1 -11  -6  286.19   10.75
   1 -11  -6  297.18   10.68
   1 -11  -6  286.11   10.92
   1 -11  -6  278.20   10.57
   1 -11  -6  293.26   10.87
   1 -11  -6  297.14   11.11
   1 -11  -6  302.49   11.28
   1 -11  -6  287.17   10.96
   1 -11  -5    0.31    0.65
   1 -11  -5    0.14    0.61
   1 -11  -5   -0.16    0.68
   1 -11  -5    0.74    0.66
   1 -11  -5    0.12    0.47
   1 -11  -5   -0.21    0.47
   1 -11  -5   -0.13    0.48
   1 -11  -5   -0.11    0.38
   1 -11  -5    0.27    0.54
   1 -11  -4   29.52    2.44
   1 -11  -4   29.41    2.40
   1 -11  -4   30.94    2.56
   1 -11  -4   31.03    2.59
   1 -11  -4   31.08    2.52
   1 -11  -4   28.16    2.47
   1 -11  -4   29.82    2.60
   1 -11  -4   26.62    2.25
   1 -11  -4   27.71    2.34
   1 -11  -4   29.15    2.18
   1 -11  -3   56.66    3.30
   1 -11  -3   51.12    3.38
   1 -11  -3   56.36    3.32
   1 -11  -3   50.76    3.31
   1 -11  -3   51.98    3.26
   1 -11  -3   53.32    3.47
   1 -11  -3   55.66    3.65
   1 -11  -3   53.39    3.11
   1 -11  -3   51.83    3.66
   1 -11  -3   51.83    3.38
   1 -11  -2   46.40    3.15
   1 -11  -2   42.92    3.22
   1 -11  -2   43.45    2.76
   1 -11  -2   41.12    2.75
   1 -11  -2   42.77    2.94
   1 -11  -2   44.03    2.83
   1 -11  -1    1.18    0.84
   1 -11  -1    0.76    0.62
   1 -11  -1    1.95    0.85
   1 -11  -1    1.30    0.81
   1 -11  -1    0.82    0.54
   1 -11  -1    1.21    0.68
   1 -11  -1    1.48    0.64
   1 -11  -1    1.53    0.66
   1 -11  -1    3.51    1.05
   1 -11   0    9.89    1.53
   1 -11   0    7.91    1.27
   1 -11   0    7.91    1.30
   1 -11   0    7.46    1.19
   1 -11   0    6.99    1.00
   1 -11   0    7.38    1.28
   1 -11   0    6.34    1.09
   1 -11   0    8.62    1.27
   1 -11   1   69.43    3.73
   1 -11   1   62.38    3.52
   1 -11   1   62.29    3.55
   1 -11   1   66.92    3.64
   1 -11   1   64.19    3.44
   1 -11   2   54.09    3.20
   1 -11   2   55.58    3.10
   1 -11   2   56.87    3.22
   1 -11   2   58.39    3.24
   1 -11   2   53.40    3.05
   1 -11   2   56.58    3.19
   1 -11   3   30.00    2.09
   1 -11   3   30.71    2.10
   1 -11   3   29.25    2.04
   1 -11   3   25.37    1.95
   1 -11   3   32.63    2.16
   1 -11   4    0.09    0.36
   1 -11   4    0.09    0.40
   1 -11   4   -0.09    0.40
   1 -11   4    0.15    0.36
   1 -11   5    0.23    0.35
   1 -11   5    0.41    0.35
   1 -11   5    0.64    0.40
   1 -11   6   11.62    0.82
   1 -11   6   10.85    0.95
   1 -10 -11   64.03    2.72
   1 -10 -10   47.99    2.59
   1 -10 -10   51.21    2.52
   1 -10  -9    0.10    0.44
   1 -10  -9    0.24    0.50
   1 -10  -9    0.10    0.42
   1 -10  -9    0.11    0.41
   1 -10  -8    2.92    0.82
   1 -10  -8    4.18    0.96
   1 -10  -8    1.88    0.69
   1 -10  -8    3.27    0.69
   1 -10  -8    4.05    0.86
   1 -10  -8    2.77    0.77
   1 -10  -8    2.37    0.81
   1 -10  -7   29.84    2.37
   1 -10  -7   27.24    2.40
   1 -10  -7   32.83    2.56
   1 -10  -7   27.18    2.51
   1 -10  -7   28.05    2.26
   1 -10  -7   35.51    2.58
   1 -10  -7   27.16    2.39
   1 -10  -7   27.02    2.24
   1 -10  -7   28.53    2.48
   1 -10  -6    7.60    1.14
   1 -10  -6    8.32    1.35
   1 -10  -6    7.35    1.36
   1 -10  -6    9.84    1.50
   1 -10  -6    7.73    1.26
   1 -10  -6    7.63    1.25
   1 -10  -6    7.65    1.42
   1 -10  -6    9.19    1.41
   1 -10  -6    5.35    1.21
   1 -10  -6    8.14    1.24
   1 -10  -6    6.55    1.20
   1 -10  -5  103.04    5.54
   1 -10  -5  115.27    5.65
   1 -10  -5  112.39    5.73
   1 -10  -5  105.71    5.75
   1 -10  -5  105.03    5.52
   1 -10  -5  114.28    5.24
   1 -10  -5  106.10    5.35
   1 -10  -5  116.41    5.90
   1 -10  -5  114.54    5.78
   1 -10  -5  104.82    5.30
   1 -10  -5  111.81    5.98
   1 -10  -5  112.11    5.53
   1 -10  -5  100.94    5.03
   1 -10  -5  113.42    5.60
   1 -10  -4   16.60    1.99
   1 -10  -4   13.65    1.76
   1 -10  -4   19.71    2.21
   1 -10  -4   19.79    2.20
   1 -10  -4   15.48    1.90
   1 -10  -4   19.11    2.12
   1 -10  -4   18.93    1.88
   1 -10  -4   17.35    1.81
   1 -10  -4   15.27    2.03
   1 -10  -4   17.49    1.96
   1 -10  -4   19.71    2.20
   1 -10  -4   21.14    1.97
   1 -10  -4   17.53    1.98
   1 -10  -4   15.93    1.65
   1 -10  -4   21.20    2.19
   1 -10  -3   18.17    1.99
   1 -10  -3   20.08    2.14
   1 -10  -3   24.57    2.51
   1 -10  -3   21.40    2.30
   1 -10  -3   19.59    2.18
   1 -10  -3   19.72    2.18
   1 -10  -3   21.47    2.07
   1 -10  -3   22.51    1.99
   1 -10  -3   16.62    2.22
   1 -10  -3   20.90    2.14
   1 -10  -3   27.46    2.48
   1 -10  -3   20.65    2.01
   1 -10  -3   25.06    2.07
   1 -10  -3   23.09    2.05
   1 -10  -3   18.69    2.19
   1 -10  -2    4.74    0.89
   1 -10  -2    3.97    1.00
   1 -10  -2    4.60    1.16
   1 -10  -2    6.73    1.42
   1 -10  -2    4.77    1.14
   1 -10  -2    5.16    1.22
   1 -10  -2    4.60    1.16
   1 -10  -2    3.01    0.98
   1 -10  -2    2.45    0.89
   1 -10  -2    2.90    0.87
   1 -10  -2    5.29    1.06
   1 -10  -2    4.67    0.98
   1 -10  -2    3.28    0.85
   1 -10  -2    2.77    0.84
   1 -10  -1   29.96    2.82
   1 -10  -1   30.89    2.51
   1 -10  -1   33.59    2.40
   1 -10  -1   32.23    2.62
   1 -10  -1   35.35    2.59
   1 -10  -1   32.56    2.82
   1 -10  -1   32.36    2.61
   1 -10  -1   32.62    2.92
   1 -10  -1   29.90    2.67
   1 -10  -1   28.88    2.78
   1 -10  -1   28.04    2.18
   1 -10  -1   35.35    2.65
   1 -10  -1   35.09    2.74
   1 -10  -1   29.78    2.49
   1 -10  -1   32.62    2.36
   1 -10  -1   31.19    2.45
   1 -10  -1   34.03    2.84
   1 -10   0   10.45    1.29
   1 -10   0    8.85    1.22
   1 -10   0    8.79    1.56
   1 -10   0   10.27    1.56
   1 -10   0    8.99    1.30
   1 -10   0   11.22    1.65
   1 -10   0   11.62    1.69
   1 -10   0    9.83    1.54
   1 -10   0    9.86    1.47
   1 -10   0   10.23    1.35
   1 -10   0    8.56    1.54
   1 -10   0    9.11    1.44
   1 -10   0    8.39    1.50
   1 -10   0    8.91    1.36
   1 -10   1   81.77    4.22
   1 -10   1   80.40    4.91
   1 -10   1   89.57    4.86
   1 -10   1   85.92    4.94
   1 -10   1   92.46    5.05
   1 -10   1   89.07    4.71
   1 -10   1   92.61    4.76
   1 -10   1   85.64    4.58
   1 -10   1   89.57    4.99
   1 -10   1   95.67    4.76
   1 -10   1   83.88    4.42
   1 -10   1   87.83    4.69
   1 -10   2    2.56    0.92
   1 -10   2    1.91    0.68
   1 -10   2    1.62    0.77
   1 -10   2    2.12    0.77
   1 -10   2    2.52    0.87
   1 -10   2    0.68    0.72
   1 -10   2    1.34    0.68
   1 -10   2    2.34    0.80
   1 -10   2    2.78    0.84
   1 -10   3    1.08    0.61
   1 -10   3    1.38    0.69
   1 -10   3    0.77    0.60
   1 -10   3    0.94    0.67
   1 -10   3    1.40    0.62
   1 -10   3    0.68    0.60
   1 -10   4   70.10    3.82
   1 -10   4   66.33    3.73
   1 -10   4   72.01    3.68
   1 -10   4   67.59    3.40
   1 -10   4   71.03    3.79
   1 -10   4   76.85    3.86
   1 -10   5   22.83    1.85
   1 -10   5   23.49    1.71
   1 -10   5   24.09    1.83
   1 -10   5   25.40    1.92
   1 -10   6   45.05    2.48
   1 -10   7    0.23    0.34
   1 -10   7    0.66    0.40
   1 -10   7    1.12    0.36
   1 -10   8    0.79    0.30
   1 -10   8    0.49    0.28
   1  -9 -11   61.91    3.02
   1  -9 -11   68.65    3.32
   1  -9 -10   16.13    1.44
   1  -9 -10   18.97    1.68
   1  -9 -10   14.38    1.62
   1  -9 -10   19.23    1.65
   1  -9  -9    0.42    0.58
   1  -9  -9    0.13    0.47
   1  -9  -9    0.16    0.63
   1  -9  -9    0.14    0.50
   1  -9  -9    0.53    0.52
   1  -9  -9    0.59    0.65
   1  -9  -9   -0.23    0.45
   1  -9  -8  185.87    7.88
   1  -9  -8  171.85    7.43
   1  -9  -8  182.90    7.93
   1  -9  -8  187.70    8.29
   1  -9  -8  179.83    7.81
   1  -9  -8  192.72    7.82
   1  -9  -8  179.67    7.99
   1  -9  -8  183.69    7.93
   1  -9  -8  166.61    7.34
   1  -9  -7  131.91    6.22
   1  -9  -7  130.77    6.56
   1  -9  -7  137.30    6.62
   1  -9  -7  137.99    6.26
   1  -9  -7  118.70    5.74
   1  -9  -7  127.67    6.36
   1  -9  -7  142.70    6.84
   1  -9  -7  135.96    6.54
   1  -9  -7  135.21    6.11
   1  -9  -7  122.64    6.23
   1  -9  -6  123.34    6.15
   1  -9  -6  127.89    6.24
   1  -9  -6  118.18    6.06
   1  -9  -6  118.06    6.30
   1  -9  -6  118.85    6.32
   1  -9  -6  120.39    6.01
   1  -9  -6  112.42    5.51
   1  -9  -6  125.41    6.13
   1  -9  -6  128.01    6.36
   1  -9  -6  126.53    6.28
   1  -9  -6  118.56    6.44
   1  -9  -6  119.06    5.70
   1  -9  -6  127.95    5.60
   1  -9  -6  125.48    5.99
   1  -9  -6  124.23    5.52
   1  -9  -6  120.61    5.88
   1  -9  -5  112.13    5.96
   1  -9  -5  116.31    6.03
   1  -9  -5  114.31    6.10
   1  -9  -5  123.84    6.29
   1  -9  -5  111.07    5.82
   1  -9  -5  111.39    5.74
   1  -9  -5  103.76    5.42
   1  -9  -5  100.51    5.16
   1  -9  -5  114.69    5.79
   1  -9  -5  119.72    5.78
   1  -9  -5  119.22    6.13
   1  -9  -5  120.40    6.34
   1  -9  -5  126.52    6.28
   1  -9  -5  118.50    5.52
   1  -9  -5  119.07    5.48
   1  -9  -5  113.81    5.81
   1  -9  -5  114.81    5.87
   1  -9  -5  115.86    5.20
   1  -9  -4    0.91    0.77
   1  -9  -4   -0.19    0.71
   1  -9  -4    0.84    0.86
   1  -9  -4   -0.17    0.57
   1  -9  -4    1.83    0.90
   1  -9  -4    0.39    0.69
   1  -9  -4    0.72    0.56
   1  -9  -4    0.39    0.49
   1  -9  -4    1.54    0.60
   1  -9  -4    1.06    0.74
   1  -9  -4    0.73    0.72
   1  -9  -4    1.08    0.73
   1  -9  -4    1.87    1.25
   1  -9  -4    0.81    0.55
   1  -9  -4    1.63    0.74
   1  -9  -4    0.62    0.47
   1  -9  -4    1.55    0.63
   1  -9  -4    0.35    0.59
   1  -9  -4    0.64    0.56
   1  -9  -3  158.96    6.63
   1  -9  -3  151.65    6.76
   1  -9  -3  150.09    6.58
   1  -9  -3  145.99    6.38
   1  -9  -3  134.62    6.45
   1  -9  -3  141.36    7.27
   1  -9  -3  139.05    6.82
   1  -9  -3  139.41    6.77
   1  -9  -3  146.63    6.35
   1  -9  -3  146.27    6.96
   1  -9  -3  157.06    7.39
   1  -9  -3  154.73    7.34
   1  -9  -3  133.27    6.95
   1  -9  -3  134.28    9.56
   1  -9  -3  149.24    7.11
   1  -9  -3  148.68    6.63
   1  -9  -3  138.93    6.84
   1  -9  -3  148.22    6.49
   1  -9  -3  155.36    6.56
   1  -9  -3  142.02    6.72
   1  -9  -3  143.64    6.10
   1  -9  -3  134.79    6.89
   1  -9  -2   84.65    5.07
   1  -9  -2   88.11    4.59
   1  -9  -2   77.48    4.07
   1  -9  -2   77.65    4.27
   1  -9  -2   91.20    4.59
   1  -9  -2   94.28    4.98
   1  -9  -2   84.93    5.00
   1  -9  -2   87.51    5.21
   1  -9  -2   91.22    4.42
   1  -9  -2   72.56    4.42
   1  -9  -2   80.11    4.70
   1  -9  -2   90.89    5.13
   1  -9  -2   88.71    5.02
   1  -9  -2   79.01    4.12
   1  -9  -2   85.88    4.23
   1  -9  -2   76.69    4.47
   1  -9  -2   80.09    4.85
   1  -9  -2   88.05    4.50
   1  -9  -2   80.70    4.46
   1  -9  -2   76.81    4.80
   1  -9  -2   84.20    7.38
   1  -9  -1  365.21   13.26
   1  -9  -1  348.44   13.25
   1  -9  -1  354.89   13.69
   1  -9  -1  355.62   13.14
   1  -9  -1  372.03   13.47
   1  -9  -1  358.53   13.97
   1  -9  -1  373.03   14.19
   1  -9  -1  348.42   12.86
   1  -9  -1  349.40   13.35
   1  -9  -1  337.45   13.08
   1  -9  -1  357.69   13.91
   1  -9  -1  348.36   13.63
   1  -9  -1  326.32   12.70
   1  -9  -1  358.74   12.90
   1  -9  -1  359.36   13.37
   1  -9  -1  360.10   13.17
   1  -9  -1  333.57   13.63
   1  -9  -1  361.97   13.77
   1  -9  -1  357.15   17.66
   1  -9   0    1.01    1.02
   1  -9   0    0.41    0.50
   1  -9   0    0.19    0.55
   1  -9   0    1.91    0.78
   1  -9   0    1.27    0.74
   1  -9   0    0.64    0.63
   1  -9   0    1.08    0.59
   1  -9   0    1.06    0.89
   1  -9   0    1.19    0.99
   1  -9   0    0.90    0.76
   1  -9   0   -0.19    0.86
   1  -9   0    0.91    0.65
   1  -9   0    0.54    0.63
   1  -9   0    0.99    1.24
   1  -9   0    6.13    1.25
   1  -9   0    1.32    0.77
   1  -9   0    1.90    0.76
   1  -9   0    0.74    0.59
   1  -9   0   -0.15    0.60
   1  -9   0    1.00    0.79
   1  -9   0    1.24    0.64
   1  -9   0    6.00    1.01
   1  -9   1  120.66    5.80
   1  -9   1  120.37    5.50
   1  -9   1  111.68    5.44
   1  -9   1  108.31    5.25
   1  -9   1  122.08    6.07
   1  -9   1  123.89    6.30
   1  -9   1  123.53    6.36
   1  -9   1  118.45    8.79
   1  -9   1  104.74    5.91
   1  -9   1  126.19    6.23
   1  -9   1  119.15    5.74
   1  -9   1  123.87    6.19
   1  -9   1  120.39    6.13
   1  -9   1  115.57    5.77
   1  -9   1  118.81    5.79
   1  -9   1  116.36    5.58
   1  -9   1  124.25    5.90
   1  -9   1  118.01    6.14
   1  -9   1  125.87    5.71
   1  -9   1  117.30    5.75
   1  -9   2    6.30    1.08
   1  -9   2    8.08    1.55
   1  -9   2    8.15    1.40
   1  -9   2    5.62    1.86
   1  -9   2    6.40    1.26
   1  -9   2    9.22    1.49
   1  -9   2    5.99    1.19
   1  -9   2    8.47    1.49
   1  -9   2    9.54    1.38
   1  -9   2    6.73    1.20
   1  -9   2    9.23    1.18
   1  -9   2    8.96    1.39
   1  -9   2    7.60    1.30
   1  -9   2    7.48    1.25
   1  -9   2    8.38    1.30
   1  -9   2    9.62    1.41
   1  -9   2    8.66    1.45
   1  -9   3   46.64    3.09
   1  -9   3   43.75    3.06
   1  -9   3   43.86    3.09
   1  -9   3   47.78    3.26
   1  -9   3   47.76    3.15
   1  -9   3   47.01    3.34
   1  -9   3   47.77    3.02
   1  -9   3   45.41    3.09
   1  -9   3   39.99    2.71
   1  -9   3   46.48    3.02
   1  -9   3   45.08    2.93
   1  -9   4  418.03   15.23
   1  -9   4  412.84   15.23
   1  -9   4  431.82   15.07
   1  -9   4  423.30   14.76
   1  -9   4  430.90   15.24
   1  -9   4  431.30   15.21
   1  -9   4  396.45   14.71
   1  -9   4  443.87   14.92
   1  -9   4  401.25   14.78
   1  -9   5   32.09    2.50
   1  -9   5   39.76    2.53
   1  -9   5   39.14    2.68
   1  -9   5   41.20    2.68
   1  -9   5   33.62    2.41
   1  -9   6    0.52    0.37
   1  -9   6    0.12    0.42
   1  -9   6   -0.12    0.48
   1  -9   6    0.13    0.49
   1  -9   6    0.10    0.52
   1  -9   7   37.02    2.25
   1  -9   7   39.44    2.54
   1  -9   8   11.71    1.20
   1  -9   8    9.61    0.89
   1  -9   8   10.28    1.11
   1  -9   9   25.71    1.55
   1  -9   9   27.94    1.58
   1  -8 -12  142.20    5.42
   1  -8 -12  164.63    6.02
   1  -8 -11   13.22    1.39
   1  -8 -11   16.47    1.64
   1  -8 -10  174.88    7.35
   1  -8 -10  173.95    7.33
   1  -8 -10  178.66    7.64
   1  -8 -10  188.97    7.67
   1  -8 -10  194.71    8.08
   1  -8 -10  182.78    7.47
   1  -8  -9   32.27    2.46
   1  -8  -9   35.39    2.63
   1  -8  -9   36.81    2.79
   1  -8  -9   35.02    2.83
   1  -8  -9   36.36    2.76
   1  -8  -9   36.88    3.02
   1  -8  -9   42.02    3.01
   1  -8  -9   30.82    2.61
   1  -8  -8  141.64    6.40
   1  -8  -8  145.47    6.99
   1  -8  -8  140.67    6.77
   1  -8  -8  147.51    6.49
   1  -8  -8  138.48    6.78
   1  -8  -8  138.12    7.07
   1  -8  -8  134.50    6.69
   1  -8  -8  142.68    6.55
   1  -8  -8  149.63    6.82
   1  -8  -8  129.41    6.32
   1  -8  -8  139.86    6.23
   1  -8  -7  214.08    9.52
   1  -8  -7  222.11    9.55
   1  -8  -7  221.51    9.17
   1  -8  -7  225.74    9.18
   1  -8  -7  205.78    8.55
   1  -8  -7  224.75    9.80
   1  -8  -7  221.20    9.52
   1  -8  -7  223.90    9.46
   1  -8  -7  208.02    8.89
   1  -8  -7  227.27    9.35
   1  -8  -7  207.00    8.90
   1  -8  -7  225.11    9.46
   1  -8  -6   32.31    2.37
   1  -8  -6   28.31    2.76
   1  -8  -6   36.18    2.46
   1  -8  -6   37.19    2.79
   1  -8  -6   28.60    2.62
   1  -8  -6   32.12    2.89
   1  -8  -6   33.02    2.95
   1  -8  -6   34.25    2.66
   1  -8  -6   34.02    2.91
   1  -8  -6   36.10    3.00
   1  -8  -6   34.73    3.10
   1  -8  -6   29.11    2.45
   1  -8  -6   35.20    2.86
   1  -8  -6   38.59    3.02
   1  -8  -6   32.52    2.58
   1  -8  -6   36.68    2.79
   1  -8  -6   30.70    2.72
   1  -8  -6   33.43    2.58
   1  -8  -6   33.72    2.78
   1  -8  -5   28.69    2.20
   1  -8  -5   37.39    2.60
   1  -8  -5   33.08    2.92
   1  -8  -5   34.80    2.65
   1  -8  -5   31.39    2.66
   1  -8  -5   31.79    2.50
   1  -8  -5   31.76    2.58
   1  -8  -5   28.57    2.78
   1  -8  -5   32.28    2.86
   1  -8  -5   35.94    2.97
   1  -8  -5   37.36    2.96
   1  -8  -5   33.13    2.83
   1  -8  -5   28.92    2.74
   1  -8  -5   34.35    2.99
   1  -8  -5   31.60    2.71
   1  -8  -5   31.43    2.62
   1  -8  -5   33.84    4.17
   1  -8  -5   32.39    2.28
   1  -8  -5   31.67    2.69
   1  -8  -5   31.99    2.66
   1  -8  -5   35.04    2.50
   1  -8  -4   62.38    3.48
   1  -8  -4   68.24    3.74
   1  -8  -4   53.39    3.32
   1  -8  -4   55.22    3.96
   1  -8  -4   57.26    3.48
   1  -8  -4   57.74    3.26
   1  -8  -4   61.73    3.80
   1  -8  -4   55.91    3.51
   1  -8  -4   63.38    5.85
   1  -8  -4   66.36    3.66
   1  -8  -4   62.15    3.58
   1  -8  -4   69.66    4.05
   1  -8  -4   65.79    3.55
   1  -8  -4   63.79    3.84
   1  -8  -4   55.48    3.89
   1  -8  -4   63.63    4.21
   1  -8  -4   56.96    3.81
   1  -8  -4   59.81    3.84
   1  -8  -4   59.15    3.44
   1  -8  -4   60.31    3.30
   1  -8  -4   61.56    3.99
   1  -8  -4   63.16    4.15
   1  -8  -4   63.49    3.46
   1  -8  -4   58.55    3.84
   1  -8  -4   59.17    3.95
   1  -8  -4   64.10    3.95
   1  -8  -4   61.63    3.91
   1  -8  -4   55.60    5.55
   1  -8  -3    4.90    1.02
   1  -8  -3    7.09    1.30
   1  -8  -3    6.91    0.98
   1  -8  -3    7.57    1.20
   1  -8  -3    5.88    1.24
   1  -8  -3    5.10    0.98
   1  -8  -3    5.87    0.99
   1  -8  -3    5.35    1.82
   1  -8  -3    5.47    1.02
   1  -8  -3    4.11    0.95
   1  -8  -3    6.75    1.13
   1  -8  -3    6.37    1.13
   1  -8  -3    7.15    1.10
   1  -8  -3    5.05    1.21
   1  -8  -3    5.32    1.11
   1  -8  -3    6.01    1.15
   1  -8  -3    6.41    1.28
   1  -8  -3    6.39    1.33
   1  -8  -3    8.06    1.35
   1  -8  -3    6.15    1.90
   1  -8  -3    5.42    1.09
   1  -8  -3    5.15    0.96
   1  -8  -3    6.30    1.24
   1  -8  -3    6.99    1.13
   1  -8  -3    6.30    1.07
   1  -8  -3    5.30    0.95
   1  -8  -3    6.30    1.02
   1  -8  -3    5.83    1.07
   1  -8  -3    7.27    1.23
   1  -8  -2  130.90    6.69
   1  -8  -2  142.63    6.25
   1  -8  -2  129.84    5.84
   1  -8  -2  132.25    5.90
   1  -8  -2  126.80    6.03
   1  -8  -2  132.33    5.93
   1  -8  -2  138.07    6.28
   1  -8  -2  162.82    9.89
   1  -8  -2  146.45    6.40
   1  -8  -2  135.58    6.30
   1  -8  -2  138.57    6.32
   1  -8  -2  139.56    6.20
   1  -8  -2  137.97    6.73
   1  -8  -2  136.53    6.50
   1  -8  -2  147.52    6.98
   1  -8  -2  138.68    6.16
   1  -8  -2  129.21    5.95
   1  -8  -2  135.15    6.37
   1  -8  -2  136.03    6.46
   1  -8  -2  134.10    6.63
   1  -8  -2  143.57    6.81
   1  -8  -2  137.25    6.75
   1  -8  -2  160.76    9.80
   1  -8  -2  134.49    6.58
   1  -8  -2  150.81    6.28
   1  -8  -2  143.57    6.31
   1  -8  -2  143.34    5.97
   1  -8  -2  145.57    6.41
   1  -8  -2  137.59    6.65
   1  -8  -2  146.05    6.21
   1  -8  -1   -0.18    0.67
   1  -8  -1    0.49    0.46
   1  -8  -1    0.43    0.57
   1  -8  -1   -0.46    0.80
   1  -8  -1    0.72    0.53
   1  -8  -1   -0.44    0.54
   1  -8  -1    0.27    0.55
   1  -8  -1   -0.14    0.48
   1  -8  -1   -0.36    0.73
   1  -8  -1    0.38    0.70
   1  -8  -1    0.18    0.57
   1  -8  -1    0.83    0.48
   1  -8  -1    0.54    0.48
   1  -8  -1    0.24    0.44
   1  -8  -1    0.43    0.52
   1  -8  -1    0.36    0.61
   1  -8  -1    0.15    0.54
   1  -8  -1    0.17    0.55
   1  -8  -1    0.34    0.55
   1  -8  -1   -0.17    0.54
   1  -8  -1    0.45    0.92
   1  -8  -1    0.24    0.40
   1  -8  -1    0.87    0.64
   1  -8  -1   -0.14    0.46
   1  -8  -1   -0.27    0.45
   1  -8  -1   -0.14    0.50
   1  -8  -1    0.50    0.56
   1  -8  -1    0.13    0.46
   1  -8   0   16.55    1.72
   1  -8   0    9.24    1.37
   1  -8   0   11.72    1.36
   1  -8   0   10.84    1.63
   1  -8   0   11.91    1.73
   1  -8   0   11.46    1.52
   1  -8   0   10.58    1.44
   1  -8   0   10.98    1.38
   1  -8   0   10.37    1.71
   1  -8   0   10.58    1.61
   1  -8   0   11.03    1.53
   1  -8   0    8.71    1.31
   1  -8   0   10.57    1.57
   1  -8   0   12.40    1.60
   1  -8   0    7.69    2.13
   1  -8   0   10.28    1.57
   1  -8   0    9.31    1.46
   1  -8   0   11.41    1.41
   1  -8   0   10.51    1.56
   1  -8   0   10.34    1.40
   1  -8   0   10.13    1.38
   1  -8   0    9.54    1.32
   1  -8   0   10.60    1.32
   1  -8   1   40.78    4.67
   1  -8   1   35.80    2.65
   1  -8   1   35.37    2.60
   1  -8   1   37.65    2.71
   1  -8   1   36.58    2.72
   1  -8   1   39.11    3.02
   1  -8   1   34.05    2.61
   1  -8   1   41.90    2.88
   1  -8   1   34.10    2.95
   1  -8   1   38.41    2.77
   1  -8   1   33.83    2.64
   1  -8   1   40.85    2.50
   1  -8   1   37.64    3.04
   1  -8   1   31.00    2.69
   1  -8   1   32.54    2.40
   1  -8   1   37.27    2.56
   1  -8   1   31.27    2.46
   1  -8   1   34.42    2.61
   1  -8   1   40.07    2.99
   1  -8   1   39.67    3.00
   1  -8   1   37.23    4.56
   1  -8   1   43.02    3.12
   1  -8   1   36.95    3.00
   1  -8   1   35.75    2.82
   1  -8   1   36.01    2.94
   1  -8   1   41.23    2.49
   1  -8   1   34.08    2.37
   1  -8   1   36.88    2.65
   1  -8   2  231.54   10.15
   1  -8   2  248.48    9.87
   1  -8   2  243.89    9.36
   1  -8   2  239.85    9.42
   1  -8   2  253.11    9.86
   1  -8   2  267.44    9.93
   1  -8   2  252.49   10.20
   1  -8   2  237.62    9.69
   1  -8   2  231.80    9.76
   1  -8   2  242.99    9.77
   1  -8   2  255.28    9.87
   1  -8   2  251.68   10.19
   1  -8   2  267.07   10.54
   1  -8   2  251.63   10.08
   1  -8   2  252.36   10.29
   1  -8   2  240.89    9.76
   1  -8   2  258.21   10.26
   1  -8   2  247.55    9.70
   1  -8   2  250.94    9.76
   1  -8   2  239.34   13.19
   1  -8   2  243.68   10.10
   1  -8   2  249.25   13.32
   1  -8   2  247.84   10.15
   1  -8   2  231.31    9.46
   1  -8   3   83.14    4.30
   1  -8   3   80.96    4.33
   1  -8   3   71.23    4.00
   1  -8   3   71.66    4.09
   1  -8   3   84.24    4.64
   1  -8   3   76.78    4.16
   1  -8   3   82.31    4.44
   1  -8   3   85.34    4.29
   1  -8   3   81.64    4.64
   1  -8   3   76.00    4.29
   1  -8   3   78.75    4.35
   1  -8   3   73.88    4.30
   1  -8   3   84.57    4.38
   1  -8   3   92.15    4.80
   1  -8   3   83.88    6.84
   1  -8   3   81.37    4.58
   1  -8   3   79.63    4.46
   1  -8   4  234.78    9.42
   1  -8   4  253.60    9.89
   1  -8   4  242.97    9.69
   1  -8   4  233.71    9.22
   1  -8   4  236.67    9.72
   1  -8   4  240.29    9.49
   1  -8   4  245.46    9.71
   1  -8   4  233.09    9.40
   1  -8   4  240.90    9.36
   1  -8   4  250.60    9.74
   1  -8   4  247.50    9.64
   1  -8   5    0.29    0.55
   1  -8   5    0.75    0.48
   1  -8   5    0.60    0.51
   1  -8   5    0.83    0.56
   1  -8   5    0.97    0.65
   1  -8   5    1.09    0.55
   1  -8   5    0.49    0.72
   1  -8   6   36.52    2.69
   1  -8   6   39.05    2.87
   1  -8   6   35.44    2.35
   1  -8   6   38.72    2.58
   1  -8   6   33.39    2.55
   1  -8   6   36.16    2.55
   1  -8   6   34.15    2.55
   1  -8   7   -0.10    0.53
   1  -8   7    0.85    0.59
   1  -8   7    0.91    0.56
   1  -8   7    0.84    0.44
   1  -8   7    1.31    0.60
   1  -8   7    0.47    0.52
   1  -8   8   17.04    1.54
   1  -8   8   15.98    1.61
   1  -8   8   14.89    1.53
   1  -8   8   16.05    1.41
   1  -8   9    5.61    0.86
   1  -8   9    7.43    0.98
   1  -8   9    6.33    0.88
  -1   8 -10   53.93    2.51
   1  -8  10   57.61    2.53
  -1   7  13   55.89    2.40
   1  -7 -13   50.64    2.38
   1  -7 -13   56.96    2.65
   1  -7 -12    8.62    1.17
   1  -7 -12    5.74    0.79
   1  -7 -11   41.55    2.94
   1  -7 -11   34.02    2.51
   1  -7 -10   22.64    2.33
   1  -7 -10   23.03    2.09
   1  -7 -10   15.96    1.90
   1  -7 -10   17.68    1.81
   1  -7  -9  152.44    7.32
   1  -7  -9  147.95    6.82
   1  -7  -9  146.35    6.34
   1  -7  -9  137.98    6.39
   1  -7  -9  137.03    6.63
   1  -7  -9  144.73    6.96
   1  -7  -9  153.44    6.83
   1  -7  -9  128.89    6.18
   1  -7  -9  138.94    6.39
  -1   7   9  145.70    6.10
   1  -7  -9  137.26    6.96
  -1   7   8   21.68    1.83
   1  -7  -8   22.93    2.32
   1  -7  -8   18.54    2.30
   1  -7  -8   21.15    2.09
   1  -7  -8   20.22    2.01
   1  -7  -8   21.23    1.99
   1  -7  -8   20.27    2.31
   1  -7  -8   20.41    2.02
   1  -7  -8   21.49    2.26
   1  -7  -8   20.66    2.19
   1  -7  -8   23.21    2.14
   1  -7  -8   24.00    2.30
   1  -7  -8   23.33    2.43
   1  -7  -7   13.76    1.68
   1  -7  -7   13.66    1.76
   1  -7  -7   11.79    1.64
   1  -7  -7   14.90    2.02
   1  -7  -7   11.66    1.69
   1  -7  -7   10.07    1.32
   1  -7  -7   15.71    1.82
   1  -7  -7   12.61    1.70
   1  -7  -7   11.77    1.51
   1  -7  -7   11.19    1.67
   1  -7  -7   11.43    1.55
   1  -7  -7   12.10    1.77
  -1   7   7   14.21    1.45
   1  -7  -7   10.01    1.38
   1  -7  -7   11.88    1.71
   1  -7  -6   71.19    4.03
   1  -7  -6   63.84    5.36
   1  -7  -6   55.28    3.80
   1  -7  -6   63.26    3.38
   1  -7  -6   50.73    3.76
   1  -7  -6   59.98    3.97
   1  -7  -6   61.27    3.55
   1  -7  -6   55.88    4.01
   1  -7  -6   62.01    3.89
   1  -7  -6   64.56    3.94
   1  -7  -6   49.67    3.34
   1  -7  -6   66.52    4.15
   1  -7  -6   64.91    4.12
   1  -7  -6   59.87    3.81
   1  -7  -6   58.49    3.24
   1  -7  -6   59.59    3.68
   1  -7  -6   65.41    3.70
   1  -7  -6   56.53    3.67
   1  -7  -5  121.59    5.35
   1  -7  -5  121.99    6.18
   1  -7  -5  128.92    5.60
   1  -7  -5  125.33    5.88
   1  -7  -5  125.26    6.08
   1  -7  -5  119.41    6.14
   1  -7  -5  135.58    6.52
   1  -7  -5  123.88    5.80
   1  -7  -5  120.45    6.04
   1  -7  -5  128.42    6.13
   1  -7  -5  116.73    5.97
   1  -7  -5  134.24    6.42
   1  -7  -5  126.35    6.29
   1  -7  -5  123.32    5.99
   1  -7  -5  134.79    8.28
   1  -7  -5  122.92    5.82
   1  -7  -5  126.23    5.34
   1  -7  -5  124.86    5.90
   1  -7  -5  124.62    5.51
   1  -7  -5  126.41    5.98
   1  -7  -5  134.75    5.67
   1  -7  -5  113.92    7.86
   1  -7  -4    2.50    0.67
   1  -7  -4    5.06    1.07
   1  -7  -4    3.50    0.81
   1  -7  -4    2.34    0.60
   1  -7  -4    4.11    0.86
   1  -7  -4    4.92    1.54
   1  -7  -4    2.99    0.74
   1  -7  -4    5.98    1.09
   1  -7  -4    3.31    0.74
   1  -7  -4    3.60    0.75
   1  -7  -4    5.23    0.93
   1  -7  -4    3.55    0.75
   1  -7  -4    3.12    0.89
   1  -7  -4    4.63    1.09
   1  -7  -4    3.39    0.98
   1  -7  -4    3.66    0.85
   1  -7  -4    3.77    0.99
   1  -7  -4    3.26    0.87
   1  -7  -4    2.54    0.81
   1  -7  -4    4.20    0.99
   1  -7  -4    2.44    0.78
   1  -7  -4    3.36    1.37
   1  -7  -4    2.65    0.78
   1  -7  -4    2.91    0.70
   1  -7  -4    3.70    0.76
   1  -7  -4    3.10    0.83
   1  -7  -4    2.59    0.71
   1  -7  -4    3.95    0.88
   1  -7  -4    3.73    0.77
   1  -7  -3  208.62    7.76
   1  -7  -3  191.41    8.24
   1  -7  -3  185.11    7.67
   1  -7  -3  199.64    7.98
   1  -7  -3  180.07    7.59
   1  -7  -3  201.88   10.95
   1  -7  -3  185.86    7.74
   1  -7  -3  183.89    7.26
   1  -7  -3  187.86    8.07
   1  -7  -3  193.87    7.92
   1  -7  -3  192.59    7.59
   1  -7  -3  192.25    7.70
   1  -7  -3  184.64    8.24
   1  -7  -3  185.03    7.56
   1  -7  -3  189.49    7.76
   1  -7  -3  186.74    8.31
   1  -7  -3  194.63    8.01
   1  -7  -3  184.75    7.53
   1  -7  -3  197.03    7.55
   1  -7  -3  188.54    7.99
   1  -7  -3  190.16    8.21
   1  -7  -3  196.27    8.33
   1  -7  -3  187.74    7.67
   1  -7  -3  205.28    7.66
   1  -7  -3  193.96    8.06
   1  -7  -3  183.38    8.01
   1  -7  -3  195.87    8.14
   1  -7  -3  205.92   10.96
   1  -7  -3  203.79    7.82
   1  -7  -2    6.69    1.04
   1  -7  -2    6.15    1.12
   1  -7  -2    8.93    1.18
   1  -7  -2    4.68    0.86
   1  -7  -2    9.68    1.23
   1  -7  -2    7.24    1.11
   1  -7  -2    5.35    0.98
   1  -7  -2    6.75    1.02
   1  -7  -2    8.48    1.97
   1  -7  -2    7.92    1.12
   1  -7  -2    9.25    1.07
   1  -7  -2    9.01    1.16
   1  -7  -2    7.15    1.20
   1  -7  -2    7.13    1.09
   1  -7  -2    8.63    1.36
   1  -7  -2    9.02    1.34
   1  -7  -2    6.21    1.18
   1  -7  -2    8.10    1.25
   1  -7  -2    7.84    1.23
   1  -7  -2    7.05    1.23
   1  -7  -2    6.96    1.20
   1  -7  -2    6.60    2.06
   1  -7  -2    5.92    1.12
   1  -7  -2    6.09    1.74
   1  -7  -2    7.71    1.12
   1  -7  -2    8.73    1.11
   1  -7  -2    8.32    1.21
   1  -7  -2    8.06    1.07
   1  -7  -2    5.95    0.96
   1  -7  -1   29.28    2.17
   1  -7  -1   28.74    2.44
   1  -7  -1   29.88    3.79
   1  -7  -1   28.24    2.17
   1  -7  -1   29.82    2.30
   1  -7  -1   27.98    2.13
   1  -7  -1   25.67    2.28
   1  -7  -1   26.59    2.42
   1  -7  -1   30.04    2.46
   1  -7  -1   26.33    2.19
   1  -7  -1   28.20    2.02
   1  -7  -1   27.90    2.18
   1  -7  -1   29.40    2.17
   1  -7  -1   26.72    2.28
   1  -7  -1   23.81    2.26
   1  -7  -1   27.44    2.30
   1  -7  -1   26.32    2.04
   1  -7  -1   26.54    1.96
   1  -7  -1   25.90    2.02
   1  -7  -1   28.20    2.35
   1  -7  -1   29.16    2.20
   1  -7  -1   27.68    2.30
   1  -7  -1   26.88    2.30
   1  -7  -1   20.34    3.08
   1  -7  -1   28.53    3.85
   1  -7  -1   30.05    2.23
   1  -7   0    0.33    0.35
   1  -7   0    0.49    0.39
   1  -7   0    0.16    0.45
   1  -7   0    0.23    0.40
   1  -7   0    0.13    0.41
   1  -7   0    0.14    0.37
   1  -7   0    0.37    0.46
   1  -7   0   -0.16    0.68
   1  -7   0    0.15    0.44
   1  -7   0    0.61    0.55
   1  -7   0    0.14    0.53
   1  -7   0    0.13    0.40
   1  -7   0    1.39    0.68
   1  -7   0    0.72    0.49
   1  -7   0    0.16    0.50
   1  -7   0    1.14    0.56
   1  -7   0   -0.39    0.68
   1  -7   0    0.14    0.41
   1  -7   0    0.12    0.41
   1  -7   0    0.12    0.35
   1  -7   0   -0.12    0.41
   1  -7   0   -0.10    0.48
   1  -7   0    0.12    0.34
   1  -7   1  376.70   12.98
  -1   7  -1  339.10   14.44
   1  -7   1  361.61   16.41
   1  -7   1  367.87   12.92
   1  -7   1  360.35   12.88
   1  -7   1  353.35   13.26
   1  -7   1  347.91   12.74
   1  -7   1  340.02   12.81
   1  -7   1  370.16   17.16
   1  -7   1  366.83   13.31
   1  -7   1  364.48   13.24
   1  -7   1  361.20   16.47
   1  -7   1  349.39   12.91
   1  -7   1  346.07   13.34
   1  -7   1  358.81   12.84
   1  -7   1  355.86   12.91
   1  -7   1  368.00   13.01
   1  -7   1  356.92   13.34
   1  -7   1  356.05   13.54
   1  -7   1  381.45   13.32
   1  -7   1  370.31   12.77
   1  -7   1  354.98   13.17
   1  -7   1  359.59   13.37
   1  -7   1  351.76   13.38
   1  -7   1  351.03   13.19
   1  -7   1  360.03   12.89
   1  -7   1  334.70   12.38
   1  -7   1  345.32   12.51
   1  -7   1  362.05   13.03
   1  -7   1  335.99   12.54
   1  -7   1  347.13   12.62
   1  -7   1  357.52   12.78
   1  -7   2    1.49    0.52
   1  -7   2    2.44    0.63
   1  -7   2    2.47    0.70
   1  -7   2    1.50    0.61
   1  -7   2    1.65    0.65
   1  -7   2    1.91    1.17
   1  -7   2    1.48    0.60
   1  -7   2    2.52    0.81
   1  -7   2    1.16    0.96
   1  -7   2    1.83    0.63
   1  -7   2    3.14    0.86
   1  -7   2    3.24    0.79
   1  -7   2    2.14    0.60
   1  -7   2    1.89    0.64
   1  -7   2    1.93    0.67
   1  -7   2    0.91    0.51
   1  -7   2    4.50    1.04
   1  -7   2    2.72    0.70
   1  -7   2    2.17    0.72
   1  -7   2    2.22    0.81
   1  -7   2    0.99    0.63
   1  -7   2    2.92    0.83
   1  -7   2    2.26    0.64
   1  -7   2    1.52    0.60
   1  -7   2    3.97    0.91
   1  -7   2    2.90    0.73
   1  -7   2    0.99    0.52
   1  -7   2    1.73    0.55
   1  -7   3  525.50   18.16
   1  -7   3  524.06   18.38
   1  -7   3  499.42   18.23
   1  -7   3  521.38   18.51
   1  -7   3  532.54   18.22
   1  -7   3  492.86   18.22
   1  -7   3  518.97   18.43
   1  -7   3  529.43   18.56
   1  -7   3  555.74   21.99
   1  -7   3  552.61   22.06
   1  -7   3  528.97   18.05
   1  -7   3  517.20   18.58
   1  -7   3  516.78   18.28
   1  -7   3  512.92   17.97
   1  -7   3  529.05   18.20
   1  -7   3  519.92   18.10
   1  -7   3  556.19   18.63
   1  -7   3  515.16   18.27
   1  -7   3  544.37   18.60
   1  -7   3  541.47   18.80
   1  -7   3  569.85   18.22
   1  -7   3  503.56   18.03
   1  -7   3  512.27   18.25
   1  -7   3  524.29   18.03
   1  -7   3  551.03   18.65
   1  -7   4  136.59    6.23
   1  -7   4  147.57    6.58
   1  -7   4  146.32    6.45
   1  -7   4  138.56    5.99
   1  -7   4  146.98    6.63
   1  -7   4  141.62    6.33
   1  -7   4  149.32    6.66
   1  -7   4  142.11    6.37
   1  -7   4  148.77    8.81
   1  -7   4  139.01    6.09
   1  -7   4  154.73    6.34
   1  -7   4  133.25    6.18
   1  -7   4  145.16    6.38
   1  -7   4  144.90    6.50
   1  -7   4  135.12    6.17
   1  -7   5    5.73    1.11
   1  -7   5    4.26    0.92
   1  -7   5    4.65    0.96
   1  -7   5    3.26    0.86
   1  -7   5    4.19    1.00
   1  -7   5    2.74    0.82
   1  -7   5    4.16    0.86
   1  -7   6  175.66    7.58
   1  -7   6  187.33    7.53
   1  -7   6  183.83    7.78
   1  -7   6  182.75    7.24
   1  -7   6  183.31    7.89
   1  -7   6  167.45    7.52
   1  -7   7  571.94   19.75
   1  -7   7  572.06   19.92
   1  -7   7  586.03   20.13
   1  -7   7  559.72   19.62
   1  -7   7  565.73   19.19
   1  -7   7  554.53   19.48
   1  -7   8    3.22    0.76
   1  -7   8    3.86    0.87
   1  -7   8    3.15    0.84
   1  -7   8    4.11    1.03
   1  -7   8    4.56    0.92
   1  -7   9  228.13    8.46
   1  -7   9  236.37    8.88
   1  -7   9  235.76    9.06
   1  -7   9  236.85    9.12
   1  -7  10    2.40    0.63
   1  -7  10    2.88    0.68
   1  -7  10    2.03    0.55
   1  -7  11    0.33    0.30
  -1   7 -11    0.24    0.30
   1  -7  11    0.24    0.26
   1  -6 -13   43.42    2.53
  -1   6  13   43.10    2.32
   1  -6 -12   35.25    2.59
  -1   6  12   31.25    1.99
   1  -6 -12   29.81    2.07
   1  -6 -11   15.96    1.73
   1  -6 -11   12.98    1.78
   1  -6 -11   11.54    1.46
  -1   6  11   13.27    1.41
   1  -6 -11   14.74    1.67
   1  -6 -11   12.85    1.75
   1  -6 -11   16.08    1.74
  -1   6  10    5.96    1.03
   1  -6 -10    5.01    1.15
   1  -6 -10    5.82    1.18
   1  -6 -10    4.87    1.00
   1  -6 -10    5.70    1.22
   1  -6 -10    5.44    1.31
   1  -6 -10    6.85    1.26
   1  -6  -9  190.38    8.43
   1  -6  -9  189.57    8.83
   1  -6  -9  201.06    8.59
   1  -6  -9  183.81    8.27
   1  -6  -9  170.48    7.53
   1  -6  -9  203.86    8.41
   1  -6  -9  189.83    7.96
  -1   6   9  210.82    8.04
   1  -6  -9  192.44    8.35
   1  -6  -9  190.64    8.58
  -1   6   8   26.83    2.19
   1  -6  -8   32.27    2.74
   1  -6  -8   29.46    2.82
   1  -6  -8   28.75    2.35
   1  -6  -8   27.49    2.47
   1  -6  -8   29.40    2.60
   1  -6  -8   26.78    2.58
   1  -6  -8   30.99    2.62
   1  -6  -8   29.16    2.42
   1  -6  -8   26.91    2.42
   1  -6  -8   26.23    2.21
   1  -6  -8   29.22    2.62
   1  -6  -8   28.08    2.68
  -1   6   7  204.62    7.73
   1  -6  -7  187.51    8.35
   1  -6  -7  194.94    8.69
   1  -6  -7  198.99    8.12
   1  -6  -7  206.69    8.33
   1  -6  -7  176.58    7.94
   1  -6  -7  187.18    8.33
   1  -6  -7  187.48    7.98
   1  -6  -7  192.04    8.49
   1  -6  -7  183.50    8.17
   1  -6  -7  187.41    8.44
   1  -6  -7  178.56    8.19
   1  -6  -7  190.29    8.19
   1  -6  -7  188.81    7.89
   1  -6  -7  185.69    8.01
   1  -6  -6  358.19   15.18
   1  -6  -6  372.52   13.31
   1  -6  -6  363.15   13.11
   1  -6  -6  336.80   13.23
   1  -6  -6  342.53   13.15
   1  -6  -6  339.51   13.16
   1  -6  -6  348.49   13.30
   1  -6  -6  360.23   13.68
   1  -6  -6  327.33   12.54
   1  -6  -6  350.53   13.17
   1  -6  -6  358.03   13.11
   1  -6  -6  373.82   13.24
   1  -6  -6  323.01   12.74
   1  -6  -6  351.00   13.04
   1  -6  -6  385.36   15.42
   1  -6  -6  349.75   12.91
   1  -6  -6  363.13   13.47
   1  -6  -6  332.69   12.93
   1  -6  -6  357.65   13.36
   1  -6  -5    2.78    0.75
   1  -6  -5    2.88    0.69
   1  -6  -5    3.71    1.30
   1  -6  -5    2.12    0.63
   1  -6  -5    1.49    0.54
   1  -6  -5    3.14    1.19
   1  -6  -5    1.58    0.49
   1  -6  -5    2.20    0.67
   1  -6  -5    0.91    0.42
   1  -6  -5    1.69    0.64
   1  -6  -5    1.94    0.71
   1  -6  -5    2.45    0.76
   1  -6  -5    1.00    0.68
   1  -6  -5    1.21    0.60
   1  -6  -5    2.06    0.63
   1  -6  -5    1.55    0.64
   1  -6  -5    2.02    0.76
   1  -6  -5    2.06    0.74
   1  -6  -5    1.27    0.66
   1  -6  -5    1.32    0.56
   1  -6  -5    1.48    0.50
   1  -6  -5    1.18    0.61
   1  -6  -5    1.82    0.68
   1  -6  -5    1.18    0.60
   1  -6  -4  163.39    6.25
   1  -6  -4  150.04    6.73
   1  -6  -4  148.43    6.68
   1  -6  -4  150.75    6.85
   1  -6  -4  150.89    6.41
   1  -6  -4  156.32    6.61
   1  -6  -4  154.36    6.62
   1  -6  -4  151.53    6.76
   1  -6  -4  147.22    6.59
   1  -6  -4  147.59    6.73
   1  -6  -4  148.10    8.41
   1  -6  -4  148.71    6.53
   1  -6  -4  151.51    6.42
   1  -6  -4  146.56    6.51
   1  -6  -4  153.22    6.47
   1  -6  -4  157.59    6.20
   1  -6  -4  157.29    8.66
   1  -6  -4  152.87    6.53
   1  -6  -4  136.84    6.43
   1  -6  -3  126.31    5.32
   1  -6  -3  130.13    7.66
   1  -6  -3  122.09    5.27
   1  -6  -3  122.83    7.52
   1  -6  -3  116.92    7.79
   1  -6  -2    0.60    0.37
   1  -6  -2    1.44    0.90
   1  -6  -2    0.94    0.78
   1  -6  -1   11.93    1.29
   1  -6  -1   15.92    2.52
   1  -6  -1   15.49    1.42
   1  -6  -1   14.00    2.48
   1  -6   0  660.01   25.20
   1  -6   0  669.39   22.15
   1  -6   0  664.33   25.55
   1  -6   0  654.03   22.11
   1  -6   1  708.52   23.66
   1  -6   1  718.59   23.69
   1  -6   1  742.14   27.13
   1  -6   1  711.19   27.51
   1  -6   1  732.24   27.10
   1  -6   2   57.89    4.92
   1  -6   2   63.18    3.22
   1  -6   2   61.43    3.30
  -1   6  -2   48.58    3.95
   1  -6   2   55.07    3.13
   1  -6   2   57.89    3.13
   1  -6   2   56.13    5.09
   1  -6   2   70.40    5.36
  -1   6  -3  234.76   10.56
   1  -6   3  219.92    8.75
   1  -6   3  243.81    9.04
   1  -6   3  213.75    8.71
   1  -6   3  221.14    8.64
   1  -6   3  229.76    8.67
   1  -6   3  270.58   11.91
   1  -6   3  230.59    8.89
   1  -6   3  230.65    8.78
   1  -6   3  242.66    9.14
   1  -6   3  232.09    8.80
   1  -6   3  220.84    8.83
   1  -6   3  214.79    8.82
   1  -6   3  235.24    9.08
   1  -6   3  226.72    8.89
   1  -6   3  235.84    8.83
   1  -6   3  238.60   11.52
   1  -6   3  239.07    9.13
   1  -6   3  246.57    9.18
   1  -6   3  254.31    9.51
   1  -6   3  235.58    9.26
   1  -6   3  220.00    8.80
   1  -6   3  232.33    9.06
  -1   6  -4   43.46    3.91
   1  -6   4   51.18    2.99
   1  -6   4   42.87    2.82
   1  -6   4   40.74    2.82
   1  -6   4   51.08    2.84
   1  -6   4   44.20    4.17
   1  -6   4   43.53    2.59
   1  -6   4   46.38    2.83
   1  -6   4   43.61    2.92
   1  -6   4   47.06    2.96
   1  -6   4   45.41    2.95
   1  -6   4   41.20    2.79
   1  -6   4   42.86    2.82
   1  -6   4   44.66    2.73
   1  -6   4   46.49    2.69
   1  -6   4   47.74    2.91
   1  -6   4   47.08    3.04
   1  -6   4   44.94    4.17
   1  -6   5    0.57    0.50
   1  -6   5    1.19    0.52
   1  -6   5    0.22    0.39
   1  -6   5    0.67    0.43
   1  -6   5    0.14    0.43
  -1   6  -5    0.30    0.43
   1  -6   5    1.08    0.55
   1  -6   5    0.43    0.45
   1  -6   5    1.24    0.56
   1  -6   6  636.25   22.01
   1  -6   6  671.79   22.51
   1  -6   6  631.52   22.13
   1  -6   6  636.07   22.28
   1  -6   6  668.90   22.48
   1  -6   6  644.29   21.82
   1  -6   7  238.93    9.69
   1  -6   7  230.83    9.49
   1  -6   7  233.03    9.33
   1  -6   7  252.31    9.74
   1  -6   7  231.37    9.73
   1  -6   8   13.00    1.58
   1  -6   8   12.18    1.61
   1  -6   8   16.60    1.91
   1  -6   8   14.34    1.55
   1  -6   9  130.57    6.02
   1  -6   9  143.78    6.28
   1  -6   9  141.86    6.38
   1  -6   9  133.92    5.73
   1  -6  10   49.14    2.98
   1  -6  10   55.84    3.19
   1  -6  10   54.66    3.09
  -1   6 -10   50.62    2.83
   1  -6  11    1.31    0.54
   1  -6  11    2.30    0.54
  -1   6 -11    1.39    0.57
  -1   6 -12   50.28    2.45
   1  -6  12   54.53    2.53
  -1   5  14    0.05    0.18
   1  -5 -14    0.17    0.26
   1  -5 -13   24.99    1.86
   1  -5 -13   25.67    1.88
   1  -5 -13   29.73    2.13
   1  -5 -12    1.10    0.66
   1  -5 -12    0.41    0.59
   1  -5 -12    0.15    0.56
   1  -5 -12    0.53    0.46
   1  -5 -12    0.32    0.65
  -1   5  12    1.32    0.55
  -1   5  11   35.77    2.59
   1  -5 -11   37.35    2.76
   1  -5 -11   45.11    3.34
   1  -5 -11   37.07    2.76
   1  -5 -11   34.99    2.82
   1  -5 -11   33.11    2.89
   1  -5 -11   31.53    2.52
   1  -5 -11   39.76    2.96
   1  -5 -10   14.46    1.84
   1  -5 -10   13.50    1.65
   1  -5 -10   14.80    1.71
   1  -5 -10   15.50    1.88
   1  -5 -10   17.40    1.94
   1  -5 -10   16.63    2.11
   1  -5 -10   13.79    1.90
   1  -5 -10   12.68    1.80
   1  -5 -10   13.51    1.52
  -1   5  10   18.45    1.82
   1  -5  -9  227.64    9.55
   1  -5  -9  244.11   10.41
   1  -5  -9  231.62    9.41
   1  -5  -9  252.28   10.35
   1  -5  -9  261.17   10.72
   1  -5  -9  236.45   10.08
   1  -5  -9  233.17    9.41
   1  -5  -9  274.60   10.15
  -1   5   9  269.15    9.83
   1  -5  -9  249.74   10.26
   1  -5  -9  250.31   10.03
   1  -5  -9  242.37    9.37
   1  -5  -9  240.02   10.11
   1  -5  -9  234.96    9.73
   1  -5  -8  175.29    7.70
   1  -5  -8  178.01    8.02
   1  -5  -8  149.36    6.85
   1  -5  -8  147.90    6.95
   1  -5  -8  165.63    7.49
   1  -5  -8  166.15    7.64
   1  -5  -8  165.34    7.41
   1  -5  -8  178.72    7.49
   1  -5  -8  166.18    7.60
  -1   5   8  183.51    7.16
   1  -5  -8  166.79    7.19
   1  -5  -8  161.77    6.81
   1  -5  -7    8.07    1.19
   1  -5  -7    4.71    1.09
   1  -5  -7    8.24    1.25
   1  -5  -7    7.46    1.26
   1  -5  -7    6.68    1.15
   1  -5  -7    7.64    1.23
   1  -5  -7    7.21    1.06
   1  -5  -7    5.39    1.06
   1  -5  -7    6.06    1.20
   1  -5  -7    6.43    1.07
   1  -5  -7    5.36    1.06
   1  -5  -7    8.47    1.37
   1  -5  -7    6.36    1.04
   1  -5  -6  194.71    8.06
   1  -5  -6  201.39    8.28
   1  -5  -6  198.17    8.44
   1  -5  -6  197.55    7.88
   1  -5  -6  196.77    8.03
   1  -5  -6  207.59    9.44
   1  -5  -6  191.67    7.95
   1  -5  -6  190.61    7.97
   1  -5  -6  193.90    8.04
   1  -5  -6  193.56    8.25
   1  -5  -6  193.31    8.19
   1  -5  -6  179.61    8.09
   1  -5  -6  187.64    8.10
   1  -5  -6  198.38    9.38
   1  -5  -6  213.40    8.20
   1  -5  -6  198.23    7.96
   1  -5  -6  212.29    8.14
   1  -5  -5   14.71    2.14
   1  -5  -5   14.23    1.24
   1  -5  -5   15.34    1.57
   1  -5  -5   15.70    1.31
   1  -5  -4    9.43    1.03
   1  -5  -4   11.55    1.93
   1  -5  -4    8.85    0.99
   1  -5  -4   11.20    1.87
   1  -5  -3   49.45    2.65
   1  -5  -3   53.74    4.48
   1  -5  -3   50.90    4.10
   1  -5  -3   61.57    4.45
   1  -5  -3   53.63    2.73
   1  -5  -2   13.97    1.23
   1  -5  -2   16.91    2.30
   1  -5  -2   13.29    1.27
   1  -5  -2   13.97    1.22
   1  -5  -2   12.77    2.00
   1  -5  -2   13.16    2.16
   1  -5  -2   11.71    1.98
   1  -5  -2   15.19    1.33
   1  -5  -1    2.44    0.55
   1  -5  -1    2.78    0.97
   1  -5   0  258.90    9.30
   1  -5   0  265.23   11.68
   1  -5   0  275.19   11.92
   1  -5   0  244.24    9.25
   1  -5   1  122.61    6.94
   1  -5   1  114.93    4.77
   1  -5   1  120.37    6.76
   1  -5   1  111.45    6.88
   1  -5   1  115.51    4.90
   1  -5   1  108.41    6.73
   1  -5   1  116.09    4.89
   1  -5   1  111.45    4.74
   1  -5   2  133.31    5.39
   1  -5   2  140.10    7.90
   1  -5   2  131.66    7.38
   1  -5   2  136.14    7.40
   1  -5   2  132.12    5.35
  -1   5  -2  135.90    6.70
   1  -5   3   51.91    2.69
   1  -5   3   48.37    4.07
   1  -5   3   54.96    4.50
   1  -5   3   48.65    2.63
   1  -5   3   55.85    4.27
  -1   5  -3   54.55    3.90
   1  -5   4   52.10    2.72
   1  -5   4   55.41    4.20
   1  -5   4   57.26    2.77
   1  -5   4   46.80    2.82
  -1   5  -4   55.50    4.18
   1  -5   4   58.32    4.33
   1  -5   5   31.51    2.25
   1  -5   5   28.32    2.27
   1  -5   5   32.58    2.38
  -1   5  -5   36.68    3.53
   1  -5   5   32.86    2.29
   1  -5   5   29.94    2.98
   1  -5   5   32.77    3.09
   1  -5   5   29.40    2.22
   1  -5   5   31.39    2.19
   1  -5   6   44.01    2.82
  -1   5  -6   50.26    4.42
   1  -5   6   42.97    2.84
   1  -5   6   42.67    2.83
   1  -5   6   37.49    2.68
   1  -5   6   43.90    2.69
   1  -5   6   43.92    2.96
   1  -5   7  126.93    6.07
   1  -5   7  131.16    6.17
   1  -5   7  121.72    5.66
   1  -5   7  124.53    5.87
   1  -5   7  124.15    5.84
  -1   5  -7  126.19    7.87
   1  -5   7  122.01    5.84
  -1   5  -7  127.52    5.51
   1  -5   8    3.51    1.04
  -1   5  -8    5.11    0.96
   1  -5   8    4.46    1.05
   1  -5   8    4.39    0.97
   1  -5   8    5.53    1.10
   1  -5   8    3.40    0.91
   1  -5   8    6.09    1.01
  -1   5  -9   41.84    2.69
   1  -5   9   42.14    2.89
   1  -5   9   38.34    2.83
   1  -5   9   40.16    2.95
   1  -5   9   37.16    2.85
   1  -5   9   34.69    2.44
  -1   5 -10  150.50    6.33
   1  -5  10  161.48    6.80
   1  -5  10  152.52    6.62
   1  -5  10  154.95    6.59
   1  -5  10  147.24    6.74
   1  -5  11   39.05    2.50
  -1   5 -11   46.11    2.90
  -1   5 -11   43.31    2.64
   1  -5  11   41.51    2.51
  -1   5 -12   46.56    2.46
   1  -5  12   46.41    2.23
  -1   5 -13    3.80    0.55
   1  -4 -14    3.30    0.59
   1  -4 -14    3.05    0.55
   1  -4 -14    4.01    0.64
   1  -4 -13   51.84    3.11
   1  -4 -13   51.90    3.01
   1  -4 -13   47.57    2.85
   1  -4 -13   46.82    2.87
  -1   4  13   48.50    2.73
   1  -4 -12    2.63    0.69
   1  -4 -12    3.31    0.79
   1  -4 -12    4.42    1.10
  -1   4  12    2.80    0.76
   1  -4 -12    2.00    0.82
   1  -4 -12    3.40    0.97
   1  -4 -12    2.16    0.83
   1  -4 -12    2.49    0.76
   1  -4 -11  155.20    6.82
   1  -4 -11  145.46    7.00
   1  -4 -11  172.94    7.57
   1  -4 -11  148.54    6.90
   1  -4 -11  156.05    7.55
   1  -4 -11  154.04    6.99
  -1   4  11  161.79    7.00
   1  -4 -11  160.08    6.90
   1  -4 -11  157.88    7.34
   1  -4 -11  159.20    7.41
   1  -4 -10  327.80   12.94
   1  -4 -10  315.96   12.73
   1  -4 -10  309.29   12.11
   1  -4 -10  332.38   12.80
   1  -4 -10  312.35   12.44
   1  -4 -10  331.73   12.28
  -1   4  10  368.44   12.54
   1  -4 -10  326.05   12.55
   1  -4 -10  316.45   12.98
   1  -4 -10  311.88   12.47
   1  -4 -10  303.91   11.79
   1  -4  -9  253.16    9.40
   1  -4  -9  238.28   10.09
   1  -4  -9  234.61    9.60
   1  -4  -9  219.90    9.13
   1  -4  -9  221.65    9.37
   1  -4  -9  222.95    9.61
   1  -4  -9  222.48    9.25
  -1   4   9  235.91    9.22
   1  -4  -9  231.34    9.18
   1  -4  -9  226.49    9.71
   1  -4  -9  223.01    9.71
   1  -4  -9  212.97    8.98
   1  -4  -8    2.57    0.73
  -1   4   8    1.94    0.69
   1  -4  -8    2.30    0.82
   1  -4  -8    1.11    0.71
   1  -4  -8    1.41    0.61
   1  -4  -8    3.16    0.80
   1  -4  -8    2.21    0.71
   1  -4  -8    1.02    0.58
   1  -4  -8    2.15    0.69
   1  -4  -8    2.40    0.91
   1  -4  -8    2.52    0.92
   1  -4  -8    1.28    0.65
   1  -4  -8    1.92    0.62
   1  -4  -7   66.42    3.70
  -1   4   7   78.39    3.75
   1  -4  -7   66.36    3.75
   1  -4  -7   71.59    4.04
   1  -4  -7   76.26    4.28
   1  -4  -7   64.96    3.64
   1  -4  -7   66.60    3.58
   1  -4  -7   71.12    3.94
   1  -4  -7   65.50    3.49
   1  -4  -7   64.21    3.77
   1  -4  -7   66.34    3.95
   1  -4  -7   65.38    3.92
   1  -4  -7   72.24    3.70
   1  -4  -7   63.55    3.62
   1  -4  -6  520.61   18.70
   1  -4  -5  330.06   12.75
   1  -4  -5  306.97   12.65
   1  -4  -4  223.84    8.26
   1  -4  -4  257.20   10.31
   1  -4  -4  268.90   10.49
   1  -4  -4  234.32    8.29
   1  -4  -3   58.02    2.80
   1  -4  -3   69.86    4.37
   1  -4  -3   66.20    2.91
   1  -4  -3   63.62    4.19
   1  -4  -3   69.73    4.58
   1  -4  -2   36.18    2.06
   1  -4  -2   41.01    3.32
   1  -4  -2   33.37    1.66
   1  -4  -2   37.18    1.98
   1  -4  -2   42.22    2.15
   1  -4  -2   40.48    3.18
   1  -4  -2   41.92    2.06
   1  -4  -2   40.74    3.18
   1  -4  -2   36.48    3.22
   1  -4  -1 2699.93   84.41
   1  -4  -1 2608.89   83.76
   1  -4  -1 2969.15   86.85
   1  -4  -1 2717.66   84.32
   1  -4  -1 2951.98   87.35
   1  -4  -1 2846.36   84.34
   1  -4   0  194.59    7.18
   1  -4   0  206.05    9.17
   1  -4   0  206.94    9.03
   1  -4   0  194.14    7.17
   1  -4   1 1518.75   46.35
   1  -4   1 1538.58   48.91
   1  -4   1 1497.35   46.32
   1  -4   1 1400.42   46.12
   1  -4   1 1447.78   46.15
   1  -4   1 1520.28   48.54
   1  -4   1 1523.47   48.99
   1  -4   1 1489.07   48.57
   1  -4   2  949.48   31.33
   1  -4   2  926.34   28.79
   1  -4   2  927.98   28.76
   1  -4   2  857.11   28.54
   1  -4   2  909.21   30.90
   1  -4   2  897.55   31.28
   1  -4   2  865.13   28.56
   1  -4   2  913.75   30.94
  -1   4  -2  931.25   30.07
   1  -4   3   55.64    2.67
   1  -4   3   56.85    3.96
   1  -4   3   61.96    4.30
   1  -4   3   55.16    2.65
   1  -4   3   63.78    4.14
   1  -4   3   60.34    2.86
  -1   4  -3   55.74    3.71
   1  -4   4   45.03    2.25
   1  -4   4   44.78    2.52
   1  -4   4   46.84    2.29
   1  -4   4   47.06    3.48
   1  -4   4   47.14    3.48
  -1   4  -4   45.58    3.49
   1  -4   5    0.18    0.26
  -1   4  -5    0.25    0.35
   1  -4   5    0.18    0.41
   1  -4   6   14.36    1.55
  -1   4  -6   18.62    2.52
   1  -4   6   17.40    1.59
   1  -4   6   15.26    1.56
   1  -4   6   13.42    1.44
   1  -4   6   16.03    1.52
   1  -4   6   17.11    1.69
   1  -4   7  117.64    5.44
  -1   4  -7  115.45    7.35
   1  -4   7  111.92    5.14
   1  -4   7  108.18    5.22
   1  -4   7   97.47    4.96
   1  -4   7  103.59    4.94
   1  -4   7  109.33    5.27
   1  -4   8    1.06    0.60
   1  -4   8    0.32    0.56
  -1   4  -8    0.38    0.50
   1  -4   8    1.25    0.63
   1  -4   8    1.25    0.67
   1  -4   8    0.56    0.58
  -1   4  -8   -0.37    0.85
   1  -4   8    0.37    0.42
   1  -4   9   69.17    3.99
   1  -4   9   71.74    4.17
  -1   4  -9   66.16    3.71
  -1   4  -9   64.52    3.72
  -1   4  -9   64.24    3.64
   1  -4   9   60.71    3.89
   1  -4   9   66.50    3.82
  -1   4  -9   65.60    5.79
   1  -4   9   64.18    3.54
  -1   4 -10   12.23    1.50
   1  -4  10   13.55    1.58
   1  -4  10   11.80    1.45
   1  -4  10   13.68    1.60
  -1   4 -10   11.74    1.39
  -1   4 -10   11.44    1.38
   1  -4  10   14.62    1.74
   1  -4  11  138.01    5.74
   1  -4  11  124.90    5.55
   1  -4  11  129.76    5.63
  -1   4 -11  118.56    5.38
  -1   4 -11  134.36    5.75
  -1   4 -11  124.60    5.51
   1  -4  11  123.72    5.91
  -1   4 -12   11.85    1.39
  -1   4 -12    9.04    1.16
  -1   4 -12    9.49    1.07
   1  -4  12    9.39    1.20
   1  -4  12    8.78    0.95
  -1   4 -13   81.60    3.66
  -1   4 -13   75.68    3.42
  -1   3  14   18.62    1.32
   1  -3 -14   20.04    1.49
   1  -3 -14   17.10    1.37
   1  -3 -13    0.33    0.44
   1  -3 -13   -0.38    0.60
   1  -3 -13    0.27    0.55
  -1   3  13    0.32    0.36
  -1   3  13    0.33    0.43
   1  -3 -13    0.51    0.46
   1  -3 -13    0.23    0.48
   1  -3 -12   19.45    2.11
   1  -3 -12   16.24    1.71
   1  -3 -12   13.29    1.75
   1  -3 -12   16.36    1.82
  -1   3  12   18.71    1.83
   1  -3 -12   20.03    1.88
   1  -3 -12   14.58    1.81
   1  -3 -12   19.28    1.96
   1  -3 -11    0.72    0.51
   1  -3 -11    0.47    0.64
   1  -3 -11    1.23    0.76
  -1   3  11    2.65    0.85
   1  -3 -11    2.80    1.00
   1  -3 -11    1.08    0.73
   1  -3 -11    0.93    0.78
   1  -3 -11    1.10    0.64
   1  -3 -11    1.21    0.84
   1  -3 -11    2.11    0.84
   1  -3 -10   29.87    2.77
   1  -3 -10   25.54    2.42
   1  -3 -10   25.91    2.51
   1  -3 -10   24.03    2.31
   1  -3 -10   27.53    2.52
  -1   3  10   29.41    2.44
   1  -3 -10   23.76    2.03
   1  -3 -10   25.07    2.34
   1  -3 -10   26.16    2.57
   1  -3 -10   27.08    2.58
   1  -3  -9    0.52    0.56
   1  -3  -9    0.53    0.57
   1  -3  -9    0.36    0.55
   1  -3  -9    0.15    0.53
   1  -3  -9   -0.33    0.48
  -1   3   9    2.32    0.77
   1  -3  -9   -0.15    0.43
   1  -3  -9    0.34    0.52
   1  -3  -9    0.97    0.71
   1  -3  -8   51.33    3.58
   1  -3  -8   53.94    3.46
   1  -3  -8   52.67    3.37
   1  -3  -8   51.37    3.40
   1  -3  -8   50.69    3.21
   1  -3  -8   50.77    3.20
   1  -3  -8   53.99    3.22
  -1   3   8   58.89    3.33
   1  -3  -8   56.42    5.33
   1  -3  -8   55.57    3.52
   1  -3  -8   51.77    3.49
   1  -3  -7  226.57    9.08
   1  -3  -7  231.48    9.09
   1  -3  -7  213.64   11.37
  -1   3   7  226.52    8.65
   1  -3  -7  225.89    9.08
   1  -3  -7  234.43    9.33
   1  -3  -7  223.41    8.97
   1  -3  -7  233.64    8.91
   1  -3  -7  221.25    8.72
   1  -3  -6   50.36    4.32
  -1   3   6   56.05    2.91
   1  -3  -5   35.20    3.29
   1  -3  -5   33.91    2.53
   1  -3  -5   38.21    2.72
   1  -3  -4   22.75    2.32
   1  -3  -4   23.47    2.11
   1  -3  -4   21.34    2.00
   1  -3  -3    6.27    1.17
   1  -3  -3    8.75    1.27
   1  -3  -3    7.59    1.23
   1  -3  -2  795.86   27.59
   1  -3  -2  798.47   27.38
   1  -3  -2  836.95   27.73
   1  -3  -2  824.63   27.45
   1  -3  -1 2193.22   70.04
   1  -3  -1 2282.22   71.69
   1  -3   0  598.67   19.72
   1  -3   0  556.69   18.01
   1  -3   0  504.07   19.20
   1  -3   0  540.27   19.63
   1  -3   0  572.43   19.47
   1  -3   1 1468.40   48.63
   1  -3   1 1532.81   47.51
   1  -3   1 1485.41   48.47
   1  -3   1 1495.60   48.45
   1  -3   1 1505.63   48.75
   1  -3   2  902.68   28.64
  -1   3  -2  851.42   27.66
   1  -3   2  795.80   28.13
   1  -3   2  844.79   28.61
   1  -3   2  825.30   28.27
  -1   3  -3   30.22    2.41
   1  -3   3   31.36    2.51
   1  -3   3   31.92    2.51
   1  -3   3   32.54    2.68
  -1   3  -4  471.59   16.71
   1  -3   4  466.01   16.19
   1  -3   4  438.15   15.01
   1  -3   4  448.02   16.11
  -1   3  -5  109.75    6.04
   1  -3   5   95.75    4.91
   1  -3   5  103.22    4.53
   1  -3   5  118.44    5.23
   1  -3   6    2.87    0.68
  -1   3  -6    1.84    0.85
   1  -3   7    7.63    1.03
   1  -3   7    6.42    1.06
  -1   3  -7    8.47    1.81
   1  -3   7    6.86    1.10
   1  -3   7    6.56    1.07
   1  -3   8   12.32    1.50
  -1   3  -8   12.01    1.41
   1  -3   8   10.23    1.30
   1  -3   8   10.26    1.24
   1  -3   8   12.44    1.54
   1  -3   8   11.07    1.46
  -1   3  -8    9.83    1.29
   1  -3   9  238.73    9.23
  -1   3  -9  229.72    9.09
  -1   3  -9  241.35    9.17
   1  -3   9  245.55    9.38
   1  -3   9  200.89    8.51
   1  -3   9  210.08    9.20
  -1   3  -9  209.90   11.82
  -1   3 -10  121.69    8.60
   1  -3  10  117.09    5.78
   1  -3  10  131.39    6.09
  -1   3 -10  135.66    6.09
  -1   3 -10  124.50    5.94
   1  -3  10  131.78    6.33
  -1   3 -10  126.93    5.96
  -1   3 -11  101.11    5.14
   1  -3  11  111.19    5.08
   1  -3  11  109.01    5.15
   1  -3  11  103.97    5.00
  -1   3 -11  119.14    5.45
   1  -3  11  103.88    5.41
  -1   3 -11  112.83    5.38
  -1   3 -12   39.19    2.82
  -1   3 -12   41.31    2.78
  -1   3 -12   41.32    2.67
  -1   3 -12   38.29    2.57
   1  -3  12   36.02    2.24
   1  -3  12   36.37    2.66
  -1   3 -12   41.10    2.58
  -1   3 -13   23.02    1.66
  -1   3 -13   28.77    2.02
  -1   3 -13   27.61    1.87
   1  -3  13   29.95    2.05
  -1   3 -13   24.32    1.65
  -1   3 -13   32.96    2.21
  -1   3 -14   28.71    1.69
  -1   3 -14   30.74    1.81
  -1   3 -14   28.09    1.61
  -1   2  14    0.06    0.27
   1  -2 -14    0.17    0.38
   1  -2 -14    0.56    0.36
   1  -2 -14   -0.26    0.53
   1  -2 -13   69.58    3.86
   1  -2 -13   77.66    4.06
   1  -2 -13   76.42    3.83
  -1   2  13   79.98    3.82
  -1   2  13   82.13    3.93
   1  -2 -13   65.60    3.57
   1  -2 -13   71.43    3.77
   1  -2 -13   79.52    4.19
   1  -2 -12   10.25    1.49
   1  -2 -12   10.39    1.43
  -1   2  12   10.72    1.44
   1  -2 -12   11.15    1.62
   1  -2 -12   11.48    1.53
   1  -2 -12    9.34    1.37
   1  -2 -12   12.18    1.68
   1  -2 -11    2.40    0.85
   1  -2 -11    1.33    0.79
   1  -2 -11    2.00    0.81
   1  -2 -11    1.82    0.96
   1  -2 -11    0.50    0.75
  -1   2  11    2.10    0.80
   1  -2 -11    0.50    0.61
   1  -2 -10    6.87    1.28
   1  -2 -10    5.69    1.21
   1  -2 -10    6.75    1.30
   1  -2 -10    6.85    1.22
  -1   2  10    7.03    1.28
   1  -2 -10    8.36    1.40
   1  -2 -10    8.56    1.52
   1  -2  -9   59.26    5.77
  -1   2   9   54.52    3.47
   1  -2  -9   60.37    3.81
   1  -2  -9   55.10    3.55
   1  -2  -9   61.41    3.75
   1  -2  -9   60.29    3.79
   1  -2  -8  839.22   28.32
   1  -2  -8  849.98   28.55
  -1   2   8  875.84   28.27
   1  -2  -8  816.36   32.08
   1  -2  -8  863.56   28.58
   1  -2  -7    2.97    1.30
  -1   2   7    2.72    0.66
   1  -2  -6   54.11    4.36
  -1   2   6   55.06    2.78
   1  -2  -6   43.94    2.97
   1  -2  -5  914.59   32.05
   1  -2  -5  933.68   30.42
   1  -2  -5  934.73   29.89
   1  -2  -5  928.79   29.79
   1  -2  -4  451.78   15.75
   1  -2  -4  400.69   14.42
   1  -2  -4  446.24   15.02
   1  -2  -4  388.09   14.33
   1  -2  -4  429.67   14.45
   1  -2  -3    6.67    1.11
   1  -2  -3    8.97    1.15
   1  -2  -3    8.04    1.03
   1  -2  -3   10.20    1.14
   1  -2  -2    8.35    1.07
   1  -2  -2    8.94    1.12
   1  -2  -2   10.44    1.15
   1  -2  -2    7.43    1.09
   1  -2  -2    8.05    1.06
   1  -2  -2    9.68    1.12
   1  -2  -1 9797.52  301.17
   1  -2  -1 9999.00  301.30
   1  -2  -1 9734.00  301.17
   1  -2  -1 9820.19  301.38
   1  -2  -1 9579.54  301.19
   1  -2  -1 9889.04  301.32
   1  -2   0   25.12    1.88
   1  -2   0   23.51    1.46
   1  -2   0   22.80    1.82
   1  -2   0   25.78    1.97
   1  -2   1  244.42    9.88
   1  -2   1  288.78    9.66
   1  -2   1  263.11    9.97
   1  -2   1  267.41   10.06
   1  -2   1  297.16   10.33
   1  -2   2   17.80    1.55
   1  -2   2   20.67    1.72
   1  -2   2   14.23    1.46
  -1   2  -2   18.60    1.41
   1  -2   2   17.99    1.66
   1  -2   2   18.36    1.60
  -1   2  -3  438.57   15.15
   1  -2   3  440.12   15.10
   1  -2   3  428.37   15.02
  -1   2  -4   22.14    2.04
   1  -2   4   18.27    1.59
   1  -2   4   22.55    1.69
   1  -2   5   88.63    3.94
   1  -2   5   91.43    4.87
  -1   2  -5   88.69    5.05
   1  -2   5   83.90    3.78
   1  -2   5   91.89    3.93
  -1   2  -6  108.37    6.14
   1  -2   6  105.14    4.63
  -1   2  -7  428.43   17.46
   1  -2   7  429.72   15.01
  -1   2  -8  123.94    5.66
   1  -2   8  117.70    5.60
   1  -2   8  131.02    5.50
  -1   2  -8  130.69    5.72
  -1   2  -8  125.99    5.42
  -1   2  -8  126.42    7.93
   1  -2   8  128.77    5.69
   1  -2   8  127.06    5.78
   1  -2   9   57.28    3.39
  -1   2  -9   49.23    3.23
  -1   2  -9   53.29    3.30
  -1   2  -9   48.09    2.97
  -1   2  -9   50.94    5.03
   1  -2   9   50.39    3.16
   1  -2   9   50.38    3.35
  -1   2 -10  326.55   12.10
   1  -2  10  322.47   11.89
  -1   2 -10  308.72   15.37
  -1   2 -10  314.66   12.05
  -1   2 -10  318.42   11.59
   1  -2  10  300.64   11.60
   1  -2  10  290.84   12.01
  -1   2 -11  203.63    8.55
  -1   2 -11  190.23   11.35
  -1   2 -11  218.43    8.86
  -1   2 -11  202.31    8.50
   1  -2  11  189.93    8.51
   1  -2  11  198.23    7.94
  -1   2 -11  193.48    8.41
  -1   2 -12    2.65    0.79
   1  -2  12    3.26    0.69
  -1   2 -12    3.35    0.88
  -1   2 -12    2.02    0.78
  -1   2 -12    3.14    0.97
   1  -2  12    2.78    0.85
  -1   2 -13   39.55    2.69
  -1   2 -13   36.35    2.40
   1  -2  13   35.09    2.49
  -1   2 -13   35.22    2.44
  -1   2 -13   41.43    2.65
  -1   2 -13   38.52    2.49
  -1   2 -14   47.42    2.61
  -1   2 -14   44.78    2.42
  -1   2 -14   37.75    2.13
  -1   2 -14   47.75    2.35
  -1   2 -14   39.97    2.14
  -1   2 -14   51.26    2.60
   1  -1 -14  267.55    9.35
   1  -1 -14  259.44    9.28
   1  -1 -14  254.12    9.09
   1  -1 -13   70.05    3.67
  -1   1  13   75.80    3.56
   1  -1 -13   72.90    3.91
  -1   1  13   70.80    3.65
   1  -1 -13   70.67    3.79
   1  -1 -13   61.73    3.63
   1  -1 -13   57.11    3.13
  -1   1  12   36.00    2.58
   1  -1 -12   31.36    2.47
  -1   1  12   39.10    2.76
   1  -1 -12   38.73    2.82
   1  -1 -12   29.60    2.63
   1  -1 -12   39.79    2.94
   1  -1 -12   33.03    2.84
   1  -1 -11  242.03   14.02
   1  -1 -11  236.71   10.54
   1  -1 -11  252.92   10.35
  -1   1  11  280.64   10.63
   1  -1 -11  273.06   10.86
   1  -1 -11  273.54   10.69
   1  -1 -11  259.56   10.51
   1  -1 -10   71.29    4.19
   1  -1 -10   61.12    4.20
  -1   1  10   67.84    4.11
   1  -1 -10   73.67    4.29
   1  -1 -10   73.03    4.39
   1  -1  -9   29.78    2.57
   1  -1  -9   33.84    2.67
   1  -1  -9   36.75    2.87
   1  -1  -9   31.71    2.67
   1  -1  -9   36.85    2.80
  -1   1   9   34.01    2.59
   1  -1  -8  114.11    5.42
   1  -1  -8  117.02    5.56
  -1   1   8  119.90    5.35
  -1   1   8  112.84    7.00
   1  -1  -8  105.87    5.39
  -1   1   7   71.20    3.60
   1  -1  -6   81.11    4.00
  -1   1   6   77.03    3.60
   1  -1  -5  499.06   17.22
  -1   1   5  520.08   16.85
   1  -1  -5  516.54   17.32
   1  -1  -4 1270.03   38.99
   1  -1  -4 1290.56   39.10
   1  -1  -4 1234.37   39.75
   1  -1  -4 1155.69   39.33
   1  -1  -4 1283.61   41.00
   1  -1  -3  162.62    6.09
   1  -1  -3  172.15    6.49
   1  -1  -3  156.98    6.84
   1  -1  -3  165.12    6.03
   1  -1  -3  156.72    6.07
   1  -1  -3  175.32    6.18
   1  -1  -2 1782.42   55.59
   1  -1  -2 1731.27   55.24
   1  -1  -2 1771.49   54.93
   1  -1  -2 1802.96   55.63
   1  -1  -2 1775.67   55.30
   1  -1  -1  121.95    4.70
   1  -1  -1  112.58    4.42
   1  -1  -1  111.23    4.64
   1  -1   0 2104.97   65.18
   1  -1   0 1956.83   65.05
  -1   1   0 2133.52   64.40
   1  -1   0 2124.17   65.16
  -1   1  -1 1924.80   60.04
   1  -1   1 1942.75   60.61
   1  -1   1 2015.15   60.71
   1  -1   2 1697.71   51.36
   1  -1   2 1580.79   50.86
  -1   1  -2 1670.30   50.64
   1  -1   2 1566.40   50.82
   1  -1   3 1741.03   51.60
   1  -1   3 1645.84   51.26
  -1   1  -3 1726.85   51.74
   1  -1   3 1555.82   51.21
   1  -1   3 1580.81   51.27
   1  -1   4  459.21   15.00
   1  -1   4  414.49   14.16
   1  -1   4  429.90   14.25
  -1   1  -4  448.42   15.35
   1  -1   5   94.82    3.55
  -1   1  -5  101.90    5.28
   1  -1   5  105.96    4.83
  -1   1  -6  215.08    9.52
   1  -1   6  203.96    8.59
  -1   1  -7   55.45    4.38
   1  -1   7   52.21    3.59
  -1   1  -8    0.99    0.75
  -1   1  -8    2.13    0.69
  -1   1  -8    1.26    0.49
   1  -1   8    1.36    0.52
  -1   1  -8    1.09    0.54
  -1   1  -9  270.15   10.29
  -1   1  -9  277.45   10.58
  -1   1  -9  256.64   13.30
   1  -1   9  272.82   10.24
  -1   1  -9  272.55   10.58
   1  -1   9  274.02   10.34
  -1   1 -10 1035.10   34.30
  -1   1 -10 1072.80   34.76
  -1   1 -10 1036.74   38.90
   1  -1  10 1000.43   34.02
  -1   1 -10 1102.52   34.91
   1  -1  10 1057.96   34.28
  -1   1 -11  143.19    7.00
  -1   1 -11  156.52    6.83
  -1   1 -11  173.51    7.44
   1  -1  11  159.22    6.71
  -1   1 -11  156.58   10.10
   1  -1  11  154.18    6.58
  -1   1 -12    4.06    0.98
  -1   1 -12    3.62    0.88
  -1   1 -12    4.28    1.02
  -1   1 -12    2.92    0.86
  -1   1 -13    0.77    0.57
  -1   1 -13    0.54    0.55
  -1   1 -13    1.49    0.73
  -1   1 -13    0.27    0.59
  -1   1 -14   48.36    2.68
  -1   1 -14   52.81    2.81
  -1   1 -14   51.58    2.84
  -1   1 -14   48.69    2.73
   1   0 -14   62.31    2.99
   1   0 -14   63.18    2.91
   1   0 -14   59.93    2.95
   1   0 -14   62.93    2.94
   1   0 -14   61.33    2.92
   1   0 -13   19.76    1.79
   1   0 -13   16.35    1.68
   1   0 -13   17.60    1.78
   1   0 -13   19.32    1.74
   1   0 -13   20.28    1.84
   1   0 -12    1.21    0.78
   1   0 -12    0.60    0.59
   1   0 -12    1.30    0.75
  -1   0  12    0.13    0.47
   1   0 -12   -0.16    0.65
   1   0 -12    0.16    0.73
   1   0 -12    0.68    0.48
   1   0 -11   48.12    3.22
   1   0 -11   51.80    3.62
   1   0 -11   44.33    5.25
   1   0 -11   52.64    3.60
  -1   0  11   56.74    3.48
   1   0 -11   51.45    3.63
   1   0 -11   56.81    3.71
   1   0 -10  176.24    7.87
   1   0 -10  170.17    7.55
   1   0 -10  180.68    8.06
   1   0 -10  174.81    7.93
   1   0 -10  187.06    8.09
   1   0 -10  155.90   10.71
   1   0  -9   17.38    1.96
   1   0  -9   22.42    2.17
   1   0  -9   18.68    1.98
   1   0  -9   20.75    2.11
   1   0  -9   17.85    1.82
   1   0  -9   23.69    3.57
  -1   0   8   50.72    4.50
   1   0  -8   62.28    3.53
   1   0  -8   49.64    3.26
   1   0  -8   54.50    5.21
   1   0  -8   49.64    3.10
   1   0  -8   57.19    3.47
   1   0  -7   10.55    2.10
  -1   0   7    5.33    1.34
   1   0  -6    4.58    0.80
   1   0  -5  362.25   12.75
   1   0  -5  372.48   12.42
   1   0  -4  334.32   11.45
   1   0  -3 1361.80   43.77
   1   0  -3 1382.20   43.84
   1   0  -2 1586.78   49.43
   1   0  -2 1599.55   49.17
   1   0  -1 1059.94   33.30
   1   0   0 1362.45   42.52
  -1   0   0 1416.96   42.86
  -1   0  -1   92.66    3.09
   1   0   2    4.35    0.38
  -1   0  -2    1.35    0.33
   1   0   3  848.22   26.08
   1   0   3  804.59   25.99
  -1   0  -3  840.17   26.73
   1   0   4   90.22    3.22
   1   0   4  100.17    3.93
  -1   0  -4   96.96    4.56
   1   0   4   89.86    3.29
   1   0   5  299.38   10.73
  -1   0  -5  302.99   11.70
   1   0   6   63.86    3.03
   1   0   6   62.14    3.46
  -1   0  -6   69.12    4.43
   1   0   7  255.29    9.09
   1   0   7  234.81    9.64
  -1   0  -7  240.53   11.13
  -1   0  -8   -0.32    0.65
  -1   0  -8    0.36    0.38
  -1   0  -8    0.69    0.45
   1   0   8    0.69    0.44
  -1   0  -9  283.32   14.26
  -1   0  -9  288.22   12.93
  -1   0  -9  303.81   11.43
   1   0   9  285.24   10.86
  -1   0  -9  308.34   11.40
  -1   0  -9  296.13   11.17
   1   0   9  321.04   11.46
  -1   0 -10   14.89    2.81
  -1   0 -10   14.77    1.76
  -1   0 -10   13.71    1.68
  -1   0 -10   13.03    1.58
   1   0  10   16.21    1.79
  -1   0 -11   23.91    3.65
   1   0  11   22.91    2.26
  -1   0 -11   26.14    2.44
  -1   0 -11   25.35    2.25
  -1   0 -11   26.77    2.44
   1   0  12    0.75    0.51
  -1   0 -12    0.50    0.63
  -1   0 -12    1.21    0.72
  -1   0 -12    0.86    0.59
  -1   0 -12    0.33    0.66
   1   0  12    0.33    0.58
  -1   0 -13    3.42    0.86
  -1   0 -13    2.41    0.84
  -1   0 -13    3.03    0.75
  -1   0 -13    2.50    0.82
   1   0  13    2.28    0.74
  -1   0 -14    2.41    0.65
   1   0  14    1.82    0.61
  -1   0 -14    2.78    0.74
  -1   0 -14    1.99    0.69
  -1   0 -14    1.12    0.55
  -1   0 -15   57.66    2.73
  -1   0 -15   61.54    2.71
  -1   0 -15   58.05    2.69
  -1   0 -15   65.99    2.82
  -1   0 -15   58.86    2.71
   1   1 -14    1.07    0.41
   1   1 -14    1.37    0.36
   1   1 -14    1.69    0.42
   1   1 -14    1.05    0.39
   1   1 -14    1.53    0.43
   1   1 -13    2.47    0.69
   1   1 -13    2.30    0.69
   1   1 -13    3.16    0.73
  -1  -1  13    3.41    0.72
   1   1 -13    3.02    0.78
   1   1 -13    1.90    0.62
   1   1 -13    1.91    0.66
   1   1 -12  305.07   11.82
   1   1 -12  334.12   12.09
  -1  -1  12  311.13   11.79
   1   1 -12  297.27   11.78
   1   1 -12  304.57   11.90
   1   1 -12  339.77   12.09
  -1  -1  12  304.49   11.33
   1   1 -11   37.52    2.98
   1   1 -11   43.87    3.18
   1   1 -11   39.43    3.04
   1   1 -11   35.10    2.84
   1   1 -11   43.21    3.18
  -1  -1  11   39.46    2.93
  -1  -1  11   39.16    2.76
   1   1 -10  104.41    8.32
   1   1 -10  105.08    5.57
   1   1 -10  123.40    5.82
   1   1 -10  112.93    5.73
   1   1 -10  114.62    5.78
   1   1 -10  110.80    5.73
   1   1 -10   88.73    4.93
  -1  -1  10  112.05    5.60
  -1  -1  10  111.11    5.41
   1   1  -9  949.33   33.29
   1   1  -9 1030.82   33.43
   1   1  -9 1020.44   33.52
   1   1  -9 1044.86   33.63
   1   1  -9  986.86   32.86
  -1  -1   9  992.32   33.25
   1   1  -9 1046.97   38.25
   1   1  -8    4.20    0.98
   1   1  -8    3.92    0.80
   1   1  -8    3.30    0.85
   1   1  -8    3.16    0.83
  -1  -1   8    3.76    1.20
  -1  -1   8    2.94    0.80
   1   1  -8    1.63    1.10
   1   1  -7   14.90    1.50
  -1  -1   7   11.81    2.08
   1   1  -7   14.25    1.49
  -1  -1   7   13.69    1.39
   1   1  -7   14.79    2.46
  -1  -1   6   83.84    3.86
   1   1  -6   77.08    5.58
  -1  -1   6   91.91    5.55
   1   1  -5   17.73    2.22
  -1  -1   5   17.01    1.27
   1   1  -5   14.30    1.13
  -1  -1   5   13.68    1.85
   1   1  -4  531.61   19.19
  -1  -1   3    6.61    0.54
   1   1  -3    7.70    1.14
  -1  -1   3    6.93    0.57
  -1  -1   3    5.62    0.55
  -1  -1   2  284.13    9.53
  -1  -1   2  295.07    9.53
  -1  -1   1    0.21    0.16
  -1  -1   0 1483.67   45.96
  -1  -1   0 1479.00   45.69
  -1  -1  -1 2520.83   77.13
  -1  -1  -1 2494.89   77.38
  -1  -1  -2   40.48    1.85
   1   1   2   36.55    1.98
  -1  -1  -2   43.09    2.05
  -1  -1  -3 1764.11   53.84
   1   1   3 1873.27   54.04
  -1  -1  -4  147.19    4.90
  -1  -1  -4  138.29    4.85
  -1  -1  -4  141.34    6.07
  -1  -1  -4  132.10    4.83
  -1  -1  -5  226.92    9.36
   1   1   6   88.37    3.74
  -1  -1  -6   87.40    5.24
   1   1   6   87.08    4.20
   1   1   7  616.03   21.49
   1   1   7  642.54   20.94
  -1  -1  -7  651.53   23.66
   1   1   8   63.64    3.33
  -1  -1  -8   63.01    4.51
  -1  -1  -9  463.74   18.41
  -1  -1  -9  476.23   20.10
  -1  -1  -9  474.22   16.80
   1   1   9  502.27   16.70
  -1  -1  -9  506.49   16.91
  -1  -1  -9  446.89   16.51
  -1  -1  -9  442.42   16.56
  -1  -1 -10  130.22    9.20
  -1  -1 -10  161.17    7.09
   1   1  10  156.05    6.90
  -1  -1 -10  147.37    6.79
  -1  -1 -10  155.39    7.07
  -1  -1 -10  155.58    7.05
  -1  -1 -11   45.49    5.16
   1   1  11   53.08    3.48
  -1  -1 -11   50.97    3.51
  -1  -1 -11   52.47    3.58
  -1  -1 -11   48.14    3.42
  -1  -1 -11   46.19    3.26
  -1  -1 -12  317.74   12.17
  -1  -1 -12  314.09   12.22
  -1  -1 -12  300.46   11.92
  -1  -1 -12  288.29   11.93
   1   1  12  313.83   11.98
  -1  -1 -12  319.97   12.20
  -1  -1 -12  304.16   11.88
  -1  -1 -13  114.36    5.61
  -1  -1 -13  112.00    5.54
  -1  -1 -13  108.39    5.39
  -1  -1 -13  110.76    5.48
   1   1  13  113.05    5.46
  -1  -1 -13  117.12    5.62
  -1  -1 -13  111.38    5.31
  -1  -1 -14  160.40    6.49
  -1  -1 -14  149.12    6.39
  -1  -1 -14  150.16    6.23
   1   1  14  153.15    6.28
  -1  -1 -14  152.24    6.32
  -1  -1 -14  149.70    6.32
  -1  -1 -14  136.19    5.88
  -1  -1 -15  131.53    5.16
  -1  -1 -15  128.94    5.14
  -1  -1 -15  128.90    5.00
  -1  -1 -15  139.28    5.15
  -1  -1 -15  126.74    5.05
   1   2 -14   -0.15    0.25
   1   2 -14    0.20    0.24
  -1  -2  13   19.88    1.60
   1   2 -13   24.15    1.84
   1   2 -13   23.41    1.67
   1   2 -13   22.75    1.76
  -1  -2  13   19.36    1.50
   1   2 -13   21.60    1.60
   1   2 -13   16.67    1.49
   1   2 -13   24.32    1.79
  -1  -2  12    4.45    0.91
   1   2 -12    5.37    1.06
   1   2 -12    6.02    1.12
   1   2 -12    7.30    1.14
   1   2 -12    5.39    1.03
   1   2 -11    0.31    0.53
   1   2 -11    0.65    0.66
   1   2 -11    0.65    0.64
  -1  -2  11    1.56    0.73
   1   2 -11    2.65    0.86
   1   2 -11    0.62    0.61
  -1  -2  11    0.88    0.51
   1   2 -10  288.24   15.61
   1   2 -10  310.90   11.96
   1   2 -10  322.53   12.14
   1   2 -10  300.54   11.95
   1   2 -10  306.42   11.87
  -1  -2  10  291.36   11.79
   1   2 -10  305.40   12.06
  -1  -2  10  303.85   11.53
   1   2  -9   84.66    7.23
   1   2  -9   92.44    4.88
   1   2  -9   86.55    4.72
   1   2  -9   85.87    4.82
  -1  -2   9   92.61    4.82
   1   2  -9   91.51    4.95
  -1  -2   9   89.80    4.62
  -1  -2   8  107.23    5.07
   1   2  -8  114.61    5.39
   1   2  -8   96.98    5.09
   1   2  -8  106.78    7.73
  -1  -2   8  109.34    5.21
  -1  -2   8  100.94    6.90
   1   2  -8  105.72    5.17
   1   2  -7  381.77   13.73
  -1  -2   7  383.65   13.78
   1   2  -7  404.16   13.94
  -1  -2   7  390.72   16.46
   1   2  -7  374.05   17.00
  -1  -2   6  166.23    6.61
  -1  -2   6  164.86    8.63
   1   2  -6  175.77    9.19
  -1  -2   5   28.56    1.82
   1   2  -5   29.98    3.05
  -1  -2   5   30.22    2.95
   1   2  -4   12.88    1.82
  -1  -2   4   14.95    1.06
  -1  -2   4   13.07    1.75
  -1  -2   4   13.96    1.06
   1   2  -3   15.08    1.73
  -1  -2   3   13.26    1.15
  -1  -2   3   14.90    1.70
  -1  -2   3   15.56    1.24
   1   2  -2   15.49    1.56
  -1  -2   2   18.08    1.31
  -1  -2   2   15.72    1.28
  -1  -2   2   15.91    1.61
  -1  -2   2   18.32    1.36
  -1  -2   1    1.34    0.42
  -1  -2   1    1.08    0.38
  -1  -2   1    2.20    0.62
  -1  -2   0   94.13    3.91
  -1  -2   0   95.54    3.94
  -1  -2   0   90.19    3.79
  -1  -2  -1  336.83   11.31
  -1  -2  -1  336.90   11.11
  -1  -2  -1  327.38   11.25
   1   2   2  374.75   12.18
  -1  -2  -2  381.58   12.59
  -1  -2  -2  361.18   12.64
  -1  -2  -3    4.91    0.73
  -1  -2  -3    6.95    0.97
  -1  -2  -3    7.37    0.83
  -1  -2  -3    5.82    0.88
  -1  -2  -3    6.41    0.81
  -1  -2  -4  550.19   18.04
  -1  -2  -4  541.07   18.66
  -1  -2  -4  549.54   19.00
  -1  -2  -4  552.51   18.02
  -1  -2  -4  546.04   17.99
  -1  -2  -5  403.17   13.42
  -1  -2  -5  399.39   13.37
  -1  -2  -5  420.94   14.75
  -1  -2  -5  398.96   15.07
   1   2   6  867.61   27.78
  -1  -2  -6  891.55   29.56
  -1  -2  -6  860.30   30.21
  -1  -2  -7 1016.43   34.85
   1   2   7  975.08   31.80
  -1  -2  -7 1022.43   33.85
   1   2   8   91.19    4.18
  -1  -2  -8   80.09    6.03
  -1  -2  -8   77.99    5.22
  -1  -2  -9   52.22    3.27
  -1  -2  -9   50.63    3.24
  -1  -2  -9   48.28    3.17
  -1  -2  -9   50.51    3.23
   1   2   9   57.01    3.23
  -1  -2  -9   44.21    4.64
  -1  -2  -9   51.45    4.25
  -1  -2 -10  108.05    5.58
  -1  -2 -10  118.09    8.32
   1   2  10  111.08    5.43
  -1  -2 -10  105.39    5.49
  -1  -2 -10  109.44    5.52
  -1  -2 -10  119.13    5.73
   1   2  11    5.59    1.14
  -1  -2 -11    6.69    1.26
  -1  -2 -11    5.79    1.19
  -1  -2 -11    4.91    1.07
  -1  -2 -12  246.38    9.88
  -1  -2 -12  232.84    9.92
  -1  -2 -12  248.80   10.19
   1   2  12  245.17    9.88
  -1  -2 -13   10.49    1.43
  -1  -2 -13   11.91    1.52
  -1  -2 -13   11.31    1.56
   1   2  13   11.50    1.51
  -1  -2 -14  145.76    6.04
  -1  -2 -14  139.78    6.14
  -1  -2 -14  140.66    6.01
   1   2  14  153.51    6.17
  -1  -2 -15   16.19    1.26
   1   3 -13   26.29    1.80
   1   3 -13   26.01    1.71
   1   3 -13   23.91    1.46
   1   3 -13   25.13    1.70
   1   3 -12    3.36    0.73
  -1  -3  12    3.67    0.77
  -1  -3  12    4.31    0.87
   1   3 -12    3.25    0.73
   1   3 -12    4.08    0.89
   1   3 -12    3.64    0.82
   1   3 -12    5.25    0.91
  -1  -3  11  102.18    5.10
   1   3 -11  105.70    5.26
   1   3 -11   99.17    5.05
   1   3 -11  103.46    5.03
   1   3 -11  103.36    5.10
   1   3 -11  107.26    5.33
   1   3 -10  172.43   11.01
   1   3 -10  172.70    7.63
   1   3 -10  185.28    7.87
   1   3 -10  171.15    7.50
   1   3 -10  167.96    7.62
  -1  -3  10  172.58    7.21
  -1  -3  10  168.75    7.63
   1   3 -10  194.03    7.98
   1   3  -9  493.28   22.65
   1   3  -9  505.83   18.43
   1   3  -9  525.46   18.55
   1   3  -9  550.46   18.46
  -1  -3   9  513.34   18.05
  -1  -3   9  502.51   18.40
   1   3  -9  542.14   18.73
  -1  -3   8  232.78   12.07
   1   3  -8  255.19   13.32
   1   3  -8  243.45    9.60
   1   3  -8  236.52    9.50
  -1  -3   8  231.01    9.21
  -1  -3   8  234.81    9.50
   1   3  -8  246.81    9.46
  -1  -3   7  144.79    8.41
   1   3  -7  136.35    8.58
   1   3  -7  140.71    5.99
  -1  -3   7  116.48    5.56
  -1  -3   7  127.63    5.58
  -1  -3   7  138.95    5.91
   1   3  -7  131.32    5.88
   1   3  -7  137.59    5.79
  -1  -3   6   -0.31    0.44
   1   3  -6   -0.34    0.68
  -1  -3   6    1.04    0.45
  -1  -3   5  106.38    6.26
  -1  -3   5   95.72    4.23
   1   3  -5  101.68    6.39
  -1  -3   4    6.13    0.93
  -1  -3   4    6.86    0.78
  -1  -3   4    6.68    0.98
   1   3  -4    7.37    1.46
  -1  -3   4    7.91    1.48
  -1  -3   3   38.72    2.52
  -1  -3   3   36.87    2.51
   1   3  -3   39.18    3.09
  -1  -3   3   38.88    3.14
  -1  -3   2    9.31    1.20
  -1  -3   2   11.48    1.33
   1   3  -2    9.17    1.36
  -1  -3   2   12.99    1.59
  -1  -3   1   42.36    2.66
  -1  -3   1   41.88    2.70
  -1  -3   1   44.84    2.61
  -1  -3   1   45.13    2.69
  -1  -3   1   40.13    2.80
  -1  -3   0 1554.16   48.64
  -1  -3   0 1529.85   48.78
  -1  -3   0 1515.81   48.77
  -1  -3  -1 2013.55   63.73
  -1  -3  -1 2011.42   63.78
  -1  -3  -1 1973.24   62.92
  -1  -3  -1 2144.69   63.75
  -1  -3  -2  190.13    7.49
  -1  -3  -2  179.91    6.83
  -1  -3  -2  189.43    7.43
  -1  -3  -2  176.98    7.31
  -1  -3  -2  196.30    7.61
  -1  -3  -2  196.23    7.38
  -1  -3  -3  307.76   11.36
  -1  -3  -3  323.40   11.18
  -1  -3  -3  322.09   11.44
  -1  -3  -3  283.08   11.28
  -1  -3  -3  315.19   11.33
  -1  -3  -4  301.66   11.01
  -1  -3  -4  311.76   11.13
  -1  -3  -4  281.34   11.20
  -1  -3  -5  218.55    8.19
  -1  -3  -5  198.91    8.10
  -1  -3  -5  204.86    8.76
  -1  -3  -6  339.26   12.17
  -1  -3  -6  337.94   12.22
  -1  -3  -6  360.62   13.68
  -1  -3  -6  359.68   14.30
   1   3   6  353.78   11.74
  -1  -3  -7   18.45    2.59
   1   3   7   18.77    1.46
  -1  -3  -7   17.61    2.19
  -1  -3  -8   22.03    1.89
  -1  -3  -8   19.64    1.82
  -1  -3  -8   22.01    1.84
   1   3   8   21.77    1.75
  -1  -3  -8   26.80    3.32
  -1  -3  -8   25.31    2.74
  -1  -3  -9    4.77    1.61
  -1  -3  -9    1.65    0.79
   1   3   9    1.85    0.60
  -1  -3  -9    2.65    0.76
  -1  -3  -9    1.96    0.67
  -1  -3  -9    2.26    0.71
  -1  -3  -9    2.94    0.70
  -1  -3  -9    2.25    0.66
  -1  -3  -9    2.62    0.77
  -1  -3 -10    3.57    0.81
  -1  -3 -10    3.40    0.95
  -1  -3 -10    4.68    1.07
  -1  -3 -10    4.53    1.05
  -1  -3 -10    2.06    0.78
   1   3  10    3.43    0.85
  -1  -3 -11  475.84   17.78
  -1  -3 -11  523.31   18.31
  -1  -3 -11  516.85   18.60
  -1  -3 -11  525.12   18.60
   1   3  11  549.90   18.46
  -1  -3 -11  513.85   18.65
  -1  -3 -11  521.20   18.62
   1   3  12   18.25    1.96
  -1  -3 -12   21.34    2.23
  -1  -3 -12   19.44    1.97
  -1  -3 -12   19.97    2.12
  -1  -3 -12   21.42    2.12
  -1  -3 -12   21.99    2.21
  -1  -3 -12   20.63    2.17
   1   3  13  112.98    5.22
  -1  -3 -13  103.00    5.28
  -1  -3 -13  107.97    5.34
  -1  -3 -13   94.28    5.13
  -1  -3 -13  103.74    5.31
  -1  -3 -13  107.71    5.08
  -1  -3 -13  105.18    5.20
  -1  -3 -14  151.75    6.30
  -1  -3 -14  170.46    6.81
  -1  -3 -14  153.68    6.68
   1   3  14  168.08    6.51
   1   3  14  162.91    6.62
  -1  -3 -14  172.07    6.75
  -1  -3 -14  173.35    6.95
  -1  -3 -14  166.54    6.84
  -1  -3 -15   31.28    1.75
  -1  -3 -15   24.13    1.57
  -1  -3 -15   29.58    1.81
  -1  -3 -15   28.70    1.77
  -1  -4  13   17.49    1.07
   1   4 -13   17.18    1.23
   1   4 -13   15.23    1.09
   1   4 -13   14.19    1.02
  -1  -4  12   37.36    2.22
   1   4 -12   36.37    2.26
   1   4 -12   30.61    1.89
   1   4 -12   35.22    2.26
  -1  -4  11   14.72    1.57
   1   4 -11   15.34    1.62
   1   4 -11   12.14    1.34
   1   4 -11   11.79    1.30
   1   4 -11   14.51    1.63
   1   4 -11   11.68    1.31
  -1  -4  11   12.73    1.43
   1   4 -10    4.39    1.00
   1   4 -10    5.18    1.00
  -1  -4  10    5.20    1.04
   1   4 -10    3.95    0.90
   1   4 -10    5.40    1.01
   1   4 -10    4.87    1.06
   1   4  -9    2.50    0.78
   1   4  -9    2.71    0.78
   1   4  -9    3.50    0.87
  -1  -4   9    2.19    0.63
  -1  -4   9    2.82    0.69
  -1  -4   9    3.25    0.89
   1   4  -9    5.82    1.91
   1   4  -8  227.79    9.03
   1   4  -8  220.79    8.81
   1   4  -8  223.95    9.02
  -1  -4   8  227.66    8.86
  -1  -4   8  218.33    8.69
  -1  -4   8  219.42    8.66
  -1  -4   8  227.90    9.11
   1   4  -8  234.35   12.83
   1   4  -7   35.28    4.25
   1   4  -7   31.79    2.36
   1   4  -7   30.30    2.20
  -1  -4   7   27.26    2.13
   1   4  -7   30.83    2.32
  -1  -4   7   29.68    2.31
  -1  -4   7   33.73    2.38
  -1  -4   7   32.31    2.23
  -1  -4   7   30.42    3.81
  -1  -4   6    3.53    1.25
  -1  -4   6    2.86    0.71
  -1  -4   6    5.25    0.88
   1   4  -6    3.35    1.37
  -1  -4   6    4.14    0.82
   1   4  -5    6.36    1.65
  -1  -4   5    3.76    1.24
  -1  -4   5    5.18    0.80
  -1  -4   4   49.86    3.42
  -1  -4   4   48.96    2.53
  -1  -4   4   52.66    4.36
  -1  -4   4   50.91    3.39
   1   4  -4   52.18    4.24
  -1  -4   3  391.18   15.06
  -1  -4   3  395.28   16.05
  -1  -4   3  422.17   15.13
   1   4  -3  408.82   15.89
  -1  -4   2   12.97    1.56
  -1  -4   2   12.58    1.67
   1   4  -2   15.30    1.86
  -1  -4   2   14.54    1.97
  -1  -4   2   13.15    1.67
  -1  -4   1  582.34   20.47
  -1  -4   1  616.97   20.83
  -1  -4   1  590.62   21.15
  -1  -4   1  591.73   20.48
  -1  -4   1  572.25   20.74
  -1  -4   0  457.88   16.54
  -1  -4   0  478.40   16.62
  -1  -4   0  446.23   16.77
  -1  -4   0  482.69   16.88
  -1  -4   0  457.30   16.73
  -1  -4  -1   -0.15    0.42
  -1  -4  -1    0.29    0.44
  -1  -4  -1   -0.17    0.37
  -1  -4  -1   -0.16    0.39
  -1  -4  -1   -0.16    0.42
  -1  -4  -2  471.30   17.19
  -1  -4  -2  460.36   15.65
  -1  -4  -2  501.49   17.03
  -1  -4  -3   19.17    2.01
  -1  -4  -3   19.98    1.90
  -1  -4  -3   16.05    1.83
  -1  -4  -3   18.48    1.54
  -1  -4  -3   20.17    1.93
  -1  -4  -4   60.79    3.84
  -1  -4  -4   58.78    3.83
  -1  -4  -4   60.48    3.87
  -1  -4  -4   64.90    3.74
  -1  -4  -5    2.49    0.74
  -1  -4  -5    2.13    0.76
  -1  -4  -5    1.56    0.68
  -1  -4  -6  197.55    8.79
  -1  -4  -6  215.92    9.03
  -1  -4  -6  224.48    9.84
   1   4   6  221.86    7.71
   1   4   7  222.02    8.10
  -1  -4  -7  218.18   10.16
  -1  -4  -8    4.04    0.81
  -1  -4  -8    4.25    0.86
  -1  -4  -8    4.83    0.90
  -1  -4  -8    5.24    0.95
  -1  -4  -8    3.69    0.92
   1   4   8    5.67    0.89
  -1  -4  -8    6.20    1.03
  -1  -4  -8    5.46    1.40
  -1  -4  -9   76.27    4.14
  -1  -4  -9   84.22    4.42
  -1  -4  -9   77.64    4.05
  -1  -4  -9   77.87    4.23
  -1  -4  -9   79.88    4.47
  -1  -4  -9   82.81    4.40
  -1  -4  -9   90.63    4.48
   1   4   9   85.12    4.15
  -1  -4  -9   75.70    4.60
  -1  -4  -9   74.05    4.07
  -1  -4  -9   75.95    4.02
  -1  -4  -9   82.21    5.76
   1   4  10  540.19   17.91
  -1  -4 -10  510.61   18.13
  -1  -4 -10  529.33   18.51
  -1  -4 -10  507.00   18.17
  -1  -4 -10  510.38   17.74
  -1  -4 -10  500.59   18.04
  -1  -4 -10  462.93   17.52
   1   4  11  261.32    9.90
  -1  -4 -11  254.62   10.41
  -1  -4 -11  254.64   10.16
  -1  -4 -11  249.87   10.09
  -1  -4 -11  260.03   10.26
  -1  -4 -11  245.91    9.70
   1   4  12    5.55    1.04
  -1  -4 -12    3.48    0.89
  -1  -4 -12    6.38    1.33
  -1  -4 -12    5.48    1.19
  -1  -4 -12    4.99    1.17
  -1  -4 -12    4.37    0.93
  -1  -4 -12    4.26    0.99
  -1  -4 -13   81.11    4.27
  -1  -4 -13   77.77    4.27
   1   4  13   77.39    4.02
  -1  -4 -13   68.00    3.77
  -1  -4 -13   77.72    4.37
  -1  -4 -13   75.44    4.20
  -1  -4 -13   74.77    4.02
  -1  -4 -14    0.32    0.45
   1   4  14    0.75    0.41
  -1  -4 -14    0.42    0.42
  -1  -4 -14    0.45    0.52
  -1  -4 -14    0.23    0.44
  -1  -4 -14    0.37    0.38
  -1  -4 -14    0.77    0.47
  -1  -4 -15   30.73    1.80
  -1  -4 -15   33.83    1.87
  -1  -5  12   96.14    4.01
  -1  -5  12  104.18    4.03
  -1  -5  12   93.67    3.85
   1   5 -12   92.74    3.89
   1   5 -11  147.19    6.06
  -1  -5  11  154.68    6.21
   1   5 -11  142.70    6.16
  -1  -5  10    2.64    0.79
   1   5 -10    2.37    0.81
   1   5 -10    1.30    0.62
  -1  -5  10    0.51    0.47
  -1  -5   9   13.64    1.47
  -1  -5   9   15.68    1.80
   1   5  -9   17.10    1.64
   1   5  -9   15.35    2.91
   1   5  -9   16.84    1.78
  -1  -5   9   16.07    1.72
  -1  -5   8   24.18    2.10
  -1  -5   8   21.50    1.90
   1   5  -8   19.95    3.38
  -1  -5   8   21.59    2.02
  -1  -5   7    7.03    1.21
  -1  -5   7    6.22    1.01
   1   5  -7    8.14    2.11
  -1  -5   7    3.52    0.84
  -1  -5   6  160.95    6.92
  -1  -5   6  159.47    6.77
  -1  -5   6  157.21    6.68
  -1  -5   5  142.32    6.10
  -1  -5   5  142.99    5.82
  -1  -5   5  133.68    5.88
   1   5  -5  143.89    8.63
  -1  -5   4   32.23    2.03
   1   5  -4   34.12    3.58
  -1  -5   4   39.12    3.24
  -1  -5   4   30.75    3.60
  -1  -5   4   39.90    3.36
  -1  -5   3   55.31    2.66
   1   5  -3   53.69    4.42
  -1  -5   3   58.30    4.18
  -1  -5   3   57.14    2.81
  -1  -5   3   54.92    2.76
  -1  -5   3   61.13    4.34
  -1  -5   2   22.68    1.59
   1   5  -2   21.66    2.57
  -1  -5   2   24.98    1.63
  -1  -5   2   27.65    2.60
  -1  -5   2   22.10    2.59
  -1  -5   2   27.12    2.74
  -1  -5   1  320.09   12.56
  -1  -5   1  295.85   10.59
  -1  -5   1  303.28   10.61
  -1  -5   1  305.19   12.90
  -1  -5   1  335.36   12.63
  -1  -5   1  318.30   12.86
  -1  -5   0   11.25    1.68
  -1  -5   0   10.91    0.96
  -1  -5   0   11.41    1.03
  -1  -5   0   10.57    0.99
  -1  -5   0    9.89    0.93
  -1  -5   0    9.28    1.69
  -1  -5   0   12.10    1.72
  -1  -5   0    9.94    1.63
  -1  -5  -1   10.00    0.98
  -1  -5  -1   10.54    1.01
  -1  -5  -1   12.90    1.79
  -1  -5  -1   12.40    1.83
  -1  -5  -2  217.19    7.20
  -1  -5  -2  210.04    9.14
  -1  -5  -2  191.88    7.21
  -1  -5  -2  208.22    7.16
  -1  -5  -2  191.49    7.18
  -1  -5  -2  213.18    9.39
  -1  -5  -2  180.96    7.05
  -1  -5  -3  582.75   19.28
  -1  -5  -3  533.23   16.86
  -1  -5  -3  506.18   16.96
  -1  -5  -3  496.88   16.91
  -1  -5  -3  523.22   19.40
  -1  -5  -3  570.92   19.25
  -1  -5  -3  485.42   17.14
  -1  -5  -3  489.18   19.06
  -1  -5  -4  181.24    6.71
  -1  -5  -4  176.03    8.51
  -1  -5  -4  171.49    7.26
  -1  -5  -4  185.69    6.72
  -1  -5  -4  178.40    8.66
  -1  -5  -4  181.13    8.32
  -1  -5  -5  230.66   10.79
  -1  -5  -5  241.11   10.69
  -1  -5  -5  234.12    8.70
  -1  -5  -5  255.04    8.78
   1   5   6    1.54    0.40
  -1  -5  -6    0.69    0.57
  -1  -5  -6    2.07    0.48
  -1  -5  -6    1.56    0.79
  -1  -5  -6    1.70    0.41
  -1  -5  -6    1.31    0.67
  -1  -5  -7    8.29    1.20
  -1  -5  -7    5.09    1.11
  -1  -5  -7    5.16    0.96
  -1  -5  -7    6.81    1.51
   1   5   7    6.32    0.83
  -1  -5  -7    8.23    1.17
  -1  -5  -7    6.75    1.15
  -1  -5  -8   15.22    1.82
  -1  -5  -8   11.95    1.40
  -1  -5  -8   14.71    1.56
  -1  -5  -8   13.38    1.42
  -1  -5  -8   16.34    1.76
  -1  -5  -8   14.77    1.61
  -1  -5  -8   14.49    1.60
  -1  -5  -8   13.63    1.62
  -1  -5  -8   13.11    1.41
  -1  -5  -8   16.00    1.70
  -1  -5  -8   14.16    2.27
   1   5   8   15.54    1.43
  -1  -5  -8   14.15    1.59
  -1  -5  -8   13.19    1.64
  -1  -5  -9    8.28    1.32
  -1  -5  -9    6.38    1.11
  -1  -5  -9    9.70    1.30
  -1  -5  -9    9.44    1.38
  -1  -5  -9    5.68    1.04
  -1  -5  -9    9.91    1.57
  -1  -5  -9   11.68    1.51
  -1  -5  -9    6.80    1.70
   1   5   9    9.75    1.25
  -1  -5  -9    8.71    1.29
  -1  -5  -9    8.67    1.32
  -1  -5 -10    5.58    1.06
   1   5  10    5.60    1.02
  -1  -5 -10    5.82    1.06
  -1  -5 -10    4.71    0.97
  -1  -5 -10    6.86    1.38
  -1  -5 -10    5.25    1.01
  -1  -5 -10    5.27    1.05
  -1  -5 -10    4.73    0.90
  -1  -5 -10    5.18    1.07
  -1  -5 -10    4.70    1.05
  -1  -5 -11   57.36    3.79
  -1  -5 -11   48.14    3.20
   1   5  11   54.68    3.28
  -1  -5 -11   47.34    3.00
  -1  -5 -11   50.48    3.48
  -1  -5 -11   50.29    3.34
  -1  -5 -11   49.14    3.61
  -1  -5 -11   51.28    3.45
  -1  -5 -12   39.93    2.90
  -1  -5 -12   33.35    2.54
   1   5  12   37.40    2.62
  -1  -5 -12   37.89    2.77
  -1  -5 -12   39.80    2.93
  -1  -5 -12   34.67    2.95
  -1  -5 -12   31.06    2.60
  -1  -5 -13   16.11    1.68
  -1  -5 -13   12.83    1.48
   1   5  13   16.42    1.55
  -1  -5 -13   13.64    1.47
  -1  -5 -13   17.90    1.82
  -1  -5 -13   15.49    1.79
  -1  -5 -13   14.89    1.60
  -1  -5 -14   66.16    3.33
  -1  -5 -14   77.31    3.80
   1   5  15   18.52    1.18
  -1  -6  12   48.91    2.26
  -1  -6  12   56.57    2.35
   1   6 -11   77.40    3.62
  -1  -6  11   86.89    3.87
  -1  -6  11   85.47    3.88
  -1  -6  11   83.62    3.75
  -1  -6  10  346.43   12.30
   1   6 -10  333.78   11.85
   1   6 -10  334.66   12.13
  -1  -6   9   58.55    3.54
  -1  -6   9   53.77    3.07
   1   6  -9   59.42    3.46
   1   6  -9   55.06    3.21
  -1  -6   9   57.30    3.17
  -1  -6   8  123.74    5.66
   1   6  -8  120.69    5.55
  -1  -6   8  121.29    5.75
  -1  -6   8  125.94    5.60
  -1  -6   8  127.26    6.05
   1   6  -8  111.94    8.48
  -1  -6   8  113.16    5.48
  -1  -6   7   62.59    3.82
  -1  -6   7   63.83    3.89
  -1  -6   7   64.39    3.68
   1   6  -7   60.12    5.90
  -1  -6   7   61.97    3.56
  -1  -6   6   74.48    4.13
  -1  -6   6   70.57    3.94
  -1  -6   6   70.24    4.08
   1   6  -6   75.01    6.43
  -1  -6   6   65.90    3.65
  -1  -6   5    0.64    0.40
   1   6  -5    0.40    0.82
  -1  -6   5    0.98    0.61
  -1  -6   5    0.65    0.42
  -1  -6   5    0.56    0.49
  -1  -6   5    0.74    0.40
  -1  -6   4   26.88    1.95
  -1  -6   4   26.12    1.82
  -1  -6   4   28.57    3.15
   1   6  -4   28.98    3.60
  -1  -6   4   23.38    2.87
  -1  -6   4   25.66    2.04
  -1  -6   4   26.50    2.13
  -1  -6   3   73.73    3.54
   1   6  -3   91.41    6.29
  -1  -6   3   76.43    5.65
  -1  -6   3   83.74    3.90
  -1  -6   3   89.56    4.17
  -1  -6   3   89.55    3.97
  -1  -6   3   71.19    5.38
  -1  -6   2  170.95    9.18
  -1  -6   2  177.96    7.01
   1   6  -2  201.72    9.76
  -1  -6   2  200.36    9.26
  -1  -6   2  188.33    9.62
  -1  -6   2  168.94    6.94
  -1  -6   1  256.01   11.19
  -1  -6   1  234.34   11.55
  -1  -6   1  242.44    8.92
  -1  -6   1  245.62   11.44
  -1  -6   1  234.61    8.86
  -1  -6   0    2.96    1.20
  -1  -6   0    1.27    0.78
  -1  -6   0    3.34    1.08
  -1  -6   0    3.12    0.63
  -1  -6   0    1.97    0.86
  -1  -6   0    2.54    0.59
  -1  -6   0    2.42    0.58
  -1  -6  -1  160.99    8.10
  -1  -6  -1  145.09    5.94
  -1  -6  -1  146.49    8.16
  -1  -6  -1  147.91    5.95
  -1  -6  -2 1028.22   33.53
  -1  -6  -2 1114.13   36.66
  -1  -6  -2 1065.15   37.01
  -1  -6  -3    0.26    0.52
  -1  -6  -3    1.78    0.95
  -1  -6  -3    0.17    0.28
  -1  -6  -3    0.26    0.53
  -1  -6  -3    0.56    0.57
  -1  -6  -3    0.66    0.37
  -1  -6  -3    0.47    0.41
  -1  -6  -4  460.11   17.01
  -1  -6  -4  408.69   17.12
  -1  -6  -4  434.13   14.32
  -1  -6  -4  410.26   16.96
  -1  -6  -4  385.56   14.15
  -1  -6  -5    8.33    1.03
  -1  -6  -5    6.78    1.06
  -1  -6  -5    6.95    1.63
  -1  -6  -5    6.98    1.59
  -1  -6  -5    7.43    0.96
  -1  -6  -6  219.12    8.83
  -1  -6  -6  213.36    8.46
  -1  -6  -6  215.40    8.35
  -1  -6  -6  197.11   10.29
  -1  -6  -6  226.15   10.58
  -1  -6  -6  208.67    8.01
  -1  -6  -6  197.77    9.02
  -1  -6  -6  220.35    8.83
  -1  -6  -6  211.72    8.01
  -1  -6  -6  199.27    8.46
  -1  -6  -6  236.71    8.70
  -1  -6  -7  126.81    6.02
  -1  -6  -7  125.99    5.94
  -1  -6  -7  131.13    5.85
  -1  -6  -7  120.58    7.21
  -1  -6  -7  126.28    6.07
  -1  -6  -7  128.49    5.90
  -1  -6  -7  130.83    6.27
  -1  -6  -7  127.56    7.23
  -1  -6  -7  134.11    6.10
  -1  -6  -7  121.66    5.66
  -1  -6  -7  135.78    6.11
  -1  -6  -7  138.35    6.08
  -1  -6  -7  131.24    5.87
  -1  -6  -7  127.19    5.81
  -1  -6  -7  138.14    6.39
  -1  -6  -8  242.38    9.60
  -1  -6  -8  264.68   10.45
  -1  -6  -8  249.56    9.61
  -1  -6  -8  239.28    9.53
  -1  -6  -8  241.52    9.89
  -1  -6  -8  229.91    9.39
  -1  -6  -8  234.41    9.83
  -1  -6  -8  245.21   10.16
  -1  -6  -8  238.35    9.74
  -1  -6  -8  249.27    9.88
  -1  -6  -8  260.65   10.06
   1   6   8  249.35    9.07
  -1  -6  -8  248.88   10.01
  -1  -6  -8  236.96    9.57
  -1  -6  -9    7.37    1.15
  -1  -6  -9    5.44    1.13
  -1  -6  -9    4.64    1.01
  -1  -6  -9    4.79    0.90
  -1  -6  -9    4.69    0.95
  -1  -6  -9    4.90    1.11
  -1  -6  -9    3.96    1.03
   1   6   9    5.69    0.92
  -1  -6  -9    4.97    1.20
  -1  -6  -9    4.87    0.98
  -1  -6  -9    6.39    1.21
  -1  -6  -9    6.60    1.23
  -1  -6  -9    4.61    1.01
  -1  -6  -9    5.05    1.24
  -1  -6  -9    5.01    1.07
  -1  -6 -10   30.21    2.56
  -1  -6 -10   32.58    2.58
  -1  -6 -10   31.38    2.42
  -1  -6 -10   28.29    2.69
  -1  -6 -10   31.44    2.58
   1   6  10   31.82    2.29
  -1  -6 -10   29.62    2.87
  -1  -6 -10   26.82    2.28
  -1  -6 -10   32.41    2.52
  -1  -6 -10   26.31    2.17
  -1  -6 -10   29.96    2.74
  -1  -6 -10   28.25    2.48
  -1  -6 -11    9.29    1.32
  -1  -6 -11   11.15    1.65
   1   6  11   10.73    1.30
  -1  -6 -11    9.81    1.35
  -1  -6 -11    8.84    1.37
  -1  -6 -11   10.35    1.38
  -1  -6 -11    7.45    1.28
  -1  -6 -11   10.05    1.42
  -1  -6 -12   81.50    4.40
  -1  -6 -12   80.59    4.59
  -1  -6 -12   73.49    4.11
  -1  -6 -12   70.57    4.02
   1   6  12   75.66    3.83
  -1  -6 -13   26.67    2.25
  -1  -6 -13   20.96    1.79
  -1  -6 -13   22.20    2.03
  -1  -6 -14    6.77    0.98
  -1  -6 -14    5.57    0.81
  -1  -6 -15   58.42    2.61
   1   6  15   63.92    2.51
  -1  -7  11   71.52    3.05
  -1  -7  11   65.73    2.93
  -1  -7  10    8.08    1.02
   1   7 -10    7.72    0.91
  -1  -7  10    8.12    1.08
  -1  -7  10    8.73    1.06
  -1  -7   9   -0.13    0.57
  -1  -7   9    0.37    0.34
   1   7  -9    0.54    0.48
  -1  -7   9    0.39    0.51
  -1  -7   9    0.10    0.36
  -1  -7   9    0.26    0.55
  -1  -7   8   86.28    4.30
  -1  -7   8   82.51    4.55
  -1  -7   8   90.45    4.69
  -1  -7   8   86.95    4.43
   1   7  -7   40.04    4.65
  -1  -7   7   49.24    3.28
  -1  -7   7   42.60    2.92
  -1  -7   6   18.62    1.96
  -1  -7   6   13.60    1.43
   1   7  -6   14.35    2.73
  -1  -7   6   13.65    1.73
  -1  -7   6   14.16    1.64
  -1  -7   5  130.94    6.17
  -1  -7   5  125.61    5.59
   1   7  -5  123.49    8.61
  -1  -7   5  126.02    5.94
  -1  -7   5  131.48    6.17
  -1  -7   4   90.87    4.68
  -1  -7   4   93.57    4.79
  -1  -7   4   89.48    6.51
  -1  -7   4   95.13    4.70
  -1  -7   4   90.07    4.24
   1   7  -4   86.27    6.80
  -1  -7   4   90.92    4.33
  -1  -7   4   87.14    4.36
  -1  -7   3  377.70   16.99
  -1  -7   3  399.67   13.95
  -1  -7   3  396.87   13.99
  -1  -7   3  384.40   14.13
  -1  -7   3  393.38   14.17
   1   7  -3  401.70   17.48
  -1  -7   3  412.94   13.86
  -1  -7   3  388.81   14.19
  -1  -7   3  385.02   14.20
  -1  -7   3  388.11   13.93
  -1  -7   3  402.84   14.11
  -1  -7   3  405.16   17.46
  -1  -7   3  383.06   13.96
  -1  -7   3  386.66   14.08
  -1  -7   3  392.78   13.80
  -1  -7   3  395.76   13.93
  -1  -7   3  409.01   13.76
  -1  -7   2  489.25   20.78
  -1  -7   2  528.95   17.47
  -1  -7   2  506.94   17.78
  -1  -7   2  506.00   17.57
  -1  -7   2  484.51   17.45
  -1  -7   2  545.90   17.46
  -1  -7   2  502.96   17.50
  -1  -7   2  506.10   17.35
  -1  -7   2  491.88   17.31
  -1  -7   2  532.40   17.96
  -1  -7   2  511.84   17.26
  -1  -7   2  484.26   17.50
  -1  -7   2  506.54   17.75
  -1  -7   2  484.81   21.03
  -1  -7   2  523.27   17.94
  -1  -7   2  498.37   17.64
  -1  -7   2  514.14   17.39
   1   7  -2  541.91   21.07
  -1  -7   2  517.22   17.58
  -1  -7   1  712.33   24.41
  -1  -7   1  738.82   24.29
  -1  -7   1  697.87   24.43
  -1  -7   1  718.90   24.32
  -1  -7   1  756.82   27.75
  -1  -7   1  759.77   24.83
  -1  -7   1  709.62   28.26
  -1  -7   1  760.30   24.41
  -1  -7   1  739.91   28.15
  -1  -7   1  730.81   24.56
  -1  -7   1  733.91   24.55
  -1  -7   1  777.66   24.45
  -1  -7   1  747.97   24.78
  -1  -7   1  728.56   24.25
  -1  -7   1  755.15   24.74
  -1  -7   0  237.34   12.20
  -1  -7   0  255.24   11.86
  -1  -7   0  227.81    9.05
  -1  -7   0  235.41    9.12
  -1  -7   0  251.17   12.23
  -1  -7  -1  120.12    7.37
  -1  -7  -1  109.01    5.04
  -1  -7  -1  114.15    5.11
  -1  -7  -2   60.48    4.98
  -1  -7  -2   50.02    4.80
  -1  -7  -3   39.44    2.61
  -1  -7  -3   45.52    4.55
  -1  -7  -3   46.44    4.30
  -1  -7  -3   41.50    2.67
  -1  -7  -3   35.96    4.06
  -1  -7  -4  316.80   14.57
  -1  -7  -4  298.34   11.36
  -1  -7  -4  325.46   11.43
  -1  -7  -4  314.67   11.92
  -1  -7  -4  313.19   11.81
  -1  -7  -4  311.09   11.32
  -1  -7  -4  298.02   11.46
  -1  -7  -4  308.56   11.52
  -1  -7  -4  304.77   11.61
  -1  -7  -4  316.17   11.64
  -1  -7  -4  301.83   11.67
  -1  -7  -4  313.71   11.86
  -1  -7  -4  303.94   11.37
  -1  -7  -4  342.16   14.54
  -1  -7  -4  313.35   14.73
  -1  -7  -4  312.24   11.18
  -1  -7  -5   -0.12    0.32
  -1  -7  -5    0.54    0.47
  -1  -7  -5    0.36    0.52
  -1  -7  -5    0.39    0.42
  -1  -7  -5    0.95    0.48
  -1  -7  -5    0.37    0.43
  -1  -7  -5    0.54    0.46
  -1  -7  -5    0.24    0.41
  -1  -7  -5    1.51    0.94
  -1  -7  -5    0.13    0.37
  -1  -7  -5    1.05    0.48
  -1  -7  -5    0.26    0.44
  -1  -7  -5    0.14    0.39
  -1  -7  -5    0.94    0.55
  -1  -7  -5    0.16    0.52
  -1  -7  -5    0.27    0.39
  -1  -7  -5    0.36    0.39
  -1  -7  -5   -0.15    0.49
  -1  -7  -5    0.16    0.48
  -1  -7  -5   -0.15    0.38
  -1  -7  -5    0.28    0.43
  -1  -7  -5    0.47    0.50
  -1  -7  -5    0.12    0.32
  -1  -7  -5    0.13    0.38
  -1  -7  -5    0.71    0.43
  -1  -7  -6   32.43    2.55
  -1  -7  -6   27.71    3.58
  -1  -7  -6   32.15    2.37
  -1  -7  -6   31.30    2.34
  -1  -7  -6   29.82    2.39
  -1  -7  -6   36.93    2.34
  -1  -7  -6   33.12    2.46
  -1  -7  -6   32.20    2.31
  -1  -7  -6   33.12    3.80
  -1  -7  -6   33.38    2.45
  -1  -7  -6   35.41    2.70
  -1  -7  -6   35.68    2.62
  -1  -7  -6   34.40    2.63
  -1  -7  -6   31.60    2.40
  -1  -7  -6   34.49    2.81
  -1  -7  -6   38.62    2.89
  -1  -7  -6   32.74    2.59
  -1  -7  -6   31.87    2.48
  -1  -7  -6   31.50    2.48
  -1  -7  -6   34.72    2.82
  -1  -7  -6   30.98    2.26
  -1  -7  -6   32.65    2.32
  -1  -7  -6   34.00    2.23
  -1  -7  -7   45.26    3.10
  -1  -7  -7   55.31    3.52
  -1  -7  -7   45.94    3.22
  -1  -7  -7   48.03    3.29
  -1  -7  -7   43.47    2.91
  -1  -7  -7   48.53    3.28
  -1  -7  -7   44.25    3.05
  -1  -7  -7   48.51    3.49
  -1  -7  -7   51.94    4.77
  -1  -7  -7   42.48    2.85
  -1  -7  -7   45.67    3.09
  -1  -7  -7   49.08    3.26
  -1  -7  -7   44.76    3.00
  -1  -7  -7   45.00    3.30
  -1  -7  -7   46.82    3.42
  -1  -7  -8   23.77    2.15
  -1  -7  -8   26.81    2.52
  -1  -7  -8   28.40    2.70
  -1  -7  -8   26.94    2.63
  -1  -7  -8   24.99    2.44
  -1  -7  -8   27.87    2.16
  -1  -7  -8   26.58    2.46
  -1  -7  -8   30.67    2.46
  -1  -7  -8   26.97    2.67
  -1  -7  -8   28.95    2.40
  -1  -7  -8   25.31    2.31
  -1  -7  -8   28.79    2.60
  -1  -7  -8   29.65    2.52
  -1  -7  -8   28.27    2.49
  -1  -7  -9   43.23    2.98
  -1  -7  -9   50.19    3.71
  -1  -7  -9   58.07    3.90
  -1  -7  -9   44.90    3.39
  -1  -7  -9   54.04    3.56
  -1  -7  -9   53.59    3.50
  -1  -7  -9   47.57    3.43
  -1  -7  -9   48.58    3.55
  -1  -7  -9   54.66    3.38
  -1  -7  -9   51.86    3.56
  -1  -7  -9   47.76    3.17
  -1  -7  -9   47.73    3.24
  -1  -7  -9   50.63    3.65
  -1  -7  -9   48.47    3.71
  -1  -7  -9   44.97    3.15
  -1  -7 -10   57.87    3.47
  -1  -7 -10   54.98    3.51
  -1  -7 -10   62.38    4.09
  -1  -7 -10   56.13    3.73
  -1  -7 -10   58.20    3.68
  -1  -7 -10   53.00    3.38
  -1  -7 -10   63.75    4.04
  -1  -7 -10   61.69    4.21
  -1  -7 -10   61.00    4.17
  -1  -7 -10   55.50    3.68
  -1  -7 -10   64.45    4.17
  -1  -7 -11    7.70    1.37
  -1  -7 -11   11.36    1.74
  -1  -7 -11    7.46    1.28
  -1  -7 -11    5.68    1.04
  -1  -7 -11    7.73    1.45
  -1  -7 -11   11.07    1.61
  -1  -7 -11    6.50    1.14
  -1  -7 -12   61.03    3.81
  -1  -7 -12   63.13    3.88
  -1  -7 -12   60.78    3.65
  -1  -7 -13    1.22    0.48
  -1  -7 -13    0.94    0.53
  -1  -7 -14  106.47    4.24
  -1  -7 -14  107.33    4.55
  -1  -8  10    4.61    0.63
  -1  -8   9  202.57    7.43
   1   8  -9  190.99    7.20
  -1  -8   9  217.63    7.80
  -1  -8   9  202.32    7.29
  -1  -8   9  207.32    7.74
  -1  -8   8    0.93    0.63
   1   8  -8    2.31    0.60
  -1  -8   8    2.14    0.70
  -1  -8   8    1.01    0.60
  -1  -8   8    0.94    0.51
  -1  -8   7   90.27    4.85
  -1  -8   7  106.16    5.04
  -1  -8   7   96.52    4.93
  -1  -8   7   94.81    4.90
  -1  -8   7   96.22    4.73
  -1  -8   6   96.95    4.51
  -1  -8   6   96.55    5.07
  -1  -8   6   94.99    5.06
  -1  -8   6  104.33    5.03
  -1  -8   6   95.21    5.07
  -1  -8   5    2.89    0.93
   1   8  -5    2.15    1.31
  -1  -8   5    2.87    0.86
  -1  -8   5    2.12    0.80
  -1  -8   5    2.78    0.88
  -1  -8   5    3.07    0.77
  -1  -8   4  243.80    9.81
  -1  -8   4  240.42    9.43
   1   8  -4  234.58   12.74
  -1  -8   4  251.83    9.41
  -1  -8   4  221.19    9.67
  -1  -8   4  243.35    9.24
  -1  -8   4  248.80    9.78
  -1  -8   4  251.40    9.87
  -1  -8   3  461.31   16.63
   1   8  -3  473.28   20.20
  -1  -8   3  487.38   16.42
  -1  -8   3  450.34   16.60
  -1  -8   3  495.75   16.21
  -1  -8   3  462.14   16.30
  -1  -8   3  436.73   20.06
  -1  -8   3  445.49   16.45
  -1  -8   3  451.79   16.52
  -1  -8   3  469.07   16.60
  -1  -8   3  452.96   16.37
  -1  -8   3  468.63   16.26
  -1  -8   2   34.48    2.72
  -1  -8   2   33.62    2.44
  -1  -8   2   22.73    3.48
  -1  -8   2   30.59    2.42
  -1  -8   2   30.60    2.37
  -1  -8   2   28.54    2.32
  -1  -8   2   32.76    2.40
  -1  -8   2   32.56    2.49
   1   8  -2   31.51    3.84
  -1  -8   2   32.52    2.55
  -1  -8   2   29.57    2.39
  -1  -8   2   32.51    2.36
  -1  -8   2   31.73    2.59
  -1  -8   2   30.33    2.28
  -1  -8   2   31.20    2.48
  -1  -8   2   31.21    2.53
  -1  -8   2   30.61    4.04
  -1  -8   2   27.48    2.47
  -1  -8   2   28.66    2.12
  -1  -8   2   30.59    2.57
  -1  -8   2   33.09    2.38
  -1  -8   2   31.12    2.28
  -1  -8   1   21.94    2.18
  -1  -8   1   24.93    3.60
  -1  -8   1   25.57    2.10
  -1  -8   1   26.14    2.22
  -1  -8   1   24.06    2.03
  -1  -8   1   23.52    2.17
  -1  -8   1   21.89    1.93
  -1  -8   1   24.85    2.19
  -1  -8   1   23.64    2.01
  -1  -8   1   23.66    1.95
  -1  -8   1   25.13    2.09
  -1  -8   1   21.21    1.79
  -1  -8   1   21.06    2.04
  -1  -8   1   21.05    2.10
  -1  -8   1   21.93    1.94
   1   8  -1   20.81    3.13
  -1  -8   1   24.84    2.04
  -1  -8   1   27.16    2.33
  -1  -8   1   24.82    2.00
  -1  -8   1   18.81    3.34
  -1  -8   1   23.18    2.15
  -1  -8   1   28.30    2.39
  -1  -8   0  605.14   21.45
  -1  -8   0  603.51   21.23
  -1  -8   0  619.18   25.45
  -1  -8   0  643.15   20.99
  -1  -8   0  603.41   20.77
  -1  -8   0  599.97   20.62
  -1  -8   0  625.09   21.50
  -1  -8   0  644.20   21.38
  -1  -8   0  605.67   21.53
  -1  -8   0  575.37   20.74
  -1  -8   0  610.45   20.94
  -1  -8   0  599.09   20.89
  -1  -8   0  594.52   20.89
  -1  -8   0  605.40   21.37
  -1  -8   0  600.87   21.20
  -1  -8   0  642.59   20.88
  -1  -8   0  645.18   20.99
  -1  -8   0  605.08   21.20
  -1  -8   0  667.03   21.12
  -1  -8   0  646.60   21.08
  -1  -8   0  631.33   21.08
  -1  -8   0  603.81   20.84
  -1  -8   0  659.76   20.99
  -1  -8   0  588.98   21.27
  -1  -8   0  559.28   25.12
  -1  -8   0  665.40   25.32
  -1  -8   0  575.68   21.21
  -1  -8  -1  391.82   13.35
  -1  -8  -1  368.21   13.57
  -1  -8  -1  366.14   17.33
  -1  -8  -1  364.00   13.04
  -1  -8  -1  368.95   13.10
  -1  -8  -1  357.12   13.76
  -1  -8  -1  364.60   13.48
  -1  -8  -1  360.22   13.65
  -1  -8  -1  356.32   13.01
  -1  -8  -1  363.60   13.27
  -1  -8  -1  366.84   13.36
  -1  -8  -1  339.08   13.25
  -1  -8  -1  354.30   13.69
  -1  -8  -1  346.98   13.29
  -1  -8  -1  359.39   13.60
  -1  -8  -1  379.65   13.30
  -1  -8  -1  380.42   13.64
  -1  -8  -1  369.93   13.14
  -1  -8  -1  371.29   13.56
  -1  -8  -1  372.33   13.19
  -1  -8  -1  381.19   13.28
  -1  -8  -1  357.04   13.29
  -1  -8  -1  365.73   13.70
  -1  -8  -1  395.68   13.49
  -1  -8  -1  358.43   13.53
  -1  -8  -1  405.14   17.36
  -1  -8  -2   63.92    4.04
  -1  -8  -2   71.81    3.78
  -1  -8  -2   63.43    3.48
  -1  -8  -2   69.84    3.72
  -1  -8  -2   65.38    3.83
  -1  -8  -2   71.91    3.96
  -1  -8  -2   69.44    4.10
  -1  -8  -2   64.74    3.91
  -1  -8  -2   70.05    4.02
  -1  -8  -2   63.29    3.62
  -1  -8  -2   72.97    3.83
  -1  -8  -2   67.34    3.83
  -1  -8  -2   66.42    4.05
  -1  -8  -2   65.80    3.82
  -1  -8  -2   66.64    4.05
  -1  -8  -2   65.22    3.80
  -1  -8  -2   70.45    3.80
  -1  -8  -2   72.01    3.69
  -1  -8  -2   67.38    3.63
  -1  -8  -2   71.63    4.15
  -1  -8  -2   66.93    3.97
  -1  -8  -2   75.19    4.04
  -1  -8  -2   66.55    6.20
  -1  -8  -3  184.55    7.86
  -1  -8  -3  200.70    7.71
  -1  -8  -3  182.14   10.98
  -1  -8  -3  185.89    8.05
  -1  -8  -3  183.51    7.33
  -1  -8  -3  177.12    7.57
  -1  -8  -3  176.21    7.35
  -1  -8  -3  184.63    7.83
  -1  -8  -3  174.98    8.02
  -1  -8  -3  194.21    7.73
  -1  -8  -3  188.62    7.95
  -1  -8  -3  180.82    8.03
  -1  -8  -3  191.52    7.80
  -1  -8  -3  189.69    7.94
  -1  -8  -3  182.06    7.68
  -1  -8  -3  188.96    7.63
  -1  -8  -3  185.90    7.87
  -1  -8  -3  191.17    7.98
  -1  -8  -3  179.34    7.99
  -1  -8  -3  174.00    7.79
  -1  -8  -3  177.79    7.79
  -1  -8  -3  190.13    7.68
  -1  -8  -3  183.91    7.42
  -1  -8  -3  177.74    7.96
  -1  -8  -3  175.29    7.42
  -1  -8  -3  203.39    7.67
  -1  -8  -3  195.78    7.88
  -1  -8  -3  191.52    7.60
  -1  -8  -3  200.88   10.85
  -1  -8  -3  180.95    7.77
  -1  -8  -3  187.26   11.17
  -1  -8  -3  181.70    7.92
  -1  -8  -4   17.49    3.07
  -1  -8  -4   18.99    2.00
  -1  -8  -4   20.01    1.95
  -1  -8  -4   17.51    1.70
  -1  -8  -4   19.58    1.69
  -1  -8  -4   22.56    1.99
  -1  -8  -4   19.38    1.84
  -1  -8  -4   19.46    1.90
  -1  -8  -4   20.68    1.84
  -1  -8  -4   23.60    2.13
  -1  -8  -4   18.59    2.03
  -1  -8  -4   20.70    2.04
  -1  -8  -4   18.01    1.80
  -1  -8  -4   21.05    1.91
  -1  -8  -4   19.56    2.03
  -1  -8  -4   19.48    1.95
  -1  -8  -4   16.89    1.88
  -1  -8  -4   22.56    2.20
  -1  -8  -4   21.34    2.17
  -1  -8  -4   17.81    1.68
  -1  -8  -4   18.03    1.95
  -1  -8  -4   22.14    1.85
  -1  -8  -4   20.13    1.87
  -1  -8  -4   17.61    1.69
  -1  -8  -4   19.27    1.87
  -1  -8  -4   22.57    1.89
  -1  -8  -4   21.08    3.41
  -1  -8  -4   20.17    1.92
  -1  -8  -4   18.68    1.95
  -1  -8  -5   12.98    1.39
  -1  -8  -5   12.10    1.40
  -1  -8  -5   13.72    1.66
  -1  -8  -5   15.56    1.66
  -1  -8  -5   11.91    1.49
  -1  -8  -5   12.14    2.60
  -1  -8  -5   16.13    1.70
  -1  -8  -5   15.63    1.81
  -1  -8  -5   13.95    1.61
  -1  -8  -5   11.66    1.33
  -1  -8  -5   10.52    1.38
  -1  -8  -5   14.37    1.69
  -1  -8  -5   18.08    1.70
  -1  -8  -5   14.75    1.72
  -1  -8  -5   13.42    1.53
  -1  -8  -5   14.70    1.87
  -1  -8  -5   14.16    1.69
  -1  -8  -5    9.53    1.61
  -1  -8  -5   11.52    1.54
  -1  -8  -5   17.17    1.81
  -1  -8  -5   13.32    1.54
  -1  -8  -5   13.20    1.70
  -1  -8  -5   13.89    1.79
  -1  -8  -5   12.98    1.74
  -1  -8  -5   12.87    1.53
  -1  -8  -5   13.79    1.50
  -1  -8  -5   13.60    1.50
  -1  -8  -5   12.63    1.58
  -1  -8  -5   11.37    2.56
  -1  -8  -5   13.40    1.60
  -1  -8  -6   61.22    3.83
  -1  -8  -6   61.70    3.61
  -1  -8  -6   69.77    4.00
  -1  -8  -6   68.13    3.60
  -1  -8  -6   70.68    4.37
  -1  -8  -6   64.16    3.69
  -1  -8  -6   59.97    3.77
  -1  -8  -6   58.99    3.77
  -1  -8  -6   71.13    6.10
  -1  -8  -6   66.34    3.73
  -1  -8  -6   65.79    3.95
  -1  -8  -6   62.69    3.72
  -1  -8  -6   61.83    4.00
  -1  -8  -6   60.26    3.89
  -1  -8  -6   59.53    4.05
  -1  -8  -6   62.86    4.17
  -1  -8  -6   59.89    4.02
  -1  -8  -6   64.19    3.49
  -1  -8  -6   67.18    3.72
  -1  -8  -6   59.56    3.68
  -1  -8  -6   56.09    3.40
  -1  -8  -6   65.80    3.91
  -1  -8  -6   62.67    3.90
  -1  -8  -6   59.89    4.06
  -1  -8  -6   58.42    3.64
  -1  -8  -6   59.37    5.78
  -1  -8  -6   58.46    3.60
  -1  -8  -7  433.62   16.30
  -1  -8  -7  448.78   16.23
  -1  -8  -7  441.24   16.08
  -1  -8  -7  467.31   16.84
  -1  -8  -7  441.42   16.54
  -1  -8  -7  472.97   16.37
  -1  -8  -7  443.04   16.32
  -1  -8  -7  457.79   16.89
  -1  -8  -7  426.86   16.48
  -1  -8  -7  432.27   15.58
  -1  -8  -7  464.29   15.47
  -1  -8  -7  450.41   16.36
  -1  -8  -7  438.40   15.93
  -1  -8  -7  414.73   16.05
  -1  -8  -7  428.16   16.72
  -1  -8  -7  438.44   16.02
  -1  -8  -7  413.70   19.12
  -1  -8  -7  440.24   15.79
  -1  -8  -8   88.10    4.98
  -1  -8  -8   71.48    4.81
  -1  -8  -8   86.71    5.08
  -1  -8  -8   93.82    5.27
  -1  -8  -8   83.99    4.69
  -1  -8  -8   79.87    4.50
  -1  -8  -8   76.39    4.64
  -1  -8  -8   76.63    4.62
  -1  -8  -8   80.10    4.96
  -1  -8  -8   78.52    4.22
  -1  -8  -8   80.25    4.62
  -1  -8  -8   87.63    4.97
  -1  -8  -8   89.01    4.75
  -1  -8  -9    7.42    1.36
  -1  -8  -9    4.83    1.15
  -1  -8  -9    5.51    1.10
  -1  -8  -9    6.88    1.34
  -1  -8  -9    7.16    1.27
  -1  -8  -9    5.65    1.08
  -1  -8  -9    5.66    1.38
  -1  -8  -9    5.50    1.26
  -1  -8  -9    5.72    1.19
  -1  -8  -9    6.74    1.39
  -1  -8  -9    7.99    1.45
  -1  -8  -9    4.71    1.18
  -1  -8  -9    7.18    1.21
  -1  -8 -10   18.86    1.84
  -1  -8 -10   18.69    2.09
  -1  -8 -10   22.24    2.43
  -1  -8 -10   20.90    2.01
  -1  -8 -10   22.61    2.17
  -1  -8 -10   23.11    2.41
  -1  -8 -10   21.66    2.34
  -1  -8 -10   16.21    2.01
  -1  -8 -10   23.37    2.17
  -1  -8 -11    0.72    0.68
  -1  -8 -11    0.29    0.53
  -1  -8 -11    0.37    0.45
  -1  -8 -11    0.33    0.60
  -1  -8 -11    0.35    0.61
  -1  -8 -11    0.32    0.62
  -1  -8 -11    0.54    0.58
  -1  -8 -12  109.75    5.39
  -1  -8 -12  108.12    5.12
  -1  -8 -12  117.88    5.41
  -1  -8 -12  103.14    5.17
  -1  -8 -13   16.92    1.33
  -1  -8 -13   18.76    1.57
  -1  -8 -14   64.47    2.83
  -1  -9   9    3.98    0.52
  -1  -9   9    5.67    0.71
  -1  -9   9    5.23    0.66
  -1  -9   8    3.92    0.75
  -1  -9   8    4.65    0.82
  -1  -9   8    5.19    0.81
  -1  -9   8    5.52    0.77
  -1  -9   8    4.50    0.80
  -1  -9   7   53.54    3.12
  -1  -9   7   61.90    3.35
  -1  -9   7   55.89    3.21
  -1  -9   7   47.75    3.03
  -1  -9   7   53.24    3.02
  -1  -9   6   78.14    4.27
  -1  -9   6   87.22    4.49
  -1  -9   6   83.53    4.31
  -1  -9   6   79.00    3.75
  -1  -9   6   72.59    4.18
  -1  -9   6   83.58    4.25
  -1  -9   5   10.29    1.42
  -1  -9   5    8.76    1.37
  -1  -9   5    8.75    1.36
  -1  -9   5    8.41    1.13
  -1  -9   5    7.07    1.21
  -1  -9   4   11.33    1.48
  -1  -9   4    6.93    1.21
  -1  -9   4    7.78    1.34
  -1  -9   4    8.81    1.19
  -1  -9   4    9.02    1.35
  -1  -9   4    8.05    1.17
  -1  -9   4    8.57    1.24
  -1  -9   4    9.12    1.17
  -1  -9   3   33.16    2.63
  -1  -9   3   34.90    2.74
  -1  -9   3   36.46    2.63
   1   9  -3   32.31    4.08
  -1  -9   3   38.71    2.64
  -1  -9   3   34.04    2.61
  -1  -9   3   33.17    2.63
  -1  -9   3   32.69    2.60
  -1  -9   3   32.59    2.40
  -1  -9   3   39.90    2.70
  -1  -9   3   39.58    2.80
  -1  -9   3   31.50    2.29
  -1  -9   2  420.27   15.09
  -1  -9   2  436.32   15.09
  -1  -9   2  426.97   15.34
  -1  -9   2  429.82   15.60
  -1  -9   2  435.73   15.41
  -1  -9   2  410.25   15.12
  -1  -9   2  400.79   15.55
  -1  -9   2  430.76   15.21
   1   9  -2  376.78   18.22
  -1  -9   2  396.47   19.44
  -1  -9   2  405.66   15.43
  -1  -9   2  418.97   15.23
  -1  -9   2  411.27   15.31
  -1  -9   2  427.83   15.16
  -1  -9   1  209.73    8.30
  -1  -9   1  195.77    8.07
  -1  -9   1  208.96    8.32
  -1  -9   1  194.51    8.66
  -1  -9   1  199.81    8.46
  -1  -9   1  171.92   11.39
  -1  -9   1  198.72    8.42
  -1  -9   1  188.17    8.14
  -1  -9   1  180.11    7.86
  -1  -9   1  199.60    8.40
  -1  -9   1  194.73    8.55
  -1  -9   1  189.71    8.01
  -1  -9   1  196.94    8.55
  -1  -9   1  199.03    8.64
  -1  -9   1  191.93   12.05
   1   9  -1  172.73   10.55
  -1  -9   1  190.16    8.00
  -1  -9   1  201.24    8.15
  -1  -9   1  193.34    8.60
  -1  -9   1  212.46    8.29
  -1  -9   1  185.76    8.35
  -1  -9   0   31.24    2.49
  -1  -9   0   25.40    2.06
  -1  -9   0   28.79    2.27
  -1  -9   0   27.89    2.36
  -1  -9   0   25.74    2.53
  -1  -9   0   27.31    2.45
  -1  -9   0   27.00    4.06
  -1  -9   0   27.06    2.46
  -1  -9   0   28.50    2.28
  -1  -9   0   26.43    2.25
  -1  -9   0   27.65    2.33
  -1  -9   0   28.30    2.34
  -1  -9   0   25.53    2.38
  -1  -9   0   24.25    2.45
  -1  -9   0   28.34    4.26
  -1  -9   0   27.95    2.57
  -1  -9   0   29.51    2.62
   1   9   0   25.40    3.57
  -1  -9   0   29.62    2.47
  -1  -9   0   29.64    2.37
  -1  -9   0   28.45    2.57
  -1  -9   0   27.95    2.34
  -1  -9   0   31.54    2.43
  -1  -9   0   27.26    2.27
  -1  -9  -1    3.78    1.09
  -1  -9  -1    3.02    1.07
  -1  -9  -1    2.41    0.79
  -1  -9  -1    2.88    0.88
  -1  -9  -1    4.19    0.84
  -1  -9  -1    4.46    1.02
  -1  -9  -1    1.65    0.75
  -1  -9  -1    2.43    0.79
  -1  -9  -1    1.89    0.81
  -1  -9  -1    4.06    0.91
  -1  -9  -1    3.61    0.98
  -1  -9  -1    2.92    0.87
  -1  -9  -1    3.72    0.99
  -1  -9  -1    3.71    0.90
  -1  -9  -1    2.86    0.95
  -1  -9  -1    3.34    0.92
  -1  -9  -1    3.60    0.94
  -1  -9  -1    2.55    0.87
  -1  -9  -1    2.81    0.75
  -1  -9  -1    4.03    0.84
  -1  -9  -1    3.33    0.76
  -1  -9  -1    2.05    1.17
  -1  -9  -1    2.03    0.83
  -1  -9  -1    3.87    1.00
  -1  -9  -2  194.19    8.60
  -1  -9  -2  192.83   12.08
  -1  -9  -2  192.49    8.81
  -1  -9  -2  194.74    8.14
  -1  -9  -2  199.93    7.81
  -1  -9  -2  200.04    8.03
  -1  -9  -2  206.67    8.25
  -1  -9  -2  199.90    8.44
  -1  -9  -2  210.72    8.54
  -1  -9  -2  200.77    8.92
  -1  -9  -2  205.39    8.63
  -1  -9  -2  208.51    8.81
  -1  -9  -2  195.75    8.27
  -1  -9  -2  184.51    8.08
  -1  -9  -2  187.87    8.38
  -1  -9  -2  203.12    8.52
  -1  -9  -2  216.63    9.09
  -1  -9  -2  202.94    8.55
  -1  -9  -2  195.79    8.68
  -1  -9  -2  208.96    8.68
  -1  -9  -2  211.67    8.44
  -1  -9  -2  216.95    8.78
  -1  -9  -2  198.98   12.39
  -1  -9  -2  191.42    8.67
  -1  -9  -2  190.18    8.55
  -1  -9  -3  118.30    8.88
  -1  -9  -3  113.33    5.98
  -1  -9  -3  104.79    5.63
  -1  -9  -3  111.03    5.20
  -1  -9  -3  117.61    5.54
  -1  -9  -3  104.43    5.11
  -1  -9  -3  107.93    5.85
  -1  -9  -3  111.89    5.54
  -1  -9  -3  120.69    5.48
  -1  -9  -3  118.58    5.42
  -1  -9  -3  117.07    5.60
  -1  -9  -3  112.14    6.06
  -1  -9  -3  117.88    5.90
  -1  -9  -3  126.61    6.06
  -1  -9  -3  126.51    5.85
  -1  -9  -3  107.69    5.92
  -1  -9  -3  120.91    5.66
  -1  -9  -3  113.39    5.75
  -1  -9  -3  115.81    5.79
  -1  -9  -3  111.87    5.48
  -1  -9  -3  107.33    5.65
  -1  -9  -3  116.12    5.99
  -1  -9  -3  115.47    5.74
  -1  -9  -3  114.94    5.49
  -1  -9  -3  111.95    5.39
  -1  -9  -3  111.24    8.81
  -1  -9  -3  119.43    5.85
  -1  -9  -3  121.07    6.00
  -1  -9  -3   98.05    5.52
  -1  -9  -4   80.43    7.18
  -1  -9  -4   83.01    4.69
  -1  -9  -4   79.90    4.85
  -1  -9  -4   83.99    4.22
  -1  -9  -4   81.88    4.37
  -1  -9  -4   81.76    4.55
  -1  -9  -4   87.27    4.46
  -1  -9  -4   87.85    4.66
  -1  -9  -4   88.55    4.46
  -1  -9  -4   77.30    4.21
  -1  -9  -4   91.21    4.99
  -1  -9  -4   91.62    4.64
  -1  -9  -4   94.20    5.21
  -1  -9  -4   85.86    4.80
  -1  -9  -4   87.77    4.86
  -1  -9  -4   90.61    4.73
  -1  -9  -4   82.09    4.48
  -1  -9  -4   81.39    4.76
  -1  -9  -4   84.78    4.68
  -1  -9  -4   78.89    4.75
  -1  -9  -4   73.02    4.78
  -1  -9  -4   78.92    4.93
  -1  -9  -4   87.99    4.71
  -1  -9  -4   87.80    4.48
  -1  -9  -4   85.42    4.49
  -1  -9  -4   77.57    7.36
  -1  -9  -4   86.64    4.74
  -1  -9  -4   86.78    4.89
  -1  -9  -4   82.44    4.70
  -1  -9  -5    0.82    0.60
  -1  -9  -5    0.54    0.71
  -1  -9  -5    0.50    0.55
  -1  -9  -5    1.13    0.59
  -1  -9  -5    1.39    0.83
  -1  -9  -5    1.45    0.84
  -1  -9  -5    1.53    0.79
  -1  -9  -5    1.23    0.74
  -1  -9  -5    2.65    0.82
  -1  -9  -5    1.30    0.78
  -1  -9  -5    1.61    0.89
  -1  -9  -5    1.08    0.69
  -1  -9  -5    1.13    0.73
  -1  -9  -5    0.69    0.61
  -1  -9  -5    0.52    1.06
  -1  -9  -5    0.46    0.49
  -1  -9  -5    0.81    0.46
  -1  -9  -5    0.32    0.59
  -1  -9  -5    1.13    0.64
  -1  -9  -5    2.48    1.23
  -1  -9  -5    1.29    0.75
  -1  -9  -5    1.80    0.71
  -1  -9  -5    0.82    0.61
  -1  -9  -5    0.65    0.54
  -1  -9  -5    1.39    0.65
  -1  -9  -5    1.76    0.78
  -1  -9  -5    0.34    0.49
  -1  -9  -5    1.35    0.68
  -1  -9  -6    5.11    1.13
  -1  -9  -6    6.35    1.39
  -1  -9  -6    6.71    1.36
  -1  -9  -6    5.41    1.12
  -1  -9  -6    4.04    1.05
  -1  -9  -6    4.08    0.92
  -1  -9  -6    5.58    1.27
  -1  -9  -6    5.47    1.23
  -1  -9  -6    5.67    1.33
  -1  -9  -6    3.32    1.02
  -1  -9  -6    6.43    2.02
  -1  -9  -6    6.05    1.15
  -1  -9  -6    5.01    1.06
  -1  -9  -6    5.76    1.17
  -1  -9  -6    5.25    1.06
  -1  -9  -6    5.50    1.13
  -1  -9  -6    5.24    1.18
  -1  -9  -6    7.26    1.17
  -1  -9  -6    4.28    0.96
  -1  -9  -6    5.69    1.21
  -1  -9  -6    6.25    1.25
  -1  -9  -7    3.31    0.94
  -1  -9  -7    3.52    1.14
  -1  -9  -7    2.78    0.89
  -1  -9  -7    3.38    1.14
  -1  -9  -7    5.12    1.11
  -1  -9  -7    3.92    0.83
  -1  -9  -7    2.22    0.95
  -1  -9  -7    4.40    1.09
  -1  -9  -7    2.52    1.05
  -1  -9  -7    3.40    1.08
  -1  -9  -7    4.74    0.93
  -1  -9  -7    3.29    0.83
  -1  -9  -7    4.15    0.93
  -1  -9  -7    4.82    1.00
  -1  -9  -7    2.96    0.93
  -1  -9  -7    3.62    0.96
  -1  -9  -7    3.16    0.92
  -1  -9  -7    2.95    0.99
  -1  -9  -7    4.79    1.05
  -1  -9  -8    2.75    0.80
  -1  -9  -8    4.55    1.09
  -1  -9  -8    3.39    1.00
  -1  -9  -8    5.37    1.22
  -1  -9  -8    3.10    1.08
  -1  -9  -8    4.18    1.08
  -1  -9  -8    3.93    1.15
  -1  -9  -8    3.60    0.96
  -1  -9  -8    2.25    0.96
  -1  -9  -8    3.52    0.95
  -1  -9  -8    3.34    0.79
  -1  -9  -9   12.49    1.83
  -1  -9  -9   14.69    1.94
  -1  -9  -9   17.30    1.77
  -1  -9  -9   15.78    1.78
  -1  -9  -9   14.76    1.80
  -1  -9  -9   18.67    1.92
  -1  -9  -9   17.32    1.87
  -1  -9  -9   17.41    1.97
  -1  -9  -9   13.29    1.87
  -1  -9  -9   14.36    1.96
  -1  -9 -10    2.38    0.84
  -1  -9 -10    0.35    0.67
  -1  -9 -10    1.59    0.71
  -1  -9 -10    1.51    0.59
  -1  -9 -10    2.26    0.87
  -1  -9 -10    0.72    0.69
  -1  -9 -10    2.11    0.84
  -1  -9 -11   -0.12    0.47
  -1  -9 -11   -0.12    0.50
  -1  -9 -11    0.46    0.56
  -1  -9 -11   -0.10    0.45
  -1  -9 -11    0.30    0.62
  -1  -9 -11    0.42    0.56
  -1  -9 -12  234.41    9.07
  -1  -9 -12  232.38    8.79
  -1  -9 -12  243.94    9.06
  -1  -9 -13    0.99    0.43
  -1  -9 -13    1.57    0.45
  -1 -10   8    1.66    0.38
  -1 -10   8    1.66    0.40
  -1 -10   8    1.65    0.32
  -1 -10   8    1.29    0.38
  -1 -10   7   12.76    1.17
  -1 -10   7   13.41    1.25
  -1 -10   7   14.65    1.24
  -1 -10   7   15.69    1.36
  -1 -10   7   11.93    1.18
  -1 -10   6    0.45    0.44
  -1 -10   6    0.62    0.46
  -1 -10   6    0.35    0.56
  -1 -10   6    0.22    0.39
  -1 -10   6    0.84    0.49
  -1 -10   5    1.87    0.70
  -1 -10   5    2.62    0.76
  -1 -10   5    3.00    0.83
  -1 -10   5    3.43    0.90
  -1 -10   5    3.24    0.79
  -1 -10   5    3.01    0.68
  -1 -10   4   13.13    1.52
  -1 -10   4    8.44    1.28
  -1 -10   4   10.16    1.20
  -1 -10   4    9.97    1.25
  -1 -10   4   11.68    1.43
  -1 -10   4   10.09    1.35
  -1 -10   3   38.92    2.81
  -1 -10   3   47.14    2.87
  -1 -10   3   40.02    2.86
  -1 -10   3   40.91    2.77
  -1 -10   3   49.47    3.00
  -1 -10   3   41.93    3.01
  -1 -10   3   38.66    2.78
  -1 -10   3   39.12    2.85
  -1 -10   2  130.22    6.62
  -1 -10   2  149.24    6.53
  -1 -10   2  145.32    6.72
  -1 -10   2  138.66    6.56
  -1 -10   2  158.05    6.72
  -1 -10   2  136.41    6.81
  -1 -10   2  150.04    6.76
  -1 -10   2  155.17    6.63
  -1 -10   2  152.66    6.60
  -1 -10   2  153.68    6.52
  -1 -10   1  290.90   11.32
  -1 -10   1  304.63   11.73
  -1 -10   1  309.21   11.95
  -1 -10   1  302.35   11.50
  -1 -10   1  300.86   12.15
  -1 -10   1  292.53   12.05
  -1 -10   1  276.02   15.96
  -1 -10   1  315.78   11.79
  -1 -10   1  295.06   11.93
  -1 -10   1  294.70   12.20
  -1 -10   1  340.72   11.99
  -1 -10   1  317.02   11.71
  -1 -10   1  326.57   11.77
  -1 -10   1  282.05   11.43
  -1 -10   1  322.05   11.81
  -1 -10   0  125.00    5.92
  -1 -10   0  112.93    5.54
  -1 -10   0  113.33    5.68
  -1 -10   0  128.57    5.91
  -1 -10   0  123.05    6.32
  -1 -10   0  120.08    6.10
  -1 -10   0  116.95    6.23
  -1 -10   0  121.82    6.23
  -1 -10   0   98.95    8.84
  -1 -10   0  121.83    6.21
  -1 -10   0  125.11    5.90
  -1 -10   0  122.42    5.84
  -1 -10   0  128.07    5.97
  -1 -10   0  121.31    6.39
  -1 -10   0  116.14    5.64
  -1 -10   0  123.39    5.69
  -1 -10   0  130.39    5.97
  -1 -10   0  126.93    5.85
  -1 -10   0  136.59    6.18
   1  10   1  869.38   37.21
  -1 -10  -1 1063.49   34.43
  -1 -10  -1  989.55   34.26
  -1 -10  -1 1015.93   34.36
  -1 -10  -1 1065.14   35.15
  -1 -10  -1 1037.10   34.45
  -1 -10  -1 1058.99   34.89
  -1 -10  -1  992.43   40.43
  -1 -10  -1  949.97   34.78
  -1 -10  -1  995.93   35.07
  -1 -10  -1 1131.69   34.64
  -1 -10  -1 1004.99   33.84
  -1 -10  -1  955.42   33.76
  -1 -10  -1 1047.69   34.01
  -1 -10  -1 1160.10   34.88
  -1 -10  -1 1091.41   34.39
  -1 -10  -1 1084.16   34.51
  -1 -10  -1 1021.45   34.96
  -1 -10  -1 1085.68   34.33
  -1 -10  -1 1092.86   34.45
  -1 -10  -1 1042.36   34.64
  -1 -10  -2   45.19    3.39
  -1 -10  -2   41.18    3.42
  -1 -10  -2   42.10    2.99
  -1 -10  -2   39.31    3.00
  -1 -10  -2   39.65    2.99
  -1 -10  -2   42.41    3.37
  -1 -10  -2   37.10    3.07
  -1 -10  -2   37.44    2.96
  -1 -10  -2   39.09    3.20
  -1 -10  -2   37.71    5.15
  -1 -10  -2   36.58    3.03
  -1 -10  -2   37.24    3.25
  -1 -10  -2   35.43    2.71
  -1 -10  -2   37.14    2.62
  -1 -10  -2   37.08    2.50
  -1 -10  -2   35.09    2.67
  -1 -10  -2   42.87    3.09
  -1 -10  -2   43.91    2.93
  -1 -10  -2   38.84    2.97
  -1 -10  -2   41.26    3.15
  -1 -10  -2   45.82    3.12
  -1 -10  -3   42.73    3.13
  -1 -10  -3   36.55    3.05
  -1 -10  -3   42.01    3.39
  -1 -10  -3   35.17    2.92
  -1 -10  -3   37.39    2.96
  -1 -10  -3   35.75    2.76
  -1 -10  -3   32.60    2.86
  -1 -10  -3   37.63    3.12
  -1 -10  -3   28.11    2.68
  -1 -10  -3   38.06    5.13
  -1 -10  -3   34.77    3.01
  -1 -10  -3   32.50    3.00
  -1 -10  -3   36.32    2.73
  -1 -10  -3   36.64    2.65
  -1 -10  -3   39.17    2.60
  -1 -10  -3   37.08    2.75
  -1 -10  -3   37.07    2.95
  -1 -10  -3   40.17    3.19
  -1 -10  -3   41.86    2.85
  -1 -10  -3   36.05    2.70
  -1 -10  -3   33.28    2.78
  -1 -10  -4   25.74    2.50
  -1 -10  -4   25.12    2.58
  -1 -10  -4   24.47    2.29
  -1 -10  -4   23.68    2.38
  -1 -10  -4   24.51    2.22
  -1 -10  -4   23.26    2.38
  -1 -10  -4   23.79    2.40
  -1 -10  -4   26.36    2.66
  -1 -10  -4   26.56    2.63
  -1 -10  -4   27.56    2.47
  -1 -10  -4   23.12    2.37
  -1 -10  -4   18.98    3.68
  -1 -10  -4   23.04    2.50
  -1 -10  -4   20.51    1.99
  -1 -10  -4   22.78    2.18
  -1 -10  -4   23.27    1.93
  -1 -10  -4   26.53    2.37
  -1 -10  -4   26.89    2.36
  -1 -10  -4   26.75    2.29
  -1 -10  -4   25.24    2.25
  -1 -10  -4   18.52    2.08
  -1 -10  -4   25.76    2.13
  -1 -10  -4   28.64    2.32
  -1 -10  -4   22.22    2.38
  -1 -10  -4   26.78    2.41
  -1 -10  -5  157.85    7.21
  -1 -10  -5  170.85    7.72
  -1 -10  -5  164.62    7.92
  -1 -10  -5  167.44    7.64
  -1 -10  -5  173.60    7.35
  -1 -10  -5  164.30    7.70
  -1 -10  -5  172.95    8.02
  -1 -10  -5  164.97    7.47
  -1 -10  -5  173.08    7.71
  -1 -10  -5  130.76   10.33
  -1 -10  -5  166.74    7.83
  -1 -10  -5  160.94    7.06
  -1 -10  -5  159.77    7.45
  -1 -10  -5  160.79    7.33
  -1 -10  -5  170.24    8.12
  -1 -10  -5  163.24    7.17
  -1 -10  -5  164.88    7.40
  -1 -10  -5  170.17    7.83
  -1 -10  -6   85.56    4.94
  -1 -10  -6   85.05    4.55
  -1 -10  -6   88.67    5.27
  -1 -10  -6   93.30    5.03
  -1 -10  -6   89.27    5.13
  -1 -10  -6   88.50    5.03
  -1 -10  -6   92.75    5.26
  -1 -10  -6   89.81    5.26
  -1 -10  -6   95.10    5.03
  -1 -10  -6   89.51    4.82
  -1 -10  -6   93.27    5.14
  -1 -10  -6   85.81    5.34
  -1 -10  -6   95.12    5.15
  -1 -10  -6   80.85    4.73
  -1 -10  -6   90.12    4.65
  -1 -10  -6   96.86    5.14
  -1 -10  -6   91.38    4.75
  -1 -10  -6   94.31    4.64
  -1 -10  -7    0.20    0.67
  -1 -10  -7    0.64    0.59
  -1 -10  -7    1.69    0.77
  -1 -10  -7    1.23    0.81
  -1 -10  -7   -0.19    0.69
  -1 -10  -7    0.18    0.63
  -1 -10  -7    1.01    0.80
  -1 -10  -7    0.57    0.78
  -1 -10  -7    1.16    0.59
  -1 -10  -7    1.01    0.55
  -1 -10  -7    1.47    0.76
  -1 -10  -7    0.52    0.61
  -1 -10  -7    0.17    0.59
  -1 -10  -7    0.82    0.67
  -1 -10  -7    1.18    0.55
  -1 -10  -8   17.21    1.84
  -1 -10  -8   18.04    1.94
  -1 -10  -8   20.00    2.24
  -1 -10  -8   18.88    1.96
  -1 -10  -8   19.85    2.04
  -1 -10  -8   18.74    1.99
  -1 -10  -8   19.84    2.23
  -1 -10  -8   18.31    1.84
  -1 -10  -8   21.41    2.29
  -1 -10  -8   18.86    2.09
  -1 -10  -9   28.44    2.35
  -1 -10  -9   20.48    2.00
  -1 -10  -9   22.94    2.26
  -1 -10  -9   22.87    2.28
  -1 -10  -9   22.75    2.15
  -1 -10  -9   20.09    2.15
  -1 -10 -10    0.71    0.51
  -1 -10 -10    2.33    0.81
  -1 -10 -10    0.87    0.62
  -1 -10 -10    1.52    0.58
  -1 -10 -10    1.02    0.58
  -1 -10 -10    0.89    0.74
  -1 -10 -11  105.65    4.58
  -1 -10 -11   98.26    4.62
  -1 -10 -11  104.74    4.77
  -1 -10 -11   97.86    4.73
  -1 -10 -12    0.97    0.36
  -1 -10 -12    0.55    0.36
  -1 -10 -12    0.98    0.46
  -1 -11   7    1.66    0.37
  -1 -11   6   -0.08    0.33
  -1 -11   6    0.54    0.36
  -1 -11   6    0.36    0.33
  -1 -11   5   25.41    1.86
  -1 -11   5   27.28    1.89
  -1 -11   5   24.77    1.55
  -1 -11   4   31.39    2.10
  -1 -11   4   31.17    2.26
  -1 -11   4   29.67    2.10
  -1 -11   4   31.16    2.22
  -1 -11   4   26.07    2.10
  -1 -11   4   32.47    2.03
  -1 -11   3   21.02    1.78
  -1 -11   3   20.10    1.89
  -1 -11   3   22.24    1.87
  -1 -11   3   20.56    1.87
  -1 -11   3   22.59    2.00
  -1 -11   3   25.03    1.91
  -1 -11   2  194.23    8.31
  -1 -11   2  203.23    8.24
  -1 -11   2  206.53    8.08
  -1 -11   2  207.21    8.37
  -1 -11   2  215.79    8.26
  -1 -11   2  201.75    8.15
  -1 -11   1   61.05    3.73
  -1 -11   1   53.41    3.66
  -1 -11   1   49.71    3.23
  -1 -11   1   56.07    3.34
  -1 -11   1   48.55    3.05
  -1 -11   1   57.71    3.42
  -1 -11   1   55.24    3.35
  -1 -11   1   54.63    3.51
  -1 -11   1   52.73    3.27
  -1 -11   1   57.55    3.38
  -1 -11   0   87.47    4.93
  -1 -11   0   84.65    4.67
  -1 -11   0   90.45    4.97
  -1 -11   0   87.17    5.05
  -1 -11   0   80.90    4.41
  -1 -11   0   79.30    4.25
  -1 -11   0   82.31    4.23
  -1 -11   0   84.75    4.82
  -1 -11   0   88.00    4.59
  -1 -11   0   86.32    4.52
  -1 -11   0   87.15    4.57
  -1 -11   0   90.39    4.56
  -1 -11  -1   60.65    3.69
  -1 -11  -1   63.56    4.03
  -1 -11  -1   60.50    4.08
  -1 -11  -1   64.21    4.16
  -1 -11  -1   59.81    4.15
  -1 -11  -1   54.34    3.31
  -1 -11  -1   71.94    3.95
  -1 -11  -1   60.61    4.04
  -1 -11  -1   62.87    3.70
  -1 -11  -1   64.51    3.90
  -1 -11  -1   61.27    3.61
  -1 -11  -1   63.72    3.74
  -1 -11  -1   62.21    3.71
  -1 -11  -1   69.84    3.84
  -1 -11  -1   66.18    3.90
  -1 -11  -2   35.69    2.79
  -1 -11  -2   39.47    3.22
  -1 -11  -2   41.55    3.17
  -1 -11  -2   33.81    2.90
  -1 -11  -2   32.93    2.72
  -1 -11  -2   36.04    2.81
  -1 -11  -2   36.88    2.77
  -1 -11  -2   40.99    2.81
  -1 -11  -2   40.31    2.95
  -1 -11  -2   40.40    2.91
  -1 -11  -2   42.61    3.14
  -1 -11  -3  109.16    5.69
  -1 -11  -3   90.23    5.19
  -1 -11  -3   91.02    4.97
  -1 -11  -3   93.87    5.31
  -1 -11  -3   95.92    5.14
  -1 -11  -3   96.15    5.42
  -1 -11  -3   92.79    5.03
  -1 -11  -3   92.48    5.02
  -1 -11  -3   93.03    4.81
  -1 -11  -3   81.50    4.48
  -1 -11  -3   91.97    4.52
  -1 -11  -3   86.85    4.55
  -1 -11  -3   89.22    4.70
  -1 -11  -3  101.03    5.09
  -1 -11  -3  102.48    5.48
  -1 -11  -3   99.83    4.75
  -1 -11  -3   94.55    5.10
  -1 -11  -4  164.31    7.32
  -1 -11  -4  156.63    7.43
  -1 -11  -4  151.52    7.03
  -1 -11  -4  147.87    7.20
  -1 -11  -4  156.43    7.41
  -1 -11  -4  149.27    7.16
  -1 -11  -4  160.70    7.13
  -1 -11  -4  151.41    7.36
  -1 -11  -4  159.12    6.79
  -1 -11  -4  143.37    6.98
  -1 -11  -4  153.78    7.05
  -1 -11  -4  140.33    6.58
  -1 -11  -4  135.32    6.28
  -1 -11  -4  146.97    6.60
  -1 -11  -4  152.96    6.50
  -1 -11  -4  155.24    7.34
  -1 -11  -4  155.67    7.02
  -1 -11  -4  154.31    6.77
  -1 -11  -5   34.07    2.83
  -1 -11  -5   34.12    3.00
  -1 -11  -5   38.55    2.98
  -1 -11  -5   39.24    3.15
  -1 -11  -5   36.23    3.09
  -1 -11  -5   42.47    3.13
  -1 -11  -5   36.04    2.80
  -1 -11  -5   39.92    3.14
  -1 -11  -5   45.12    3.25
  -1 -11  -5   32.61    2.76
  -1 -11  -5   36.42    2.90
  -1 -11  -5   32.28    2.57
  -1 -11  -5   37.09    2.53
  -1 -11  -5   34.48    2.69
  -1 -11  -5   35.99    2.63
  -1 -11  -5   39.53    2.85
  -1 -11  -6   16.54    1.83
  -1 -11  -6   17.24    1.85
  -1 -11  -6   16.99    1.80
  -1 -11  -6   16.73    1.77
  -1 -11  -6   13.44    1.80
  -1 -11  -6   17.82    2.08
  -1 -11  -6   13.75    1.70
  -1 -11  -6   19.97    2.24
  -1 -11  -6   16.48    1.91
  -1 -11  -6   15.32    1.68
  -1 -11  -7   16.68    1.68
  -1 -11  -7   15.74    1.75
  -1 -11  -7   17.84    1.80
  -1 -11  -7   16.06    1.85
  -1 -11  -7   13.88    1.82
  -1 -11  -7   14.13    1.83
  -1 -11  -7   14.47    1.66
  -1 -11  -7   15.47    1.77
  -1 -11  -7   13.24    1.69
  -1 -11  -7   15.26    1.90
  -1 -11  -7   15.86    1.72
  -1 -11  -8   51.47    3.39
  -1 -11  -8   43.37    3.06
  -1 -11  -8   44.05    3.10
  -1 -11  -8   45.71    2.82
  -1 -11  -8   47.43    3.07
  -1 -11  -8   45.84    3.06
  -1 -11  -8   50.00    3.32
  -1 -11  -9    2.17    0.78
  -1 -11  -9    1.42    0.65
  -1 -11  -9    2.55    0.72
  -1 -11  -9    1.65    0.71
  -1 -11 -10   11.63    1.32
  -1 -11 -10   11.68    1.30
  -1 -11 -10   13.20    1.18
  -1 -11 -10   12.03    1.26
  -1 -11 -10   12.55    1.19
  -1 -11 -11  107.40    4.43
  -1 -11 -11  108.59    4.43
  -1 -11 -11  104.43    4.30
  -1 -12   5    6.27    0.66
  -1 -12   5    5.97    0.66
  -1 -12   5    6.89    0.71
  -1 -12   4    0.88    0.42
  -1 -12   4    0.45    0.38
  -1 -12   4    0.53    0.36
  -1 -12   3   75.82    3.54
  -1 -12   3   71.74    3.24
  -1 -12   3   66.07    3.34
  -1 -12   2    1.55    0.54
  -1 -12   2    2.40    0.64
  -1 -12   1   91.78    4.30
  -1 -12   1   90.00    4.45
  -1 -12   1   85.15    4.12
  -1 -12   1   89.43    4.22
  -1 -12   0   83.52    4.41
  -1 -12   0   85.31    4.19
  -1 -12   0   81.83    4.46
  -1 -12   0   80.21    4.05
  -1 -12   0   87.59    4.21
  -1 -12  -1   38.10    2.83
  -1 -12  -1   37.51    2.69
  -1 -12  -1   38.68    2.83
  -1 -12  -1   35.35    2.44
  -1 -12  -1   33.24    2.53
  -1 -12  -1   34.10    2.72
  -1 -12  -1   37.53    2.50
  -1 -12  -1   37.78    2.53
  -1 -12  -2   11.97    1.57
  -1 -12  -2   12.36    1.64
  -1 -12  -2   11.07    1.57
  -1 -12  -2   11.28    1.47
  -1 -12  -2   13.57    1.40
  -1 -12  -2   12.48    1.57
  -1 -12  -2   10.93    1.35
  -1 -12  -2   10.78    1.33
  -1 -12  -2   12.12    1.52
  -1 -12  -3    7.77    1.32
  -1 -12  -3    8.09    1.21
  -1 -12  -3    5.21    1.00
  -1 -12  -3    6.28    1.01
  -1 -12  -3    8.23    1.35
  -1 -12  -3    7.89    1.29
  -1 -12  -3    7.11    1.30
  -1 -12  -3    5.67    1.07
  -1 -12  -3    6.30    1.07
  -1 -12  -3    8.10    1.34
  -1 -12  -4  286.42   10.67
  -1 -12  -4  279.31   10.95
  -1 -12  -4  284.83   11.05
  -1 -12  -4  274.26   10.90
  -1 -12  -4  274.12   10.68
  -1 -12  -4  276.05   10.63
  -1 -12  -4  287.66   10.79
  -1 -12  -4  267.28   10.62
  -1 -12  -5    2.91    0.80
  -1 -12  -5    5.41    1.05
  -1 -12  -5    4.02    0.87
  -1 -12  -5    3.52    0.98
  -1 -12  -5    4.54    1.04
  -1 -12  -5    3.92    0.90
  -1 -12  -5    3.40    0.95
  -1 -12  -5    3.67    1.02
  -1 -12  -5    4.80    1.07
  -1 -12  -5    4.27    0.88
  -1 -12  -6   44.92    2.80
  -1 -12  -6   49.56    3.25
  -1 -12  -6   47.30    3.15
  -1 -12  -6   43.81    2.91
  -1 -12  -6   51.79    3.14
  -1 -12  -6   46.29    2.92
  -1 -12  -7    6.31    1.04
  -1 -12  -7    4.93    1.01
  -1 -12  -7    4.57    0.98
  -1 -12  -7    4.98    1.03
  -1 -12  -7    6.35    0.97
  -1 -12  -7    4.80    0.92
  -1 -12  -7    4.38    0.85
  -1 -12  -8   19.18    1.73
  -1 -12  -8   17.62    1.63
  -1 -12  -8   17.24    1.59
  -1 -12  -8   16.95    1.64
  -1 -12  -8   17.69    1.54
  -1 -12  -8   21.28    1.70
  -1 -12  -9    0.35    0.45
  -1 -12  -9    1.25    0.44
  -1 -12  -9    0.87    0.45
  -1 -12  -9    0.64    0.50
  -1 -12  -9    1.19    0.50
  -1 -12 -10   18.83    1.27
  -1 -12 -10   16.65    1.22
  -1 -13   3   12.02    0.87
  -1 -13   2    0.57    0.33
  -1 -13   2    0.72    0.32
  -1 -13   1   76.54    3.36
  -1 -13   0    5.63    0.78
  -1 -13  -1   56.67    2.80
  -1 -13  -3   44.66    2.82
  -1 -13  -3   45.47    2.71
  -1 -13  -4   15.67    1.48
  -1 -13  -4   14.04    1.47
  -1 -13  -4   12.29    1.25
  -1 -13  -4   14.19    1.32
  -1 -13  -5   27.81    2.00
  -1 -13  -5   27.37    2.05
  -1 -13  -5   27.45    1.90
  -1 -13  -6   70.13    3.44
  -1 -13  -6   64.84    3.34
  -1 -13  -6   67.56    3.30
  -1 -13  -7   95.48    4.08
  -1 -13  -8    4.34    0.64
  -1 -13  -8    3.99    0.55
  -1 -13  -8    3.13    0.49
   2 -12  -6   14.05    1.00
   2 -12  -5    0.25    0.29
   2 -12  -4   16.37    1.29
   2 -12  -3   20.94    1.59
   2 -12  -3   23.16    1.51
   2 -12  -3   22.92    1.64
   2 -12  -2    5.88    0.87
   2 -12  -1   57.84    2.84
   2 -12   0    9.44    0.98
   2 -12   1   27.90    1.67
   2 -12   3   83.43    3.26
   2 -11  -8   17.92    1.27
   2 -11  -8   20.37    1.28
   2 -11  -7   21.03    1.59
   2 -11  -7   23.36    1.70
   2 -11  -7   25.19    1.69
   2 -11  -7   23.31    1.56
   2 -11  -6   99.76    4.50
   2 -11  -6  101.62    4.65
   2 -11  -6  110.44    4.82
   2 -11  -6  108.11    4.64
   2 -11  -6  101.10    4.63
   2 -11  -5    0.26    0.50
   2 -11  -5    0.11    0.44
   2 -11  -5   -0.12    0.51
   2 -11  -5   -0.12    0.55
   2 -11  -5   -0.11    0.42
   2 -11  -4   36.03    2.53
   2 -11  -4   35.70    2.43
   2 -11  -4   30.17    2.06
   2 -11  -4   26.94    2.14
   2 -11  -3    1.72    0.75
   2 -11  -3    2.68    0.69
   2 -11  -3    2.33    0.68
   2 -11  -3    3.54    0.86
   2 -11  -3    2.57    0.80
   2 -11  -2  163.82    7.27
   2 -11  -2  172.24    6.86
   2 -11  -2  182.36    7.43
   2 -11  -2  172.28    7.43
   2 -11  -1    0.73    0.56
   2 -11  -1    0.98    0.62
   2 -11  -1    0.41    0.50
   2 -11  -1    0.54    0.52
   2 -11  -1    0.14    0.49
   2 -11  -1    0.30    0.41
   2 -11  -1   -0.12    0.48
   2 -11   0    4.88    0.98
   2 -11   0    4.33    0.89
   2 -11   0    3.83    0.78
   2 -11   0    3.66    0.92
   2 -11   0    4.14    0.92
   2 -11   1   -0.10    0.44
   2 -11   1    0.43    0.49
   2 -11   1    0.21    0.46
   2 -11   1    0.11    0.45
   2 -11   2    1.00    0.56
   2 -11   2    0.92    0.47
   2 -11   2    1.15    0.57
   2 -11   3   92.26    4.02
   2 -11   3   81.84    3.68
   2 -11   3   89.01    3.95
   2 -11   4    9.10    0.99
   2 -11   4    9.01    0.94
   2 -11   4    9.80    0.96
   2 -11   5   52.01    2.39
   2 -11   5   47.96    2.32
   2 -11   6   46.82    1.99
   2 -11   6   45.55    1.99
   2 -10  -9   16.64    1.22
   2 -10  -9   13.35    1.17
   2 -10  -9   12.83    1.18
   2 -10  -8    4.42    0.72
   2 -10  -8    6.68    0.92
   2 -10  -8    4.27    0.84
   2 -10  -8    3.31    0.76
   2 -10  -8    4.89    0.85
   2 -10  -7   46.05    2.81
   2 -10  -7   46.63    2.92
   2 -10  -7   43.65    2.72
   2 -10  -7   46.60    2.92
   2 -10  -7   43.58    2.94
   2 -10  -7   49.74    3.04
   2 -10  -6    6.53    1.10
   2 -10  -6    7.60    1.23
   2 -10  -6    7.95    1.29
   2 -10  -6    6.96    1.15
   2 -10  -6    7.29    1.21
   2 -10  -6    6.80    1.17
   2 -10  -6    7.33    1.07
   2 -10  -6    7.84    1.20
   2 -10  -5   12.66    1.61
   2 -10  -5   13.40    1.40
   2 -10  -5   12.64    1.61
   2 -10  -5   14.74    1.81
   2 -10  -5   11.96    1.47
   2 -10  -5   11.52    1.52
   2 -10  -5   12.07    1.32
   2 -10  -5   11.89    1.61
   2 -10  -5   13.52    1.67
   2 -10  -5   16.68    1.74
   2 -10  -4    2.16    0.74
   2 -10  -4    1.04    0.62
   2 -10  -4    0.64    0.61
   2 -10  -4    0.51    0.78
   2 -10  -4    0.52    0.70
   2 -10  -4    0.73    0.69
   2 -10  -4    1.76    0.86
   2 -10  -4    1.36    0.63
   2 -10  -4    0.95    0.72
   2 -10  -3   65.40    3.76
   2 -10  -3   68.50    4.27
   2 -10  -3   66.93    4.29
   2 -10  -3   64.99    4.02
   2 -10  -3   63.71    4.00
   2 -10  -3   69.38    3.64
   2 -10  -3   73.35    4.27
   2 -10  -3   65.85    4.20
   2 -10  -3   65.23    3.77
   2 -10  -2   93.66    4.81
   2 -10  -2   92.45    5.13
   2 -10  -2   93.51    5.21
   2 -10  -2   84.41    4.93
   2 -10  -2   92.00    5.16
   2 -10  -2   91.63    5.26
   2 -10  -2   89.19    4.82
   2 -10  -2   89.62    4.52
   2 -10  -2   93.32    4.51
   2 -10  -1   22.74    2.18
   2 -10  -1   23.24    2.16
   2 -10  -1   27.39    2.21
   2 -10  -1   19.22    2.01
   2 -10  -1   21.40    2.29
   2 -10  -1   23.05    2.34
   2 -10  -1   23.81    2.40
   2 -10  -1   23.78    2.33
   2 -10  -1   25.00    2.10
   2 -10  -1   26.46    2.10
   2 -10  -1   23.19    2.13
   2 -10  -1   23.88    2.33
   2 -10  -1   21.82    2.35
   2 -10  -1   18.82    2.11
   2 -10   0  127.04    6.31
   2 -10   0  142.90    6.16
   2 -10   0  126.15    6.36
   2 -10   0  138.52    6.18
   2 -10   0  136.52    6.02
   2 -10   0  122.49    5.69
   2 -10   0  133.43    6.19
   2 -10   0  127.46    6.38
   2 -10   0  127.66    6.38
   2 -10   0  146.99    6.27
   2 -10   1  226.56    9.34
   2 -10   1  217.11    9.25
   2 -10   1  224.57    9.03
   2 -10   1  235.65    9.06
   2 -10   1  226.27    8.90
   2 -10   1  225.08    8.60
   2 -10   1  217.39    8.91
   2 -10   1  220.63    9.29
   2 -10   1  212.91    8.81
   2 -10   2   94.81    5.08
   2 -10   2  112.62    5.21
   2 -10   2  101.88    4.78
   2 -10   2  100.79    4.88
   2 -10   2  108.15    5.06
   2 -10   2   97.85    4.84
   2 -10   2   98.07    5.17
   2 -10   2  104.05    4.98
   2 -10   3   11.19    1.31
   2 -10   3   11.13    1.38
   2 -10   3    9.63    1.25
   2 -10   3   10.36    1.25
   2 -10   3   11.65    1.40
   2 -10   3    9.68    1.35
   2 -10   3   11.64    1.34
   2 -10   4   16.67    1.62
   2 -10   4   16.51    1.55
   2 -10   4   14.63    1.47
   2 -10   4   16.24    1.39
   2 -10   4   15.50    1.57
   2 -10   5  109.98    4.74
   2 -10   5  103.24    4.54
   2 -10   5  108.52    4.78
   2 -10   5  112.05    4.80
   2 -10   6   92.35    3.85
   2 -10   6   86.23    3.86
   2 -10   6   78.58    3.36
   2 -10   6   92.15    3.99
   2 -10   7    0.42    0.29
   2 -10   8   20.77    1.17
   2  -9 -10   80.35    3.49
   2  -9 -10   85.68    3.83
   2  -9 -10   84.79    3.69
   2  -9  -9   13.71    1.36
   2  -9  -9   12.43    1.15
   2  -9  -9   11.66    1.28
   2  -9  -9   11.57    1.34
   2  -9  -9   11.95    1.41
   2  -9  -8   51.67    3.06
   2  -9  -8   51.36    3.24
   2  -9  -8   51.90    3.07
   2  -9  -8   58.67    3.46
   2  -9  -8   54.75    3.29
   2  -9  -8   53.77    3.42
   2  -9  -7    4.25    0.83
   2  -9  -7    2.87    0.89
   2  -9  -7    3.53    0.97
   2  -9  -7    5.00    1.01
   2  -9  -7    3.45    1.01
   2  -9  -7    2.81    0.86
   2  -9  -7    4.31    1.04
   2  -9  -7    1.97    0.67
   2  -9  -7    3.99    0.93
   2  -9  -6    1.76    0.73
   2  -9  -6    1.59    0.82
   2  -9  -6    2.02    0.84
   2  -9  -6    3.32    0.98
   2  -9  -6    1.85    0.69
   2  -9  -6    2.43    0.82
   2  -9  -6    2.26    0.94
   2  -9  -6    1.95    0.85
   2  -9  -6    1.72    0.76
   2  -9  -6    1.38    0.71
   2  -9  -6    1.30    0.58
   2  -9  -5   57.66    3.92
   2  -9  -5   60.49    3.91
   2  -9  -5   58.02    3.70
   2  -9  -5   57.33    3.76
   2  -9  -5   56.89    3.58
   2  -9  -5   57.12    4.00
   2  -9  -5   53.60    3.34
   2  -9  -5   58.07    3.64
   2  -9  -5   59.36    3.83
   2  -9  -5   55.41    3.28
   2  -9  -5   49.44    3.52
   2  -9  -5   63.60    3.46
   2  -9  -4   39.78    3.32
   2  -9  -4   39.57    3.23
   2  -9  -4   45.80    3.22
   2  -9  -4   38.79    2.77
   2  -9  -4   38.85    3.09
   2  -9  -4   39.89    3.25
   2  -9  -4   44.89    3.25
   2  -9  -4   46.43    3.32
   2  -9  -4   40.09    3.22
   2  -9  -4   40.26    2.64
   2  -9  -4   39.10    2.76
   2  -9  -4   43.47    3.00
   2  -9  -4   42.16    2.77
   2  -9  -4   41.67    2.90
   2  -9  -4   40.03    4.74
   2  -9  -3  162.60    7.19
   2  -9  -3  161.16    7.00
   2  -9  -3  149.80    6.92
   2  -9  -3  150.55    6.79
   2  -9  -3  144.08    6.49
   2  -9  -3  180.01    7.09
   2  -9  -3  159.17    7.42
   2  -9  -3  155.14    7.27
   2  -9  -3  167.52    7.70
   2  -9  -3  158.47    7.64
   2  -9  -3  171.33    7.87
   2  -9  -3  174.27   10.82
   2  -9  -3  163.58    7.10
   2  -9  -3  167.39    6.86
   2  -9  -3  156.37    7.65
   2  -9  -3  163.13    7.76
   2  -9  -3  162.51    7.45
   2  -9  -3  156.13    7.74
   2  -9  -3  168.86    6.94
   2  -9  -3  173.36    7.70
   2  -9  -3  167.03   10.73
   2  -9  -2   10.00    1.40
   2  -9  -2    9.35    1.40
   2  -9  -2   12.06    1.60
   2  -9  -2    9.67    1.27
   2  -9  -2   14.16    1.53
   2  -9  -2   12.15    1.78
   2  -9  -2   11.69    1.85
   2  -9  -2   10.25    1.72
   2  -9  -2    8.69    1.37
   2  -9  -2   10.40    1.68
   2  -9  -2   11.02    1.60
   2  -9  -2   12.02    1.80
   2  -9  -2    8.92    1.51
   2  -9  -2    7.99    2.23
   2  -9  -2    8.44    1.53
   2  -9  -2    8.21    1.25
   2  -9  -2   11.49    1.43
   2  -9  -2    8.75    1.39
   2  -9  -2   11.09    1.74
   2  -9  -2   12.67    2.79
   2  -9  -2    9.96    1.42
   2  -9  -1  119.69    5.83
   2  -9  -1  107.47    5.37
   2  -9  -1  123.48    5.82
   2  -9  -1  118.60    6.10
   2  -9  -1  117.31    6.27
   2  -9  -1  120.44    6.41
   2  -9  -1  114.33    5.59
   2  -9  -1  117.55    5.88
   2  -9  -1  111.99    6.08
   2  -9  -1  123.81    6.33
   2  -9  -1  111.97    6.15
   2  -9  -1  120.12    6.15
   2  -9  -1  119.95    6.21
   2  -9  -1  117.45    6.09
   2  -9  -1  125.94    5.70
   2  -9  -1  121.47    5.69
   2  -9  -1  123.82    6.30
   2  -9  -1  115.11    5.22
   2  -9  -1  118.35    5.78
   2  -9  -1  118.82    5.83
   2  -9  -1  117.82    8.98
   2  -9   0    2.56    1.38
   2  -9   0    3.39    1.07
   2  -9   0    2.73    0.95
   2  -9   0    1.09    0.66
   2  -9   0    2.82    1.07
   2  -9   0    3.64    1.15
   2  -9   0    2.54    1.46
   2  -9   0    2.61    0.91
   2  -9   0    2.59    0.87
   2  -9   0    3.35    0.98
   2  -9   0    2.03    0.87
   2  -9   0    3.14    0.96
   2  -9   0    3.47    0.92
   2  -9   0    2.78    0.74
   2  -9   0    2.26    0.72
   2  -9   0    2.90    0.81
   2  -9   0    2.22    0.67
   2  -9   1    0.63    0.53
   2  -9   1    0.79    0.63
   2  -9   1    0.44    0.49
   2  -9   1    1.08    0.82
   2  -9   1    0.37    0.59
   2  -9   1    1.39    0.69
   2  -9   1    0.65    0.56
   2  -9   1    0.45    0.61
   2  -9   1    0.38    0.79
   2  -9   1    1.28    0.74
   2  -9   1   -0.99    0.87
   2  -9   1    0.15    0.60
   2  -9   1    0.46    0.56
   2  -9   1   -0.15    0.58
   2  -9   1    0.73    0.64
   2  -9   1    0.94    0.63
   2  -9   1   -0.50    0.72
   2  -9   2   13.93    1.79
   2  -9   2   12.34    1.59
   2  -9   2   12.14    1.49
   2  -9   2   13.66    1.63
   2  -9   2   13.19    1.62
   2  -9   2   15.32    1.86
   2  -9   2   13.12    1.65
   2  -9   2   13.01    1.39
   2  -9   2   11.59    1.69
   2  -9   2   11.54    1.56
   2  -9   2   12.83    2.84
   2  -9   2   17.74    2.02
   2  -9   2   11.93    1.55
   2  -9   2   13.85    1.65
   2  -9   3   11.29    1.33
   2  -9   3   12.67    1.55
   2  -9   3   12.06    1.54
   2  -9   3   11.10    1.52
   2  -9   3   12.88    1.59
   2  -9   3   11.98    1.46
   2  -9   3   11.28    1.58
   2  -9   3    9.19    1.39
   2  -9   3   12.10    1.50
   2  -9   3   11.38    1.47
   2  -9   3   13.33    1.73
   2  -9   4  189.91    7.62
   2  -9   4  198.23    8.05
   2  -9   4  188.71    7.85
   2  -9   4  193.23    7.97
   2  -9   4  184.44    7.78
   2  -9   4  199.17    8.12
   2  -9   4  188.99    7.69
   2  -9   5   16.65    1.71
   2  -9   5   19.56    1.72
   2  -9   5   21.03    1.93
   2  -9   5   16.63    1.61
   2  -9   5   16.89    1.75
   2  -9   6   14.90    1.49
   2  -9   6   14.80    1.58
   2  -9   6   15.26    1.37
   2  -9   6   16.68    1.55
   2  -9   7   23.19    1.70
   2  -9   7   20.81    1.52
   2  -9   8  165.55    6.14
   2  -9   8  175.33    6.55
   2  -9   8  166.96    6.42
   2  -9   9   19.06    1.22
   2  -9   9   18.69    1.21
   2  -8 -11   27.01    1.74
   2  -8 -11   20.01    1.24
   2  -8 -10   98.60    4.60
   2  -8 -10  111.37    4.99
   2  -8 -10  100.70    4.71
   2  -8 -10  100.98    4.55
   2  -8 -10  105.97    4.60
   2  -8  -9    0.55    0.56
   2  -8  -9    1.46    0.73
   2  -8  -9    0.78    0.65
   2  -8  -9    1.34    0.62
   2  -8  -9    0.22    0.41
   2  -8  -9    0.50    0.50
   2  -8  -8   96.73    4.87
   2  -8  -8  109.03    5.64
   2  -8  -8  101.73    5.43
   2  -8  -8  113.73    5.54
   2  -8  -8  104.21    5.17
   2  -8  -8  110.00    5.43
   2  -8  -8  112.07    5.27
   2  -8  -8   96.71    5.03
   2  -8  -7  222.29    9.27
   2  -8  -7  216.35    9.44
   2  -8  -7  210.00    9.10
   2  -8  -7  211.79    8.96
   2  -8  -7  246.93    9.46
   2  -8  -7  216.79    9.07
   2  -8  -7  226.97    9.70
   2  -8  -7  215.86    9.41
   2  -8  -7  234.03    9.67
   2  -8  -6   11.02    1.71
   2  -8  -6    7.58    1.50
   2  -8  -6   10.09    1.41
   2  -8  -6    8.46    1.32
   2  -8  -6    8.03    1.56
   2  -8  -6    9.06    1.48
   2  -8  -6   10.64    1.61
   2  -8  -6    9.10    1.18
   2  -8  -6    8.18    1.37
   2  -8  -6   12.51    1.67
   2  -8  -6   10.26    1.47
   2  -8  -6    8.39    1.16
   2  -8  -6   10.08    1.50
   2  -8  -5  224.60    9.26
   2  -8  -5  240.95    9.29
   2  -8  -5  251.79    9.63
   2  -8  -5  241.52    9.86
   2  -8  -5  248.15   10.14
   2  -8  -5  246.51   10.25
   2  -8  -5  233.26   10.29
   2  -8  -5  258.43   10.44
   2  -8  -5  261.88   10.23
   2  -8  -5  249.90   10.29
   2  -8  -5  259.85   13.26
   2  -8  -5  252.62   10.24
   2  -8  -5  245.25    9.51
   2  -8  -5  253.76   10.05
   2  -8  -5  257.10   10.67
   2  -8  -5  228.75   12.84
   2  -8  -5  267.15   10.15
   2  -8  -5  231.79    9.05
   2  -8  -4   51.52    3.26
   2  -8  -4   48.55    3.10
   2  -8  -4   56.03    3.42
   2  -8  -4   52.87    3.40
   2  -8  -4   51.52    3.46
   2  -8  -4   51.68    3.52
   2  -8  -4   53.14    3.83
   2  -8  -4   51.39    3.82
   2  -8  -4   56.40    3.71
   2  -8  -4   48.05    3.00
   2  -8  -4   57.49    3.79
   2  -8  -4   53.31    3.80
   2  -8  -4   51.53    3.77
   2  -8  -4   55.26    3.70
   2  -8  -4   52.79    5.45
   2  -8  -4   47.74    3.54
   2  -8  -4   53.26    3.66
   2  -8  -4   55.90    3.35
   2  -8  -4   55.29    3.16
   2  -8  -4   50.09    5.34
   2  -8  -4   60.79    3.50
   2  -8  -4   55.95    3.18
   2  -8  -4   56.78    3.69
   2  -8  -3   22.64    2.14
   2  -8  -3   20.29    3.40
   2  -8  -3   22.00    2.10
   2  -8  -3   26.10    2.26
   2  -8  -3   24.84    2.12
   2  -8  -3   22.54    2.11
   2  -8  -3   24.72    2.05
   2  -8  -3   20.66    2.02
   2  -8  -3   23.29    2.17
   2  -8  -3   23.53    2.07
   2  -8  -3   30.12    2.74
   2  -8  -3   25.70    2.41
   2  -8  -3   29.48    2.70
   2  -8  -3   26.10    2.59
   2  -8  -3   28.97    2.48
   2  -8  -3   25.38    2.09
   2  -8  -3   24.87    2.49
   2  -8  -3   27.30    2.53
   2  -8  -3   25.14    2.52
   2  -8  -3   23.25    3.64
   2  -8  -3   28.67    2.54
   2  -8  -3   22.39    1.97
   2  -8  -3   26.02    2.20
   2  -8  -3   24.69    2.38
   2  -8  -3   23.03    2.35
   2  -8  -3   25.92    2.13
   2  -8  -2   40.31    2.93
   2  -8  -2   44.98    5.12
   2  -8  -2   41.09    2.93
   2  -8  -2   42.77    3.01
   2  -8  -2   38.97    2.83
   2  -8  -2   40.02    2.97
   2  -8  -2   42.99    2.89
   2  -8  -2   38.81    2.77
   2  -8  -2   44.39    2.96
   2  -8  -2   41.93    3.15
   2  -8  -2   50.28    3.55
   2  -8  -2   42.98    3.32
   2  -8  -2   34.24    3.11
   2  -8  -2   38.32    2.77
   2  -8  -2   42.45    2.65
   2  -8  -2   40.58    3.11
   2  -8  -2   43.32    3.07
   2  -8  -2   46.50    3.39
   2  -8  -2   43.58    3.30
   2  -8  -2   45.02    3.32
   2  -8  -2   34.28    4.48
   2  -8  -2   43.54    3.24
   2  -8  -2   42.24    2.96
   2  -8  -2   41.61    2.77
   2  -8  -2   42.38    2.85
   2  -8  -2   40.96    3.17
   2  -8  -2   47.64    3.11
   2  -8  -1  105.28    8.18
   2  -8  -1  102.88    5.23
   2  -8  -1   98.25    4.66
   2  -8  -1  105.38    5.19
   2  -8  -1   99.84    5.47
   2  -8  -1  101.80    5.06
   2  -8  -1  103.27    5.13
   2  -8  -1  105.50    5.37
   2  -8  -1   98.87    4.78
   2  -8  -1   99.08    4.95
   2  -8  -1  106.90    5.04
   2  -8  -1  103.56    5.10
   2  -8  -1  101.08    5.41
   2  -8  -1  101.74    5.65
   2  -8  -1  100.66    5.54
   2  -8  -1  108.01    5.67
   2  -8  -1   99.62    5.27
   2  -8  -1   91.87    4.96
   2  -8  -1   97.56    4.63
   2  -8  -1  101.50    5.10
   2  -8  -1  103.65    5.59
   2  -8  -1  108.57    5.70
   2  -8  -1   97.65    5.39
   2  -8  -1   98.56    4.95
   2  -8  -1  101.17    5.51
   2  -8  -1  103.06    5.48
   2  -8  -1   98.99    5.13
   2  -8   0   18.74    1.91
   2  -8   0   18.90    1.98
   2  -8   0   17.30    1.82
   2  -8   0   21.80    2.25
   2  -8   0   21.13    2.01
   2  -8   0   21.90    2.41
   2  -8   0   18.79    2.13
   2  -8   0   20.66    2.14
   2  -8   0   20.44    2.03
   2  -8   0   21.16    2.05
   2  -8   0   14.93    1.54
   2  -8   0   18.44    1.82
   2  -8   0   22.29    2.26
   2  -8   0   19.17    2.22
   2  -8   0   20.94    2.28
   2  -8   0   17.34    1.61
   2  -8   0   19.16    1.74
   2  -8   0   19.11    1.95
   2  -8   0   19.97    1.96
   2  -8   0   19.72    1.92
   2  -8   0   17.44    3.24
   2  -8   0   21.17    2.20
   2  -8   1    0.97    0.44
   2  -8   1    1.34    0.54
   2  -8   1    1.43    0.62
   2  -8   1    1.87    0.85
   2  -8   1    1.76    0.62
   2  -8   1    1.45    1.30
   2  -8   1    1.67    0.69
   2  -8   1    1.48    0.69
   2  -8   1    0.61    0.54
   2  -8   1    2.17    0.86
   2  -8   1    2.80    0.88
   2  -8   1    1.52    0.88
   2  -8   1    1.39    0.81
   2  -8   1    1.77    0.80
   2  -8   1    0.54    0.58
   2  -8   1    0.86    0.49
   2  -8   1    1.28    0.77
   2  -8   1    3.85    1.62
   2  -8   1    0.88    0.62
   2  -8   1    2.39    0.79
   2  -8   1    0.87    0.55
   2  -8   1    1.58    0.76
   2  -8   1    0.89    0.56
   2  -8   1    0.78    0.45
   2  -8   1    1.69    0.63
   2  -8   1    2.05    0.77
   2  -8   2   57.06    3.56
   2  -8   2   64.85    3.70
   2  -8   2   63.54    3.73
   2  -8   2   59.12    3.63
   2  -8   2   50.72    3.13
   2  -8   2   55.39    3.34
   2  -8   2   58.30    3.60
   2  -8   2   54.53    3.38
   2  -8   2   51.40    3.37
   2  -8   2   56.36    3.53
   2  -8   2   58.84    3.81
   2  -8   2   52.40    3.11
   2  -8   2   54.92    3.31
   2  -8   2   47.86    3.60
   2  -8   2   53.05    3.81
   2  -8   2   59.25    3.80
   2  -8   2   61.08    3.60
   2  -8   2   55.39    5.68
   2  -8   2   55.84    3.47
   2  -8   2   60.42    3.88
   2  -8   2   55.97    5.73
   2  -8   2   56.80    3.74
   2  -8   3   19.08    2.01
   2  -8   3   19.75    2.05
   2  -8   3   22.14    1.94
   2  -8   3   20.09    1.98
   2  -8   3   24.70    2.17
   2  -8   3   20.15    1.99
   2  -8   3   21.23    2.17
   2  -8   3   21.18    1.99
   2  -8   3   21.61    3.42
   2  -8   3   21.45    2.17
   2  -8   3   21.14    1.97
   2  -8   3   19.31    2.08
   2  -8   3   20.44    2.04
   2  -8   3   17.39    1.66
   2  -8   3   20.12    1.97
   2  -8   3   22.01    2.08
   2  -8   3   21.29    3.38
   2  -8   3   25.08    2.10
   2  -8   4    1.72    0.53
   2  -8   4    0.46    0.82
   2  -8   4    2.91    1.34
   2  -8   4    0.89    0.48
   2  -8   4    0.91    0.67
   2  -8   4    1.14    0.63
   2  -8   4   -0.31    0.73
   2  -8   4    1.20    0.56
   2  -8   4    1.15    0.70
   2  -8   4    1.54    0.72
   2  -8   4    1.43    0.70
   2  -8   4    0.97    0.73
   2  -8   4    1.27    0.69
   2  -8   4    0.14    0.51
   2  -8   5  192.91    8.07
   2  -8   5  202.17    7.73
   2  -8   5  192.58    8.11
   2  -8   5  196.12    7.98
   2  -8   5  202.02    7.99
   2  -8   5  186.67    8.14
   2  -8   5  198.41    8.32
   2  -8   5  178.99    7.58
   2  -8   5  191.15    7.57
   2  -8   5  190.87    8.16
   2  -8   6   30.96    2.36
   2  -8   6   28.66    2.25
   2  -8   6   32.12    2.25
   2  -8   6   30.02    2.39
   2  -8   6   31.03    2.50
   2  -8   7  141.40    5.83
   2  -8   7  133.18    5.94
   2  -8   7  134.95    6.23
   2  -8   8   26.15    1.91
   2  -8   8   25.65    2.05
   2  -8   9    6.73    0.78
   2  -8   9    6.04    0.88
   2  -8  10    1.62    0.38
   2  -8  10    2.62    0.51
  -2   8 -10    2.42    0.46
  -2   7  12    4.56    0.53
   2  -7 -12    4.49    0.67
   2  -7 -12    4.95    0.67
   2  -7 -11   18.56    1.42
   2  -7 -11   20.49    1.70
   2  -7 -11   21.90    1.82
   2  -7 -11   19.10    1.65
   2  -7 -10   25.50    2.04
   2  -7 -10   24.16    2.09
   2  -7 -10   28.75    2.41
   2  -7 -10   24.94    2.11
   2  -7  -9   76.25    4.09
   2  -7  -9   67.45    3.88
   2  -7  -9   79.66    4.40
   2  -7  -9   85.56    4.78
   2  -7  -9   74.25    4.34
  -2   7   9   82.27    3.93
   2  -7  -8  217.24    8.99
   2  -7  -8  206.24    8.71
   2  -7  -8  202.37    9.20
   2  -7  -8  208.66    9.06
   2  -7  -8  220.02    8.70
   2  -7  -8  203.91    8.48
   2  -7  -8  206.33    8.93
   2  -7  -8  203.17    8.66
  -2   7   8  209.34    8.23
   2  -7  -7  169.80    7.61
   2  -7  -7  165.36    7.47
   2  -7  -7  152.44    7.46
   2  -7  -7  159.58    7.38
   2  -7  -7  157.24    7.79
   2  -7  -7  154.59    6.86
   2  -7  -7  163.13    7.66
   2  -7  -7  163.00    7.36
   2  -7  -7  164.65    7.27
  -2   7   7  169.29    6.87
   2  -7  -6  194.32    8.31
   2  -7  -6  186.05    8.46
   2  -7  -6  185.02    8.24
   2  -7  -6  184.33    7.91
   2  -7  -6  196.73    8.37
   2  -7  -6  186.33    7.41
   2  -7  -6  179.50    8.10
   2  -7  -6  194.29    8.24
   2  -7  -6  183.32    7.37
   2  -7  -6  178.03    7.79
   2  -7  -6  186.43    8.51
   2  -7  -6  181.23    8.55
   2  -7  -5  565.28   18.85
   2  -7  -5  513.59   22.30
   2  -7  -5  528.77   18.70
   2  -7  -5  538.90   18.71
   2  -7  -5  517.94   18.64
   2  -7  -5  535.39   18.46
   2  -7  -5  553.97   19.52
   2  -7  -5  516.45   19.21
   2  -7  -5  567.82   20.03
   2  -7  -5  556.55   19.27
   2  -7  -5  591.47   19.71
   2  -7  -5  565.91   19.62
   2  -7  -5  553.32   19.71
   2  -7  -5  531.30   19.67
   2  -7  -5  535.13   19.27
   2  -7  -5  523.35   22.30
   2  -7  -5  557.93   19.61
   2  -7  -5  566.87   19.54
   2  -7  -5  545.79   18.69
   2  -7  -5  566.21   19.25
   2  -7  -4   51.40    5.13
   2  -7  -4   55.42    3.26
   2  -7  -4   50.83    3.15
   2  -7  -4   53.76    3.25
   2  -7  -4   56.87    3.18
   2  -7  -4   46.82    3.11
   2  -7  -4   52.66    3.47
   2  -7  -4   51.28    3.37
   2  -7  -4   49.89    3.21
   2  -7  -4   55.27    3.06
   2  -7  -4   55.12    3.78
   2  -7  -4   49.66    3.38
   2  -7  -4   49.61    3.65
   2  -7  -4   52.54    3.04
   2  -7  -4   55.11    3.61
   2  -7  -4   50.86    3.61
   2  -7  -4   56.83    3.62
   2  -7  -4   54.55    3.68
   2  -7  -4   57.82    5.41
   2  -7  -4   55.03    3.52
   2  -7  -4   55.40    3.66
   2  -7  -4   53.77    3.56
   2  -7  -4   48.26    2.91
   2  -7  -4   46.41    3.03
   2  -7  -4   56.66    3.09
   2  -7  -4   58.21    3.61
   2  -7  -3   74.78    3.89
   2  -7  -3   66.95    5.97
   2  -7  -3   69.74    3.77
   2  -7  -3   62.95    3.71
   2  -7  -3   66.47    3.65
   2  -7  -3   72.83    3.85
   2  -7  -3   59.30    3.73
   2  -7  -3   61.10    3.71
   2  -7  -3   61.93    3.54
   2  -7  -3   62.32    3.53
   2  -7  -3   68.51    4.20
   2  -7  -3   62.86    3.88
   2  -7  -3   69.02    4.21
   2  -7  -3   66.29    4.24
   2  -7  -3   67.60    3.47
   2  -7  -3   73.40    4.09
   2  -7  -3   63.02    3.54
   2  -7  -3   68.66    4.16
   2  -7  -3   61.97    4.03
   2  -7  -3   69.02    4.09
   2  -7  -3   68.70    6.00
   2  -7  -3   62.01    3.94
   2  -7  -3   68.47    4.08
   2  -7  -3   62.21    3.62
   2  -7  -3   68.26    3.55
   2  -7  -3   65.10    3.97
   2  -7  -3   61.56    3.49
   2  -7  -2  167.73   10.12
   2  -7  -2  168.50    6.96
   2  -7  -2  158.33    6.84
   2  -7  -2  149.75    6.82
   2  -7  -2  149.98    6.67
   2  -7  -2  159.22    6.97
   2  -7  -2  157.91    6.83
   2  -7  -2  151.12    6.45
   2  -7  -2  154.58    6.76
   2  -7  -2  165.44    6.78
   2  -7  -2  159.94    7.12
   2  -7  -2  163.98    7.44
   2  -7  -2  155.10    7.28
   2  -7  -2  162.60    7.38
   2  -7  -2  163.77    7.03
   2  -7  -2  154.50    6.38
   2  -7  -2  154.18    6.74
   2  -7  -2  147.52    6.98
   2  -7  -2  165.62    7.34
   2  -7  -2  154.20    7.17
   2  -7  -2  161.11    7.32
   2  -7  -2  166.79   10.01
   2  -7  -2  169.97    7.36
   2  -7  -2  157.63    7.18
   2  -7  -2  154.27    6.78
   2  -7  -2  158.47    6.62
   2  -7  -2  169.75    6.95
   2  -7  -2  149.29    6.58
   2  -7  -2  171.73    7.36
   2  -7  -1   38.35    2.68
   2  -7  -1   40.24    4.65
   2  -7  -1   34.80    2.49
   2  -7  -1   36.59    2.87
   2  -7  -1   36.10    2.56
   2  -7  -1   31.30    2.18
   2  -7  -1   36.77    2.73
   2  -7  -1   35.86    2.56
   2  -7  -1   34.29    2.50
   2  -7  -1   35.09    2.42
   2  -7  -1   37.98    2.59
   2  -7  -1   35.26    2.88
   2  -7  -1   36.12    2.85
   2  -7  -1   34.15    2.80
   2  -7  -1   34.56    2.89
   2  -7  -1   33.65    2.64
   2  -7  -1   35.24    2.58
   2  -7  -1   33.95    2.51
   2  -7  -1   36.94    2.91
   2  -7  -1   32.93    2.74
   2  -7  -1   35.31    2.44
   2  -7  -1   31.96    2.65
   2  -7  -1   43.68    3.03
   2  -7  -1   37.46    2.83
   2  -7  -1   43.11    2.82
   2  -7   0   32.11    2.44
   2  -7   0   33.23    2.62
   2  -7   0   32.88    2.53
   2  -7   0   30.97    2.41
   2  -7   0   35.23    2.43
   2  -7   0   32.50    2.61
   2  -7   0   34.55    2.77
   2  -7   0   33.06    2.72
   2  -7   0   31.90    2.76
   2  -7   0   33.87    2.68
   2  -7   0   31.41    2.37
   2  -7   0   34.18    2.56
   2  -7   0   31.91    2.44
   2  -7   0   39.68    2.94
   2  -7   0   34.47    2.80
   2  -7   0   29.87    2.17
   2  -7   0   28.79    2.16
   2  -7   0   29.41    2.58
   2  -7   0   32.83    2.40
   2  -7   0   32.42    2.42
   2  -7   0   32.02    2.36
   2  -7   0   37.43    4.42
   2  -7   0   35.08    2.71
   2  -7   1   13.39    1.46
   2  -7   1   13.97    1.39
   2  -7   1   14.66    1.48
   2  -7   1   12.70    1.68
   2  -7   1   13.53    1.56
   2  -7   1   21.64    1.88
   2  -7   1   14.31    2.72
   2  -7   1   16.14    1.67
   2  -7   1   14.90    1.63
   2  -7   1   14.15    1.61
   2  -7   1   14.87    1.64
   2  -7   1   13.89    1.71
   2  -7   1   17.66    1.80
   2  -7   1   15.83    1.86
   2  -7   1   17.40    1.85
   2  -7   1   14.39    1.87
   2  -7   1   12.57    1.38
   2  -7   1   15.93    1.90
   2  -7   1   14.92    1.79
   2  -7   1   15.70    1.78
   2  -7   1   15.56    1.82
   2  -7   1   13.34    2.70
   2  -7   1   13.58    1.58
   2  -7   1   23.82    2.15
   2  -7   1   14.52    1.57
   2  -7   1   15.58    1.71
   2  -7   1   17.20    1.74
   2  -7   1   13.82    1.46
   2  -7   2  314.83   11.83
   2  -7   2  306.89   11.65
   2  -7   2  311.18   11.84
   2  -7   2  314.68   11.93
   2  -7   2  327.20   12.50
   2  -7   2  330.42   12.09
   2  -7   2  325.45   12.05
   2  -7   2  330.64   15.77
   2  -7   2  331.46   12.08
   2  -7   2  324.41   12.15
   2  -7   2  332.26   12.10
   2  -7   2  324.43   12.09
   2  -7   2  317.38   12.08
   2  -7   2  332.75   12.35
   2  -7   2  324.26   12.50
   2  -7   2  315.55   11.80
   2  -7   2  337.39   12.53
   2  -7   2  337.17   12.68
   2  -7   2  316.64   12.37
   2  -7   2  323.52   12.35
   2  -7   2  318.09   15.72
   2  -7   2  332.77   12.05
   2  -7   2  322.72   12.31
   2  -7   2  298.10   11.44
   2  -7   2  323.88   11.83
   2  -7   3  553.82   19.88
   2  -7   3  567.21   19.71
   2  -7   3  552.35   19.53
   2  -7   3  569.21   19.70
   2  -7   3  543.70   19.67
   2  -7   3  550.19   19.70
   2  -7   3  597.48   23.92
   2  -7   3  592.23   19.70
   2  -7   3  572.28   19.89
   2  -7   3  574.60   19.68
   2  -7   3  574.27   19.75
   2  -7   3  587.78   19.81
   2  -7   3  593.92   20.10
   2  -7   3  552.25   19.66
   2  -7   3  616.71   20.40
   2  -7   3  610.32   20.58
   2  -7   3  567.69   20.00
   2  -7   3  621.47   24.17
   2  -7   3  572.41   20.09
   2  -7   3  551.66   19.26
   2  -7   3  561.51   19.61
   2  -7   3  554.65   19.75
   2  -7   3  585.00   20.05
   2  -7   4  492.27   17.03
   2  -7   4  485.65   20.85
   2  -7   4  491.08   17.43
   2  -7   4  466.42   16.83
   2  -7   4  499.72   17.32
   2  -7   4  465.67   17.14
   2  -7   4  486.62   17.35
   2  -7   4  499.74   17.09
   2  -7   4  482.10   17.07
   2  -7   4  491.95   17.22
   2  -7   4  530.50   17.64
   2  -7   4  492.16   17.46
   2  -7   4  517.32   17.12
   2  -7   4  498.56   17.53
   2  -7   4  491.85   17.42
   2  -7   4  510.91   21.07
   2  -7   4  506.14   17.55
   2  -7   4  465.16   17.40
   2  -7   4  483.78   17.26
   2  -7   4  468.29   16.85
   2  -7   5   70.83    4.03
   2  -7   5   70.37    3.95
   2  -7   5   69.71    3.89
   2  -7   5   55.94    3.54
   2  -7   5   63.99    3.83
   2  -7   5   62.42    3.60
   2  -7   5   63.32    3.44
   2  -7   5   67.04    3.63
   2  -7   5   54.66    3.33
   2  -7   5   57.59    3.65
   2  -7   5   53.45    3.37
   2  -7   6  197.04    8.19
   2  -7   6  204.31    8.31
   2  -7   6  195.26    8.01
   2  -7   6  178.97    7.80
   2  -7   6  200.35    7.83
   2  -7   6  187.14    7.86
   2  -7   6  192.09    8.33
   2  -7   6  187.47    7.74
   2  -7   7  155.49    7.01
   2  -7   7  186.78    7.67
   2  -7   7  171.50    6.80
   2  -7   7  168.02    7.18
   2  -7   7  174.55    7.37
   2  -7   7  171.55    7.11
   2  -7   8   21.39    1.70
   2  -7   8   24.78    2.20
   2  -7   8   20.35    1.85
   2  -7   8   20.05    1.84
   2  -7   8   23.59    2.11
   2  -7   9   82.30    4.14
   2  -7   9   72.52    3.63
   2  -7   9   73.94    3.78
   2  -7   9   75.64    3.94
   2  -7  10   16.47    1.20
   2  -7  10   19.39    1.53
   2  -7  11  101.23    3.86
  -2   7 -11   93.04    3.89
   2  -6 -13   11.96    0.86
   2  -6 -12   34.32    2.20
   2  -6 -12   31.06    2.06
  -2   6  12   34.01    1.96
   2  -6 -11    2.02    0.58
   2  -6 -11    1.41    0.61
   2  -6 -11    1.41    0.69
  -2   6  11    2.35    0.59
   2  -6 -11    2.69    0.72
   2  -6 -10    3.25    0.84
  -2   6  10    4.13    0.82
   2  -6 -10    2.95    0.85
   2  -6 -10    4.15    1.01
   2  -6 -10    4.93    1.14
   2  -6  -9  344.49   13.64
   2  -6  -9  350.52   13.23
   2  -6  -9  370.43   13.77
   2  -6  -9  371.19   14.23
   2  -6  -9  373.54   13.97
   2  -6  -9  348.71   13.36
   2  -6  -9  364.66   13.97
  -2   6   9  397.11   13.41
  -2   6   8  115.23    5.21
   2  -6  -8  108.51    5.97
   2  -6  -8   98.09    5.53
   2  -6  -8  114.14    5.31
   2  -6  -8   97.75    5.38
   2  -6  -8  104.42    5.32
   2  -6  -8  101.92    5.52
   2  -6  -8  110.88    5.60
   2  -6  -8  100.66    5.34
   2  -6  -8   99.82    5.58
   2  -6  -8  103.12    5.21
  -2   6   7   37.82    2.54
   2  -6  -7   32.24    2.59
   2  -6  -7   33.87    2.88
   2  -6  -7   33.79    2.64
   2  -6  -7   28.75    2.59
   2  -6  -7   33.99    2.77
   2  -6  -7   31.08    2.65
   2  -6  -7   34.73    3.07
   2  -6  -7   32.20    2.90
   2  -6  -7   35.40    2.51
   2  -6  -7   34.00    2.74
   2  -6  -7   32.31    2.77
   2  -6  -7   31.31    2.57
   2  -6  -6   34.38    2.75
   2  -6  -6   34.59    2.97
   2  -6  -6   39.07    2.96
   2  -6  -6   33.66    2.58
   2  -6  -6   42.64    3.31
   2  -6  -6   34.89    2.96
   2  -6  -6   40.57    2.94
   2  -6  -6   36.21    2.81
   2  -6  -6   33.76    2.73
   2  -6  -6   36.20    2.86
   2  -6  -6   42.61    4.05
   2  -6  -6   36.30    2.98
   2  -6  -6   38.81    2.96
   2  -6  -5  417.32   17.17
   2  -6  -5  384.85   13.58
   2  -6  -5  404.43   16.93
   2  -6  -5  395.71   14.46
   2  -6  -5  368.59   13.60
   2  -6  -5  372.32   14.23
   2  -6  -5  413.64   13.71
   2  -6  -5  400.49   13.98
   2  -6  -5  414.88   14.88
   2  -6  -5  382.01   14.02
   2  -6  -5  410.08   14.46
   2  -6  -5  390.47   14.32
   2  -6  -5  344.27   13.91
   2  -6  -5  380.30   14.49
   2  -6  -5  374.41   14.32
   2  -6  -5  369.25   13.99
   2  -6  -5  403.08   13.64
   2  -6  -5  362.05   14.15
   2  -6  -5  377.64   13.51
   2  -6  -4  117.85    5.75
   2  -6  -4  118.88    5.56
   2  -6  -4  121.33    5.40
   2  -6  -4  126.83    7.99
   2  -6  -4  127.96    7.96
   2  -6  -4  136.35    5.86
   2  -6  -4  121.98    5.90
   2  -6  -4  114.20    5.20
   2  -6  -4  125.51    5.98
   2  -6  -4  124.38    5.52
   2  -6  -4  124.42    5.48
   2  -6  -4  119.80    6.06
   2  -6  -4  124.04    5.74
   2  -6  -4  113.01    5.16
   2  -6  -4  130.76    5.97
   2  -6  -4  116.97    5.33
   2  -6  -4  129.07    5.22
   2  -6  -4  123.78    5.85
   2  -6  -4  132.13    6.14
   2  -6  -4  115.37    5.70
   2  -6  -4  127.93    6.02
   2  -6  -4  125.39    5.46
   2  -6  -4  125.45    5.75
   2  -6  -4  125.47    5.19
   2  -6  -3    7.61    1.23
   2  -6  -3    6.75    1.74
   2  -6  -3    6.92    1.11
   2  -6  -3    7.88    1.01
   2  -6  -3    6.00    1.03
   2  -6  -3    5.68    0.93
   2  -6  -3    9.38    2.08
   2  -6  -3    7.43    1.06
   2  -6  -3    6.29    1.01
   2  -6  -3    6.82    1.04
   2  -6  -3    7.11    0.98
   2  -6  -3    8.21    1.23
   2  -6  -3    6.54    1.20
   2  -6  -3    8.57    1.33
   2  -6  -3    5.60    1.02
   2  -6  -3    6.63    0.94
   2  -6  -3    6.44    0.99
   2  -6  -3    6.97    1.15
   2  -6  -3    7.32    0.95
   2  -6  -3    7.09    1.16
   2  -6  -3    6.21    1.15
   2  -6  -3    6.45    1.15
   2  -6  -3    7.48    1.22
   2  -6  -3    5.91    0.97
   2  -6  -3    8.66    1.22
   2  -6  -3    6.46    0.95
   2  -6  -3    7.07    1.10
   2  -6  -2  306.94   10.86
   2  -6  -2  297.74   14.05
   2  -6  -2  277.41   11.01
   2  -6  -2  300.77   13.98
   2  -6  -2  290.80   11.14
   2  -6  -2  276.97   10.73
   2  -6  -2  286.96   10.84
   2  -6  -2  289.19   10.82
   2  -6  -2  287.91   10.85
   2  -6  -2  295.90   11.08
   2  -6  -2  304.43   11.33
   2  -6  -2  294.98   11.31
   2  -6  -2  290.45   11.29
   2  -6  -2  271.42   10.59
   2  -6  -2  296.75   10.97
   2  -6  -2  282.65   10.71
   2  -6  -2  291.45   11.12
   2  -6  -2  292.85   11.23
   2  -6  -2  283.82   11.15
   2  -6  -2  299.57   10.63
   2  -6  -2  302.89   11.35
   2  -6  -2  290.30   10.77
   2  -6  -2  285.27   10.55
   2  -6  -2  303.21   11.22
   2  -6  -2  317.60   10.94
   2  -6  -1  116.28    7.53
   2  -6  -1  109.64    4.98
   2  -6  -1  105.14    5.23
   2  -6  -1  105.10    5.21
   2  -6  -1  102.49    5.25
   2  -6  -1  104.25    4.85
   2  -6  -1  106.31    5.08
   2  -6  -1  105.39    5.12
   2  -6  -1  107.69    5.22
   2  -6  -1  104.55    5.19
   2  -6  -1  113.91    5.41
   2  -6  -1  108.03    4.82
   2  -6  -1  107.94    5.32
   2  -6  -1  104.79    5.11
   2  -6  -1  106.83    5.17
   2  -6  -1   98.74    4.85
   2  -6  -1  113.07    5.13
   2  -6  -1  108.03    4.95
   2  -6  -1  109.22    5.22
   2  -6  -1  102.99    4.76
   2  -6  -1  106.01    4.87
   2  -6   0  815.56   27.99
   2  -6   0  838.87   28.12
   2  -6   0  862.54   27.91
   2  -6   0  840.36   28.02
   2  -6   0  870.79   28.34
   2  -6   0  880.23   28.57
   2  -6   0  877.73   28.58
   2  -6   0  810.57   27.85
   2  -6   0  849.81   28.28
   2  -6   0  914.56   32.29
   2  -6   0  843.32   28.24
   2  -6   0  843.78   28.10
   2  -6   0  889.03   28.37
   2  -6   0  816.14   28.34
   2  -6   0  872.43   28.49
   2  -6   0  880.95   28.62
   2  -6   0  834.54   27.90
   2  -6   0  894.77   28.54
   2  -6   1  197.69    7.87
   2  -6   1  208.14   10.91
   2  -6   1  198.25    8.30
   2  -6   1  211.69   10.97
   2  -6   1  200.77    8.18
   2  -6   1  203.04    8.10
   2  -6   1  192.40    7.88
   2  -6   1  197.67    8.12
   2  -6   1  202.26    8.21
   2  -6   1  198.55    8.20
   2  -6   1  212.28    8.18
   2  -6   1  197.01    8.33
   2  -6   1  195.04    7.89
   2  -6   1  191.26    7.73
   2  -6   1  194.74    7.82
   2  -6   1  197.17    8.05
   2  -6   1  209.14    8.38
   2  -6   1  196.55    8.15
   2  -6   1  186.19    7.81
   2  -6   1  195.49    8.21
   2  -6   1  192.75    7.71
   2  -6   2   32.01    2.28
   2  -6   2   31.54    2.20
   2  -6   2   33.56    2.32
   2  -6   2   33.10    2.35
   2  -6   2   32.41    2.28
   2  -6   2   33.88    2.57
   2  -6   2   41.67    4.26
   2  -6   2   34.18    2.57
   2  -6   2   36.10    2.54
   2  -6   2   36.18    2.43
   2  -6   2   43.21    4.35
   2  -6   2   31.47    2.53
   2  -6   2   34.61    2.45
   2  -6   2   36.41    2.48
   2  -6   2   31.40    2.35
   2  -6   2   35.85    2.66
   2  -6   2   36.69    2.60
   2  -6   2   29.91    2.21
   2  -6   2   36.46    2.42
   2  -6   2   36.89    2.57
   2  -6   2   34.13    2.58
   2  -6   2   36.27    2.45
   2  -6   2   37.19    2.52
   2  -6   3   95.58    4.48
   2  -6   3   95.94    4.49
   2  -6   3  102.73    7.07
   2  -6   3   85.71    4.39
   2  -6   3   90.62    4.52
   2  -6   3   92.29    4.54
   2  -6   3   90.09    4.43
   2  -6   3   89.81    4.51
   2  -6   3   98.59    4.72
   2  -6   3   97.21    4.74
   2  -6   3  115.11    7.32
   2  -6   3   96.63    4.78
   2  -6   3   93.39    4.52
   2  -6   3   90.70    4.49
   2  -6   3   90.04    4.59
   2  -6   3   96.29    4.90
   2  -6   3   99.59    4.76
   2  -6   3   88.98    4.48
   2  -6   3   86.16    4.31
   2  -6   3   94.68    4.60
   2  -6   3   91.93    4.67
   2  -6   3   94.28    4.47
   2  -6   3   93.50    4.82
   2  -6   3   93.05    4.83
   2  -6   3   95.06    4.95
   2  -6   3   86.43    4.20
   2  -6   3   89.89    4.60
   2  -6   4   50.24    3.06
   2  -6   4   45.47    2.99
   2  -6   4   50.09    3.04
   2  -6   4   43.33    2.96
   2  -6   4   50.85    3.04
   2  -6   4   51.91    3.02
   2  -6   4   47.55    2.91
   2  -6   4   47.34    3.08
   2  -6   4   52.54    2.93
   2  -6   4   54.36    4.87
   2  -6   4   47.65    4.56
   2  -6   4   48.63    3.12
   2  -6   4   45.54    3.02
   2  -6   4   51.68    3.14
   2  -6   4   46.31    3.05
   2  -6   4   45.99    2.97
   2  -6   4   48.54    2.88
   2  -6   4   46.64    3.07
   2  -6   4   47.21    3.06
   2  -6   4   44.69    2.77
   2  -6   4   47.42    2.85
   2  -6   5   41.25    4.20
   2  -6   5   52.77    2.91
   2  -6   5   42.69    2.98
   2  -6   5   47.11    3.19
   2  -6   5   48.73    4.49
   2  -6   5   44.96    3.04
   2  -6   5   50.88    2.99
   2  -6   5   48.69    3.13
   2  -6   5   48.11    3.18
   2  -6   5   50.43    3.27
   2  -6   5   46.68    2.90
   2  -6   5   48.60    3.03
   2  -6   5   48.98    3.23
   2  -6   5   47.93    2.98
   2  -6   5   47.76    2.80
   2  -6   5   49.39    3.15
   2  -6   6   15.97    1.80
   2  -6   6   17.60    1.85
   2  -6   6   16.07    1.61
   2  -6   6   15.04    1.62
   2  -6   6   15.23    1.61
   2  -6   6   13.92    1.60
   2  -6   7    5.94    1.22
   2  -6   7    5.88    1.15
   2  -6   7    4.81    1.00
   2  -6   7    3.82    0.95
   2  -6   7    5.87    1.00
   2  -6   7    5.69    1.01
   2  -6   7    4.87    1.11
   2  -6   8   54.01    3.41
   2  -6   8   48.35    3.30
   2  -6   8   47.09    3.00
   2  -6   8   47.98    3.34
   2  -6   8   49.30    3.06
   2  -6   8   48.16    3.12
   2  -6   8   47.51    2.91
   2  -6   9    4.10    0.99
   2  -6   9    4.64    1.02
   2  -6   9    4.71    0.91
   2  -6  10  165.12    6.74
   2  -6  10  162.67    6.61
   2  -6  10  144.06    6.03
   2  -6  11    1.30    0.50
   2  -6  11    1.19    0.41
   2  -6  11    0.64    0.47
  -2   6 -12   47.20    2.27
   2  -6  12   44.02    2.12
   2  -6  12   42.49    1.96
   2  -5 -13   18.32    1.31
  -2   5  13   18.76    1.27
   2  -5 -13   20.47    1.41
   2  -5 -12   21.26    1.83
  -2   5  12   19.34    1.52
  -2   5  12   20.16    1.61
   2  -5 -12   17.40    1.63
   2  -5 -11    1.93    0.61
  -2   5  11    2.58    0.72
   2  -5 -11    1.13    0.68
   2  -5 -11    2.19    0.74
   2  -5 -11    1.31    0.70
   2  -5 -11    1.36    0.69
   2  -5 -10   14.81    1.67
  -2   5  10   12.18    1.48
   2  -5 -10   12.87    1.73
   2  -5 -10    9.43    1.48
   2  -5 -10   15.62    1.93
   2  -5 -10   13.35    1.82
   2  -5 -10   14.24    1.84
   2  -5  -9  156.33    7.90
   2  -5  -9  168.08    7.97
   2  -5  -9  176.02    7.97
   2  -5  -9  168.51    7.26
  -2   5   9  196.14    7.67
   2  -5  -9  184.76    7.67
   2  -5  -9  172.68    7.92
   2  -5  -9  177.21    8.24
   2  -5  -9  164.54    7.61
   2  -5  -8  232.95   10.25
   2  -5  -8  243.48   10.12
   2  -5  -8  214.51    9.08
   2  -5  -8  229.11    9.88
  -2   5   8  259.96    9.55
   2  -5  -8  243.38    9.59
   2  -5  -8  222.31    9.73
   2  -5  -8  233.07    9.64
   2  -5  -8  240.26   10.13
   2  -5  -8  240.03   10.21
   2  -5  -8  252.37    9.91
   2  -5  -8  229.23    9.39
   2  -5  -7   89.52    4.78
   2  -5  -7   74.86    4.72
   2  -5  -7   89.15    4.95
   2  -5  -7   91.76    4.56
   2  -5  -7   71.74    4.19
   2  -5  -7   77.27    4.66
  -2   5   7   95.71    4.51
   2  -5  -7   91.97    5.06
   2  -5  -7   86.69    5.05
   2  -5  -7   80.87    4.22
   2  -5  -7   85.76    4.57
   2  -5  -7   81.73    4.54
   2  -5  -7   86.14    4.82
   2  -5  -7   91.90    4.81
   2  -5  -6  115.42    6.59
   2  -5  -6  100.45    5.20
   2  -5  -6  104.43    5.23
   2  -5  -6  103.64    5.53
   2  -5  -6  101.26    4.90
   2  -5  -6  100.69    5.39
   2  -5  -6  100.90    5.05
   2  -5  -6  102.59    5.26
   2  -5  -6  102.63    5.31
   2  -5  -6  107.01    5.26
   2  -5  -6  100.86    5.39
   2  -5  -6  101.04    5.11
   2  -5  -5  386.49   13.32
   2  -5  -5  384.63   13.95
   2  -5  -5  381.81   13.77
   2  -5  -5  394.85   14.50
   2  -5  -5  359.70   14.15
   2  -5  -5  386.03   13.98
   2  -5  -5  406.55   14.13
   2  -5  -5  374.53   13.95
   2  -5  -5  372.09   13.95
   2  -5  -5  381.16   14.03
   2  -5  -5  388.41   13.91
   2  -5  -5  369.12   14.16
   2  -5  -5  341.90   14.03
   2  -5  -5  416.08   16.34
   2  -5  -5  379.98   14.11
   2  -5  -5  424.62   16.54
   2  -5  -5  404.61   13.39
   2  -5  -5  417.61   14.39
   2  -5  -5  386.53   14.11
   2  -5  -4   58.64    3.64
   2  -5  -4   61.39    3.41
   2  -5  -4   63.41    3.40
   2  -5  -4   60.11    3.48
   2  -5  -4   62.11    3.61
   2  -5  -4   57.59    3.54
   2  -5  -4   58.23    3.54
   2  -5  -4   59.49    3.13
   2  -5  -4   66.49    4.99
   2  -5  -4   62.70    3.58
   2  -5  -4   62.03    4.89
   2  -5  -4   58.45    3.11
   2  -5  -4   64.98    3.57
   2  -5  -4   63.12    3.54
   2  -5  -4   61.52    3.52
   2  -5  -3  437.74   17.48
   2  -5  -3  426.04   14.46
   2  -5  -3  419.68   17.41
   2  -5  -3  409.85   14.44
   2  -5  -2  179.65    9.25
   2  -5  -2  172.61    6.81
   2  -5  -2  186.48    9.43
   2  -5  -2  169.62    6.76
   2  -5  -1  309.59   13.41
   2  -5  -1  276.22   10.36
   2  -5  -1  299.39   10.47
   2  -5   0  899.76   30.91
   2  -5   0  794.48   27.31
   2  -5   0  866.99   30.64
   2  -5   0  873.86   27.48
   2  -5   1 1206.96   40.92
   2  -5   1 1191.36   40.69
   2  -5   1 1155.88   37.30
   2  -5   1 1158.67   37.30
  -2   5  -2   36.45    2.74
   2  -5   2   39.07    2.36
   2  -5   2   40.14    3.89
   2  -5   2   44.46    4.02
   2  -5   2   37.59    2.33
   2  -5   3  332.49   12.04
   2  -5   3  344.86   12.11
   2  -5   3  373.04   15.17
   2  -5   3  345.78   14.95
   2  -5   4    1.78    1.00
   2  -5   4    2.74    0.63
   2  -5   4    1.65    0.61
   2  -5   4    3.46    0.69
   2  -5   4    2.10    0.60
   2  -5   4    2.76    0.68
   2  -5   4    3.65    0.76
   2  -5   4    2.90    0.71
   2  -5   4    2.60    0.72
   2  -5   4    3.37    0.74
   2  -5   4    2.32    0.66
   2  -5   4    2.24    0.61
   2  -5   4    4.77    1.36
   2  -5   5   39.22    2.67
   2  -5   5   42.03    2.52
   2  -5   5   39.98    2.71
   2  -5   5   42.69    2.81
   2  -5   5   35.32    2.48
   2  -5   5   41.43    2.59
   2  -5   5   44.92    2.90
   2  -5   5   40.20    2.79
   2  -5   5   46.87    4.08
   2  -5   5   37.29    2.64
   2  -5   5   40.99    2.65
   2  -5   5   40.71    2.39
   2  -5   5   42.33    3.89
   2  -5   5   38.04    2.32
   2  -5   6  168.61    7.23
   2  -5   6  169.58    6.86
   2  -5   6  160.90    6.93
   2  -5   6  166.89    7.34
   2  -5   6  177.62    7.29
   2  -5   6  168.81    7.07
   2  -5   6  163.98    7.19
   2  -5   7  108.41    5.36
   2  -5   7  115.91    5.27
   2  -5   7  115.92    5.70
   2  -5   7  109.60    5.22
   2  -5   7  108.81    5.51
   2  -5   7  108.85    5.40
   2  -5   8  358.13   12.94
   2  -5   8  337.44   12.68
   2  -5   8  328.01   12.49
   2  -5   8  362.49   13.17
  -2   5  -8  352.68   12.47
   2  -5   8  319.88   12.16
   2  -5   8  329.70   12.91
   2  -5   9  313.53   11.18
   2  -5   9  251.98   10.64
   2  -5   9  282.79   10.89
   2  -5   9  258.01   10.22
   2  -5   9  259.11   10.62
  -2   5  -9  289.20   10.35
   2  -5   9  253.75   10.27
   2  -5  10   28.11    2.31
   2  -5  10   25.65    2.16
  -2   5 -10   22.14    1.85
   2  -5  10   21.49    1.85
   2  -5  11   32.90    2.28
   2  -5  11   36.00    2.40
  -2   5 -11   30.08    2.01
  -2   5 -12    0.37    0.47
   2  -5  12    1.08    0.43
  -2   5 -12    0.98    0.51
   2  -5  13   21.74    1.32
  -2   5 -13   24.95    1.45
   2  -4 -13    0.17    0.36
   2  -4 -13   -0.25    0.39
   2  -4 -13    0.25    0.34
  -2   4  13    0.15    0.31
   2  -4 -12    1.34    0.64
   2  -4 -12    0.26    0.48
   2  -4 -12    2.33    0.70
  -2   4  12    1.68    0.57
  -2   4  12    1.90    0.65
  -2   4  11   37.85    2.61
   2  -4 -11   32.58    2.69
   2  -4 -11   31.90    2.70
   2  -4 -11   33.18    2.78
   2  -4 -11   33.80    2.61
   2  -4 -11   31.88    2.68
   2  -4 -10   25.11    2.38
   2  -4 -10   28.76    2.66
   2  -4 -10   32.20    2.50
  -2   4  10   37.19    2.66
   2  -4 -10   31.00    2.47
   2  -4 -10   29.14    2.33
   2  -4 -10   31.98    2.82
   2  -4 -10   31.22    2.40
   2  -4 -10   29.02    2.68
   2  -4 -10   32.42    2.74
   2  -4 -10   32.94    2.90
   2  -4  -9  125.07    6.30
   2  -4  -9  122.09    6.42
   2  -4  -9  123.26    5.85
   2  -4  -9  126.10    6.35
   2  -4  -9  121.81    6.00
   2  -4  -9  114.08    5.83
  -2   4   9  144.62    6.12
   2  -4  -9  114.88    5.75
   2  -4  -9  119.70    6.29
   2  -4  -9  122.94    6.41
   2  -4  -9  122.50    5.73
   2  -4  -9  111.08    5.51
   2  -4  -8   98.34    5.42
   2  -4  -8   98.45    5.52
   2  -4  -8   99.13    5.01
   2  -4  -8   97.80    5.38
   2  -4  -8   92.97    5.05
   2  -4  -8   92.39    5.11
  -2   4   8  104.99    5.08
   2  -4  -8  101.88    5.19
   2  -4  -8  102.82    5.56
   2  -4  -8  103.16    5.58
   2  -4  -8  100.22    4.89
   2  -4  -8   97.18    4.93
   2  -4  -8  107.84    5.29
   2  -4  -7  246.60   10.14
   2  -4  -7  265.15   10.39
   2  -4  -7  231.57    9.45
   2  -4  -7  233.31    9.89
   2  -4  -7  221.66    9.48
   2  -4  -7  249.15    9.89
  -2   4   7  266.58    9.66
   2  -4  -7  272.42    9.99
   2  -4  -7  240.73   10.08
   2  -4  -7  235.37    9.28
   2  -4  -7  248.25   10.13
   2  -4  -7  241.65    9.60
   2  -4  -7  238.58    9.73
   2  -4  -6  321.46   12.16
   2  -4  -6  327.40   12.41
   2  -4  -6  308.82   12.33
   2  -4  -6  340.96   12.54
   2  -4  -6  305.66   11.64
   2  -4  -6  346.78   12.66
   2  -4  -6  321.66   11.79
   2  -4  -6  316.70   11.88
   2  -4  -6  326.33   12.27
   2  -4  -6  320.58   12.01
   2  -4  -6  329.59   12.16
   2  -4  -6  326.77   11.86
   2  -4  -6  327.69   12.25
   2  -4  -6  338.95   12.09
   2  -4  -5    3.42    0.76
   2  -4  -5    4.43    0.87
   2  -4  -5    3.43    0.82
   2  -4  -5    6.35    1.09
   2  -4  -5    2.61    0.91
   2  -4  -5    3.34    0.79
   2  -4  -5    3.70    1.08
   2  -4  -4   54.13    2.76
   2  -4  -4   54.71    4.19
   2  -4  -4   57.64    2.80
   2  -4  -4   57.30    4.26
   2  -4  -3   60.61    2.96
   2  -4  -3   70.38    4.72
   2  -4  -3   61.63    2.97
   2  -4  -3   59.36    4.39
   2  -4  -2 1210.00   41.09
   2  -4  -2 1313.82   40.62
   2  -4  -2 1408.85   43.63
   2  -4  -2 1261.56   40.58
   2  -4  -2 1328.14   43.39
   2  -4  -1  265.92   10.05
   2  -4  -1  281.30    9.77
   2  -4  -1  291.75   12.15
   2  -4  -1  285.87    9.77
   2  -4  -1  255.93   11.74
   2  -4   0   60.54    3.23
   2  -4   0   57.16    4.32
   2  -4   0   58.54    2.87
   2  -4   0   58.53    2.86
   2  -4   0   58.69    4.35
   2  -4   1   26.72    2.15
   2  -4   1   26.13    1.70
   2  -4   1   24.34    1.68
   2  -4   1   26.16    2.81
  -2   4  -2   25.30    1.96
   2  -4   2   23.42    1.62
   2  -4   2   26.05    2.78
   2  -4   2   21.43    1.57
   2  -4   2   25.25    2.73
  -2   4  -3  115.02    5.43
   2  -4   3  116.51    4.78
   2  -4   3  122.91    6.71
   2  -4   3  116.07    4.79
   2  -4   3  120.86    6.77
  -2   4  -4   90.71    4.98
   2  -4   4  100.97    5.98
   2  -4   4   96.99    4.11
   2  -4   4  100.78    5.88
   2  -4   4   88.61    4.33
   2  -4   4  103.16    4.18
  -2   4  -5    6.48    1.24
   2  -4   5    8.80    1.09
   2  -4   5    5.38    1.26
   2  -4   5    7.28    1.05
   2  -4   5   10.15    1.71
   2  -4   5    8.88    0.92
   2  -4   5    7.06    0.85
   2  -4   6    0.49    0.47
   2  -4   6    0.53    0.48
  -2   4  -6    0.23    0.53
   2  -4   6    1.02    0.51
   2  -4   6   -0.13    0.37
   2  -4   6    0.53    0.39
   2  -4   6    0.34    0.36
   2  -4   6    0.53    0.43
   2  -4   6    0.36    0.40
   2  -4   7   21.57    1.94
   2  -4   7   16.53    1.79
   2  -4   7   23.30    2.10
   2  -4   7   18.27    1.70
   2  -4   7   18.91    1.83
   2  -4   7   22.11    1.85
   2  -4   8  131.19    6.38
   2  -4   8  134.81    6.02
   2  -4   8  133.33    6.41
   2  -4   8  137.85    6.19
   2  -4   8  139.26    6.26
   2  -4   8  141.44    6.53
   2  -4   9    0.34    0.62
  -2   4  -9    0.56    0.53
   2  -4   9   -0.13    0.48
   2  -4   9    0.99    0.71
   2  -4   9    0.28    0.45
   2  -4   9    0.58    0.59
   2  -4   9    0.34    0.49
  -2   4 -10  200.95    8.00
   2  -4  10  194.39    7.77
   2  -4  10  204.11    8.30
   2  -4  10  173.41    7.61
   2  -4  10  197.65    8.33
   2  -4  10  185.22    8.26
   2  -4  11    2.21    0.72
   2  -4  11    4.62    0.93
   2  -4  11    1.97    0.57
  -2   4 -11    2.57    0.75
   2  -4  11    2.12    0.72
   2  -4  12   17.25    1.49
  -2   4 -12   19.89    1.60
   2  -4  12   17.67    1.53
  -2   4 -12   16.83    1.69
  -2   4 -13    2.77    0.59
  -2   4 -13    3.62    0.70
  -2   4 -13    1.60    0.38
   2  -4  13    2.45    0.41
   2  -3 -13   27.29    1.92
  -2   3  13   29.35    1.87
   2  -3 -12   29.24    2.30
   2  -3 -12   33.08    2.29
  -2   3  12   35.20    2.44
   2  -3 -12   33.33    2.57
  -2   3  12   37.29    2.46
   2  -3 -11    1.13    0.59
   2  -3 -11    0.43    0.59
   2  -3 -11   -0.14    0.47
   2  -3 -11    1.13    0.66
   2  -3 -11   -0.16    0.54
   2  -3 -11    0.36    0.64
  -2   3  11    0.43    0.57
   2  -3 -10    0.53    0.57
   2  -3 -10    0.16    0.61
   2  -3 -10    1.66    0.81
   2  -3 -10    0.31    0.52
  -2   3  10    0.31    0.53
   2  -3 -10    0.55    0.55
   2  -3 -10    0.60    0.70
   2  -3 -10   -0.28    0.47
  -2   3   9   50.20    3.32
   2  -3  -9   51.82    3.64
   2  -3  -9   49.73    3.51
   2  -3  -9   51.00    3.31
   2  -3  -9   48.13    3.27
   2  -3  -9   46.19    3.29
   2  -3  -9   52.12    3.65
   2  -3  -9   55.38    3.89
   2  -3  -9   44.13    3.02
   2  -3  -9   50.98    3.65
   2  -3  -8  225.97    9.05
   2  -3  -8  212.17    9.20
   2  -3  -8  219.94    9.46
   2  -3  -8  223.45    9.15
   2  -3  -8  228.45    9.16
   2  -3  -8  221.05    9.60
   2  -3  -8  220.65    9.48
  -2   3   8  246.22    9.21
   2  -3  -8  212.34    9.41
   2  -3  -7   19.56    2.02
   2  -3  -7   18.42    2.01
   2  -3  -7   15.73    1.84
   2  -3  -7   16.09    1.70
   2  -3  -7   17.44    1.72
   2  -3  -7   20.37    3.01
  -2   3   7   22.15    1.87
   2  -3  -7   17.60    1.93
   2  -3  -7   17.32    1.82
   2  -3  -7   19.00    1.82
   2  -3  -6  105.31    5.20
   2  -3  -6  105.82    6.94
   2  -3  -6  109.85    5.24
   2  -3  -6  110.76    5.10
   2  -3  -6  115.63    5.43
   2  -3  -6  106.82    5.34
   2  -3  -5   59.78    3.84
   2  -3  -5   55.63    4.40
   2  -3  -5   57.16    3.83
   2  -3  -4   21.26    1.37
   2  -3  -4   22.23    2.28
   2  -3  -4   25.91    2.59
   2  -3  -4   19.51    1.34
   2  -3  -4   18.48    2.12
   2  -3  -3  430.88   16.46
   2  -3  -3  470.10   17.03
   2  -3  -3  466.44   16.67
   2  -3  -3  431.34   14.54
   2  -3  -2   50.92    3.62
   2  -3  -2   49.10    3.72
   2  -3  -2   52.43    3.67
   2  -3  -2   52.65    3.65
   2  -3  -1   29.86    2.73
   2  -3  -1   31.57    2.77
   2  -3  -1   35.61    2.92
   2  -3  -1   33.02    2.78
   2  -3   0  207.57    9.06
   2  -3   0  207.15    9.10
   2  -3   0  204.88    8.06
   2  -3   1  728.52   19.69
   2  -3   1  710.13   21.03
   2  -3   2  825.25   26.15
   2  -3   2  758.97   26.58
   2  -3   2  779.22   26.69
  -2   3  -2  761.68   24.84
   2  -3   2  771.18   26.75
  -2   3  -2  744.21   24.59
   2  -3   3   59.18    4.02
  -2   3  -3   62.53    3.26
   2  -3   3   59.36    4.05
   2  -3   3   57.73    2.87
   2  -3   3   70.87    4.27
  -2   3  -4  692.67   23.12
   2  -3   4  693.57   24.01
   2  -3   4  680.76   21.86
   2  -3   4  672.95   21.84
   2  -3   4  672.05   22.25
   2  -3   4  694.98   23.96
  -2   3  -5  120.04    5.85
   2  -3   5  113.57    5.90
   2  -3   5  110.92    4.36
   2  -3   5  110.53    4.87
   2  -3   5   98.95    5.60
   2  -3   5  115.14    4.37
  -2   3  -6   10.88    1.70
   2  -3   6   11.65    1.30
   2  -3   6   11.07    1.49
  -2   3  -7  235.46    8.80
   2  -3   7  239.66    9.27
  -2   3  -7  246.72    8.78
   2  -3   7  229.69    8.92
  -2   3  -7  224.62   10.66
   2  -3   7  220.33    9.07
   2  -3   7  221.92    9.09
  -2   3  -8   38.34    2.58
   2  -3   8   37.74    2.77
  -2   3  -8   35.55    2.38
   2  -3   8   37.46    2.57
  -2   3  -8   34.71    3.64
   2  -3   8   34.17    2.43
   2  -3   8   36.14    2.68
   2  -3   8   34.26    2.64
  -2   3  -9  763.04   25.30
   2  -3   9  785.70   25.79
  -2   3  -9  819.70   25.59
  -2   3  -9  758.16   24.96
   2  -3   9  735.40   25.20
   2  -3   9  700.38   24.99
   2  -3   9  743.66   25.58
   2  -3   9  792.51   25.35
   2  -3   9  679.73   25.52
  -2   3 -10    7.51    1.23
   2  -3  10    7.57    1.15
   2  -3  10    7.06    1.25
   2  -3  10    9.76    1.27
   2  -3  10    7.16    1.32
   2  -3  10    8.97    1.40
  -2   3 -10   11.22    1.45
   2  -3  11   27.00    2.33
  -2   3 -11   26.55    2.24
  -2   3 -11   33.31    2.52
   2  -3  11   27.71    2.05
  -2   3 -11   27.03    2.20
   2  -3  11   28.60    2.31
   2  -3  11   28.01    2.50
  -2   3 -12    2.04    0.75
  -2   3 -12    2.25    0.71
   2  -3  12    1.29    0.54
   2  -3  12    1.33    0.55
  -2   3 -12    2.08    0.65
   2  -3  12    1.30    0.61
  -2   3 -12    0.98    0.52
   2  -3  13  155.70    5.93
  -2   3 -13  152.11    5.96
  -2   3 -13  178.78    6.77
   2  -3  13  150.67    6.46
  -2   3 -13  186.01    6.68
  -2   3 -13  143.13    5.99
  -2   3 -13  172.96    6.40
  -2   3 -14   15.82    1.23
  -2   3 -14   13.75    1.11
   2  -2 -14   25.41    1.43
   2  -2 -13   52.04    2.87
  -2   2  13   50.90    2.66
   2  -2 -13   45.12    2.70
   2  -2 -13   48.81    2.62
  -2   2  13   48.44    2.66
   2  -2 -12   11.12    1.50
   2  -2 -12   15.15    1.75
   2  -2 -12   16.23    1.63
   2  -2 -12   14.39    1.58
   2  -2 -12   13.74    1.64
   2  -2 -12   19.61    1.93
   2  -2 -12   14.89    1.57
   2  -2 -12   13.49    1.46
  -2   2  12   17.15    1.65
   2  -2 -11  197.01    9.00
   2  -2 -11  213.34    9.05
   2  -2 -11  216.19    8.89
   2  -2 -11  198.29    8.69
   2  -2 -11  222.28    8.88
   2  -2 -11  220.16    9.25
  -2   2  11  222.65    8.85
   2  -2 -11  201.17    8.83
   2  -2 -11  217.41    9.24
   2  -2 -10   23.46    2.39
   2  -2 -10   19.53    2.31
   2  -2 -10   32.39    2.79
   2  -2 -10   22.25    2.30
   2  -2 -10   22.32    2.31
   2  -2 -10   24.57    2.48
   2  -2 -10   24.63    2.35
   2  -2 -10   20.98    2.22
  -2   2  10   22.73    2.20
  -2   2   9   28.71    2.44
   2  -2  -9   25.17    3.83
   2  -2  -9   30.39    2.58
   2  -2  -9   29.13    2.63
   2  -2  -9   28.19    2.48
   2  -2  -9   25.65    2.51
   2  -2  -9   29.76    2.77
   2  -2  -9   30.28    2.71
   2  -2  -9   25.47    2.45
   2  -2  -8  269.32   14.31
  -2   2   8  318.51   11.35
   2  -2  -8  283.38   11.48
   2  -2  -8  284.96   11.36
   2  -2  -8  296.11   11.40
   2  -2  -8  289.02   11.75
   2  -2  -8  294.97   11.54
   2  -2  -8  304.26   11.76
  -2   2   7   32.60    2.26
   2  -2  -7   28.68    3.56
   2  -2  -7   28.72    2.31
   2  -2  -7   24.29    2.14
   2  -2  -7   24.63    2.11
   2  -2  -7   29.00    2.49
   2  -2  -7   27.54    2.33
   2  -2  -7   26.70    2.29
  -2   2   6  333.68   11.94
   2  -2  -6  337.51   14.72
   2  -2  -5  148.25    7.87
   2  -2  -5  155.01    7.38
   2  -2  -5  155.52    6.62
   2  -2  -5  149.95    6.48
   2  -2  -4 1012.22   33.60
   2  -2  -4  993.43   33.84
   2  -2  -4 1031.73   33.02
   2  -2  -4  961.01   32.79
   2  -2  -3  492.83   17.52
   2  -2  -3  509.86   17.18
   2  -2  -3  463.79   17.13
   2  -2  -3  477.54   17.05
   2  -2  -3  458.89   17.01
   2  -2  -2  861.41   28.46
   2  -2  -2  901.70   29.38
   2  -2  -2  870.26   29.01
   2  -2  -2  900.78   29.12
   2  -2  -2  817.29   28.91
   2  -2  -1 1177.90   38.10
   2  -2  -1 1166.77   38.00
   2  -2  -1 1137.74   37.92
   2  -2   0  433.30   15.73
   2  -2   0  438.36   15.74
   2  -2   1   16.77    1.73
   2  -2   1   20.49    1.77
  -2   2  -1   20.39    1.26
   2  -2   2    2.35    0.67
   2  -2   2    4.50    0.92
  -2   2  -2    3.91    0.52
   2  -2   2    2.61    0.70
   2  -2   2    1.49    0.59
   2  -2   3  887.30   29.84
  -2   2  -3  898.62   28.66
   2  -2   3  931.73   30.21
   2  -2   3  865.68   29.77
   2  -2   3  880.17   29.77
   2  -2   4  466.78   17.73
   2  -2   4  502.03   16.61
   2  -2   4  491.44   17.72
   2  -2   4  537.71   17.99
  -2   2  -4  522.97   17.37
   2  -2   5  157.23    6.46
  -2   2  -5  146.59    6.52
   2  -2   5  137.76    6.20
  -2   2  -6  100.09    5.71
   2  -2   6  115.69    5.06
  -2   2  -7   20.23    2.53
   2  -2   7   26.14    2.00
  -2   2  -8  120.52    5.37
   2  -2   8  116.80    5.47
   2  -2   8  113.16    5.13
  -2   2  -8  116.91    5.15
  -2   2  -8  108.15    6.92
  -2   2  -9   45.42    4.54
  -2   2  -9   56.83    3.26
  -2   2  -9   59.55    3.53
  -2   2  -9   55.84    3.39
   2  -2   9   50.98    3.42
   2  -2   9   52.54    3.37
   2  -2   9   54.84    3.19
   2  -2  10   11.72    1.56
  -2   2 -10   14.17    1.70
   2  -2  10   15.07    1.69
  -2   2 -10   13.38    2.52
  -2   2 -10   12.50    1.47
  -2   2 -10   15.77    1.81
   2  -2  11   37.21    2.74
   2  -2  11   37.20    2.51
  -2   2 -11   40.95    2.94
   2  -2  11   39.25    2.84
  -2   2 -11   39.22    2.67
  -2   2 -11   41.40    2.94
  -2   2 -12    6.95    1.01
  -2   2 -12    7.19    1.24
  -2   2 -12    9.48    1.32
   2  -2  12    7.52    1.05
  -2   2 -12    6.85    1.18
   2  -2  13  102.05    4.44
  -2   2 -13  116.84    5.12
  -2   2 -13  103.64    4.87
  -2   2 -13  110.66    4.88
  -2   2 -14    1.52    0.48
  -2   2 -14    0.32    0.34
   2  -2  14    1.42    0.46
  -2   2 -14    1.18    0.38
  -2   2 -14    1.66    0.56
   2  -1 -14   19.62    1.25
   2  -1 -14   22.41    1.23
   2  -1 -14   21.79    1.27
   2  -1 -13  142.73    5.91
  -2   1  13  150.95    5.71
   2  -1 -13  141.34    5.78
   2  -1 -13  132.93    5.68
   2  -1 -13  146.56    5.98
  -2   1  13  141.25    5.78
   2  -1 -13  143.76    5.88
   2  -1 -12    3.98    0.99
   2  -1 -12    2.68    0.79
   2  -1 -12    6.19    1.05
  -2   1  12    5.70    0.99
   2  -1 -12    3.94    0.98
   2  -1 -12    4.86    1.08
   2  -1 -12    3.17    0.71
   2  -1 -12    5.12    1.01
  -2   1  12    5.56    0.99
  -2   1  11   16.21    1.83
   2  -1 -11   16.80    2.00
  -2   1  11   14.65    1.71
   2  -1 -11   19.40    2.05
   2  -1 -11   14.03    1.83
   2  -1 -11   12.24    1.79
   2  -1 -11   14.56    1.69
   2  -1 -11   21.09    2.19
   2  -1 -11   17.12    1.89
   2  -1 -10  346.89   13.20
   2  -1 -10  306.57   12.48
   2  -1 -10  313.97   12.67
   2  -1 -10  315.44   16.55
   2  -1 -10  331.23   12.99
   2  -1 -10  319.10   12.77
   2  -1 -10  329.25   12.97
   2  -1 -10  350.35   13.27
  -2   1  10  351.66   12.76
   2  -1  -9    1.19    0.65
   2  -1  -9   -0.47    0.68
   2  -1  -9    0.17    0.54
   2  -1  -9    0.55    0.75
   2  -1  -9   -0.16    0.44
   2  -1  -9    0.18    0.64
  -2   1   9    0.31    0.57
   2  -1  -8  104.37    5.48
   2  -1  -8  109.98    5.47
   2  -1  -8  107.94    5.39
   2  -1  -8  113.45    5.65
   2  -1  -8  112.75    5.50
  -2   1   8  109.64    5.28
   2  -1  -8   95.41    7.54
   2  -1  -7  346.58   12.84
   2  -1  -7  335.53   12.78
   2  -1  -7  345.65   12.75
  -2   1   7  370.92   12.63
   2  -1  -7  332.07   15.51
   2  -1  -7  336.24   12.66
   2  -1  -7  355.65   12.76
   2  -1  -7  339.76   12.84
  -2   1   6   17.99    1.55
   2  -1  -6   17.68    2.55
   2  -1  -5  126.82    6.08
   2  -1  -5  124.47    6.91
   2  -1  -4  315.83   11.86
   2  -1  -4  358.73   12.81
   2  -1  -4  332.69   11.93
   2  -1  -4  339.46   13.26
   2  -1  -4  345.95   12.03
   2  -1  -3 1946.23   60.84
   2  -1  -3 1915.94   61.37
   2  -1  -3 1876.71   61.43
   2  -1  -3 1961.67   60.93
   2  -1  -2   12.97    1.36
   2  -1  -2   11.94    1.40
   2  -1  -2   10.89    1.22
   2  -1  -1  263.49   10.24
   2  -1  -1  300.70   10.52
   2  -1  -1  274.52    9.60
   2  -1  -1  272.61   10.26
   2  -1   0  555.14   18.54
   2  -1   0  542.11   18.53
  -2   1   0  539.60   17.73
   2  -1   0  542.32   18.53
   2  -1   1   89.11    4.19
  -2   1  -1   88.91    3.69
   2  -1   1   86.57    4.18
   2  -1   2 2963.67   93.26
  -2   1  -2 2992.55   91.62
   2  -1   2 2981.82   93.11
   2  -1   2 3038.91   92.86
   2  -1   2 2901.17   93.11
   2  -1   3 3437.23   98.56
   2  -1   3 3110.94   97.70
   2  -1   3 3026.23   97.18
  -2   1  -3 3141.37   96.85
   2  -1   3 3077.43   97.66
  -2   1  -4  501.48   16.62
   2  -1   4  515.79   16.85
   2  -1   5    9.96    1.19
   2  -1   5    9.99    0.97
   2  -1   5    9.11    1.08
   2  -1   5   10.45    1.19
  -2   1  -5   10.35    1.36
   2  -1   6   71.57    3.24
   2  -1   6   74.43    3.47
  -2   1  -6   74.60    4.50
   2  -1   7  188.09    7.49
  -2   1  -7  204.49    9.36
  -2   1  -8   11.41    2.02
  -2   1  -8   12.00    1.29
  -2   1  -8    8.82    1.19
   2  -1   8    9.99    1.27
   2  -1   8    9.15    1.21
  -2   1  -9   41.75    4.30
   2  -1   9   37.72    2.44
  -2   1  -9   39.66    2.77
  -2   1  -9   39.74    2.64
   2  -1   9   39.42    2.76
  -2   1  -9   42.94    2.88
   2  -1   9   40.33    2.87
  -2   1 -10   11.81    2.37
  -2   1 -10   14.34    1.58
  -2   1 -10   14.17    1.70
   2  -1  10   12.53    1.53
  -2   1 -10   13.06    1.63
   2  -1  10   12.07    1.52
   2  -1  10   14.57    1.77
  -2   1 -11  221.50   12.27
  -2   1 -11  231.48    9.23
  -2   1 -11  246.88    9.67
   2  -1  11  222.79    9.59
   2  -1  11  231.52    9.24
  -2   1 -11  221.33    9.46
   2  -1  11  230.70    9.16
  -2   1 -12    0.27    0.50
  -2   1 -12   -0.16    0.60
   2  -1  12    0.67    0.59
  -2   1 -12    1.29    0.71
   2  -1  12    0.37    0.40
   2  -1  12    0.23    0.38
  -2   1 -13    7.46    1.17
  -2   1 -13    7.40    1.03
  -2   1 -13    9.38    1.35
  -2   1 -13    8.02    1.24
   2  -1  13    6.84    1.19
  -2   1 -13   11.13    1.38
  -2   1 -14   12.78    1.36
  -2   1 -14   11.35    1.19
  -2   1 -14   10.85    1.24
  -2   1 -14   12.09    1.31
  -2   1 -14    9.55    1.15
   2  -1  14   10.36    1.19
  -2   1 -15   25.05    1.46
  -2   1 -15   17.85    1.12
  -2   1 -15   20.57    1.40
  -2   1 -15   24.06    1.42
  -2   1 -15   16.70    1.13
  -2   1 -15   21.36    1.32
   2   0 -14    0.17    0.19
   2   0 -13   88.12    4.00
   2   0 -13   81.34    3.97
   2   0 -13   84.11    3.90
   2   0 -13   91.05    4.04
   2   0 -13   82.37    3.92
  -2   0  13   84.79    3.71
   2   0 -12   19.50    1.96
   2   0 -12   18.03    1.79
   2   0 -12   23.45    2.03
   2   0 -12   24.79    2.15
   2   0 -12   18.63    1.93
   2   0 -12   21.57    2.01
  -2   0  12   23.30    1.89
   2   0 -11   60.32    3.97
   2   0 -11   61.17    3.86
   2   0 -11   59.75    3.79
   2   0 -11   68.03    4.07
   2   0 -11   53.78    3.29
  -2   0  11   65.63    3.77
   2   0 -11   61.56    3.92
   2   0 -11   60.96    3.95
   2   0 -10   21.62    2.08
   2   0 -10   27.16    2.59
   2   0 -10   24.78    2.44
   2   0 -10   29.19    2.66
   2   0  -9  104.40    5.29
   2   0  -9  115.22    5.83
   2   0  -9  107.44    5.62
   2   0  -9  101.46    5.58
   2   0  -8    5.63    1.12
   2   0  -8    6.88    1.15
   2   0  -8    6.64    1.23
  -2   0   8    7.03    1.85
   2   0  -8    5.61    1.76
   2   0  -8    5.55    1.13
   2   0  -7  356.69   17.06
   2   0  -7  409.30   14.19
   2   0  -7  407.25   14.46
   2   0  -7  389.23   14.33
   2   0  -7  402.88   14.47
   2   0  -6   78.46    5.66
   2   0  -5  462.58   16.14
   2   0  -5  443.75   17.77
   2   0  -4 2017.73   63.98
   2   0  -4 2205.53   66.42
   2   0  -4 1957.73   63.96
   2   0  -4 2183.20   65.36
   2   0  -4 2101.53   64.14
   2   0  -3  682.11   23.12
   2   0  -3  668.08   21.97
   2   0  -3  695.09   22.67
   2   0  -3  658.13   22.06
   2   0  -2 1620.69   51.90
   2   0  -2 1647.82   51.49
   2   0  -1   17.60    1.33
   2   0  -1   16.95    1.42
  -2   0   0 2741.14   82.81
   2   0   0 2627.86   82.09
  -2   0  -1 2499.63   77.63
   2   0   2  965.30   30.76
   2   0   3 1929.01   61.57
   2   0   3 1952.69   61.08
  -2   0  -3 2000.70   61.11
  -2   0  -4 2587.87   77.87
   2   0   4 2584.06   77.69
   2   0   4 2774.90   79.22
   2   0   5  873.05   28.49
  -2   0  -5  923.39   29.60
   2   0   5  886.73   28.54
   2   0   6  496.45   16.43
   2   0   6  560.81   17.25
  -2   0  -6  562.02   19.03
  -2   0  -6  514.42   16.64
  -2   0  -7   89.00    5.49
   2   0   7   88.84    4.08
   2   0   8    1.82    0.58
  -2   0  -8    1.97    0.59
  -2   0  -8    1.15    0.88
   2   0   9  104.28    5.04
  -2   0  -9  101.63    4.89
  -2   0  -9  111.45    5.11
  -2   0  -9  106.70    5.09
   2   0   9   95.95    4.79
  -2   0  -9   95.29    6.85
   2   0  10    0.47    0.53
  -2   0 -10    0.99    0.61
  -2   0 -10    0.61    0.56
   2   0  10    0.13    0.47
  -2   0 -10    0.16    0.55
  -2   0 -10   -0.40    0.70
  -2   0 -11   34.48    4.23
   2   0  11   34.30    2.73
   2   0  11   24.02    2.12
   2   0  11   29.21    2.29
  -2   0 -11   28.16    2.51
  -2   0 -11   30.19    2.46
  -2   0 -11   30.29    2.59
  -2   0 -11   35.81    2.78
   2   0  12    1.51    0.58
  -2   0 -12    1.20    0.72
  -2   0 -12    1.66    0.88
  -2   0 -12    1.51    0.82
  -2   0 -12    2.08    0.71
   2   0  12    1.51    0.73
  -2   0 -13   87.88    4.61
   2   0  13   77.53    4.42
  -2   0 -13   83.85    4.54
  -2   0 -13   86.07    4.59
  -2   0 -13   92.55    4.69
  -2   0 -13   83.18    4.32
  -2   0 -14    0.13    0.53
  -2   0 -14   -0.11    0.41
   2   0  14    0.47    0.43
  -2   0 -14   -0.12    0.45
  -2   0 -14    0.12    0.45
  -2   0 -14   -0.12    0.47
  -2   0 -14    0.09    0.34
  -2   0 -15   63.04    3.02
  -2   0 -15   58.35    2.87
  -2   0 -15   69.03    3.05
  -2   0 -15   63.80    2.93
  -2   0 -15   58.74    2.84
  -2   0 -15   60.03    2.89
   2   1 -13   16.85    1.39
   2   1 -13   14.88    1.35
   2   1 -13   14.77    1.36
   2   1 -13   15.35    1.33
   2   1 -13   13.06    1.25
   2   1 -12    3.22    0.81
   2   1 -12    1.59    0.70
   2   1 -12    2.58    0.81
  -2  -1  12    1.96    0.66
   2   1 -12    2.81    0.78
   2   1 -12    2.94    0.82
  -2  -1  12    2.22    0.66
   2   1 -12    1.76    0.69
   2   1 -11   32.77    2.60
   2   1 -11   30.24    2.57
  -2  -1  11   32.85    2.53
  -2  -1  11   32.17    2.42
   2   1 -11   29.29    2.60
   2   1 -11   30.85    2.62
   2   1 -11   26.65    2.44
   2   1 -10   45.01    5.30
   2   1 -10   47.41    3.47
   2   1 -10   52.11    3.53
  -2  -1  10   50.75    3.39
  -2  -1  10   48.88    3.29
   2   1 -10   48.90    3.48
   2   1 -10   50.81    3.58
   2   1 -10   49.93    3.46
   2   1  -9  170.78    7.58
   2   1  -9  158.55    7.36
  -2  -1   9  161.07    7.23
  -2  -1   9  171.99    7.39
   2   1  -9  163.71    7.49
   2   1  -9  154.93    7.33
   2   1  -9  152.93    7.40
   2   1  -8  104.47    5.31
  -2  -1   8  102.57    7.27
  -2  -1   8  102.98    5.08
   2   1  -8  101.43    5.20
   2   1  -8  105.77    5.32
   2   1  -8  106.83    5.40
   2   1  -8   98.22    5.17
   2   1  -7   61.59    3.65
  -2  -1   7   71.91    5.56
   2   1  -7   66.54    3.72
  -2  -1   7   67.16    3.58
   2   1  -7   61.69    3.61
   2   1  -7   65.93    3.71
   2   1  -7   63.31    3.72
  -2  -1   6   -0.30    0.53
  -2  -1   6    0.20    0.33
   2   1  -5  752.87   25.63
  -2  -1   5  786.37   25.01
  -2  -1   4  166.55    5.71
  -2  -1   4  178.63    5.79
  -2  -1   4  170.99    6.06
   2   1  -4  155.25    5.48
   2   1  -4  149.46    5.75
   2   1  -3    1.32    0.63
  -2  -1   3    1.34    0.38
   2   1  -2  128.30    5.74
   2   1  -1  891.10   28.83
  -2  -1   0  379.43   12.86
   2   1   0  355.10   12.38
  -2  -1   0  377.17   11.86
  -2  -1  -1 2211.21   68.97
   2   1   2  402.58   13.96
  -2  -1  -3 6014.96  184.58
   2   1   3 5977.92  185.30
  -2  -1  -4 2014.74   62.74
   2   1   4 1961.78   63.39
  -2  -1  -5  196.57    8.19
  -2  -1  -5  194.07    7.10
   2   1   6   57.16    2.57
   2   1   6   46.71    2.07
  -2  -1  -6   46.94    2.17
   2   1   6   50.08    2.20
  -2  -1  -6   57.72    3.79
  -2  -1  -6   48.87    2.18
   2   1   7    0.26    0.30
  -2  -1  -7    0.24    0.54
   2   1   8   96.00    4.43
  -2  -1  -8   89.05    6.09
  -2  -1  -9   41.54    2.79
   2   1   9   35.13    2.43
  -2  -1  -9   42.05    2.74
   2   1   9   42.36    2.72
  -2  -1  -9   41.57    4.17
  -2  -1  -9   35.83    3.75
  -2  -1 -10   53.48    3.44
   2   1  10   50.69    3.05
  -2  -1 -10   55.79    3.39
   2   1  10   52.50    3.33
  -2  -1 -10   51.13    4.66
  -2  -1 -11  122.29    6.05
  -2  -1 -11  122.43    5.97
  -2  -1 -11  123.59    5.91
   2   1  11  124.22    5.94
  -2  -1 -11  107.64    8.12
  -2  -1 -11  104.97    7.23
  -2  -1 -12   12.39    1.71
   2   1  12   12.25    1.65
  -2  -1 -12   12.12    1.59
  -2  -1 -12   10.00    1.54
  -2  -1 -12   12.01    1.68
  -2  -1 -13  115.50    5.68
  -2  -1 -13  109.67    5.56
  -2  -1 -13  109.49    5.40
  -2  -1 -13  121.82    5.68
   2   1  13  104.20    5.38
  -2  -1 -14   48.11    3.00
  -2  -1 -14   45.54    2.87
  -2  -1 -14   47.35    3.00
  -2  -1 -14   49.30    3.04
  -2  -1 -14   48.67    3.15
  -2  -1 -14   46.19    2.80
  -2  -1 -14   49.81    3.00
   2   1  14   47.43    2.93
  -2  -1 -15   53.33    2.72
  -2  -1 -15   45.98    2.41
  -2  -1 -15   48.18    2.56
  -2  -1 -15   51.81    2.63
  -2  -1 -15   43.24    2.40
  -2  -1 -15   48.19    2.51
   2   2 -13   50.82    2.50
  -2  -2  13   54.11    2.48
   2   2 -13   50.31    2.56
   2   2 -13   49.31    2.52
   2   2 -13   48.11    2.42
   2   2 -12   12.90    1.46
   2   2 -12    9.85    1.19
   2   2 -12    7.50    1.11
   2   2 -12   10.57    1.30
   2   2 -12   11.33    1.37
   2   2 -12   10.16    1.32
  -2  -2  12    9.87    1.18
   2   2 -11  168.07    7.34
   2   2 -11  162.09    7.26
   2   2 -11  154.66    7.06
  -2  -2  11  170.36    7.21
   2   2 -11  164.08    7.21
   2   2 -11  171.23    7.36
  -2  -2  11  169.83    6.97
   2   2 -10    5.94    2.02
   2   2 -10    5.31    1.16
   2   2 -10    4.00    1.08
   2   2 -10    6.89    1.26
  -2  -2  10    6.02    1.13
   2   2 -10    7.89    1.38
   2   2 -10    5.66    1.18
  -2  -2  10    6.93    1.13
   2   2  -9  293.56   15.61
   2   2  -9  292.07   11.75
   2   2  -9  298.20   11.86
   2   2  -9  322.04   11.99
   2   2  -9  296.37   11.73
  -2  -2   9  301.26   11.65
   2   2  -9  291.21   11.78
  -2  -2   9  307.83   11.65
  -2  -2   8  555.19   20.20
   2   2  -8  592.81   20.54
   2   2  -8  594.19   20.51
   2   2  -8  603.51   20.64
   2   2  -8  590.75   20.58
   2   2  -8  602.29   20.45
  -2  -2   8  580.14   20.29
  -2  -2   8  593.93   23.94
   2   2  -8  542.58   24.27
  -2  -2   7  718.42   23.91
   2   2  -7  686.43   23.83
   2   2  -7  698.37   24.06
   2   2  -7  743.93   24.10
   2   2  -7  702.02   24.01
  -2  -2   7  719.93   23.87
   2   2  -7  724.36   28.11
  -2  -2   7  697.68   27.27
   2   2  -6  163.95    9.51
  -2  -2   6  172.29    6.87
  -2  -2   6  177.89    9.44
  -2  -2   5  122.64    5.08
  -2  -2   5  129.34    7.28
  -2  -2   4   37.44    2.02
  -2  -2   4   38.11    1.99
  -2  -2   4   36.54    2.05
  -2  -2   4   41.81    3.47
  -2  -2   4   36.63    1.99
  -2  -2   3  104.88    4.46
  -2  -2   3  108.67    5.77
  -2  -2   3  107.45    4.52
  -2  -2   2  430.77   15.38
  -2  -2   2  437.34   14.29
  -2  -2   2  394.20   14.19
  -2  -2   1 1053.28   33.66
  -2  -2   0 1414.93   43.83
  -2  -2   0 1385.29   44.36
  -2  -2  -1 6811.55  215.31
  -2  -2  -1 7035.52  215.51
  -2  -2  -1 7262.59  215.74
  -2  -2  -2 2193.65   68.80
  -2  -2  -2 2260.17   68.29
   2   2   2 2129.86   68.85
  -2  -2  -3 3035.93   94.02
   2   2   3 3017.53   94.21
  -2  -2  -4  480.33   16.37
   2   2   4  495.47   17.01
  -2  -2  -5  212.72    6.77
  -2  -2  -5  202.79    6.71
  -2  -2  -5  203.18    7.82
  -2  -2  -6  448.81   15.35
  -2  -2  -6  440.19   17.23
  -2  -2  -6  456.94   15.37
   2   2   6  469.44   15.21
  -2  -2  -6  481.65   15.41
  -2  -2  -7  423.44   16.91
  -2  -2  -7  444.15   16.66
   2   2   7  429.59   14.55
  -2  -2  -8   36.96    3.69
  -2  -2  -8   41.65    3.61
   2   2   8   35.27    2.28
  -2  -2  -9  256.61   12.24
  -2  -2  -9  268.44   13.12
  -2  -2  -9  272.23   10.31
  -2  -2  -9  268.52   10.31
  -2  -2  -9  287.74   10.42
   2   2   9  264.87   10.16
  -2  -2  -9  265.52   10.32
   2   2  10    9.62    1.34
  -2  -2 -10    9.40    2.14
  -2  -2 -10    6.77    1.82
  -2  -2 -10   12.02    1.54
  -2  -2 -10   12.02    1.52
  -2  -2 -10   11.77    1.52
   2   2  11  135.43    6.35
  -2  -2 -11  130.83    8.11
  -2  -2 -11  132.13    6.42
  -2  -2 -11  139.95    6.54
  -2  -2 -11  139.29    6.54
   2   2  12   49.34    3.33
  -2  -2 -12   45.43    3.32
  -2  -2 -12   52.97    3.49
  -2  -2 -13    9.81    1.57
   2   2  13    8.54    1.34
  -2  -2 -13    8.35    1.36
  -2  -2 -13    9.77    1.44
  -2  -2 -13    8.82    1.33
  -2  -2 -14   39.02    2.85
   2   2  14   40.30    2.64
  -2  -2 -14   37.01    2.58
  -2  -2 -14   41.88    2.72
  -2  -2 -14   38.40    2.56
  -2  -2 -15   27.08    1.90
  -2  -2 -15   23.21    1.63
  -2  -3  13    0.26    0.25
   2   3 -13    0.06    0.24
   2   3 -13    0.30    0.23
   2   3 -13    0.26    0.25
   2   3 -12   98.22    4.47
   2   3 -12  101.23    4.32
   2   3 -12   92.72    4.37
  -2  -3  12  106.49    4.44
  -2  -3  12   91.11    4.24
   2   3 -12   89.69    4.03
  -2  -3  11   92.82    4.53
   2   3 -11   96.16    4.71
   2   3 -11   83.57    4.32
   2   3 -11   82.30    4.43
   2   3 -11   95.83    4.68
   2   3 -11   86.90    4.47
   2   3 -10    6.33    1.16
   2   3 -10    2.93    0.87
   2   3 -10    4.93    1.06
  -2  -3  10    4.26    0.93
  -2  -3  10    4.34    0.93
   2   3 -10    3.90    0.93
   2   3 -10    5.80    1.18
   2   3  -9   51.67    5.70
   2   3  -9   52.22    3.43
   2   3  -9   48.31    3.38
   2   3  -9   47.38    3.38
   2   3  -9   49.55    3.28
  -2  -3   9   47.18    3.14
  -2  -3   9   51.67    3.34
   2   3  -9   52.77    3.50
  -2  -3   8   88.76    7.20
   2   3  -8   96.67    7.87
   2   3  -8  104.79    5.33
   2   3  -8  102.74    5.16
   2   3  -8  105.49    5.37
   2   3  -8  110.37    5.42
  -2  -3   8  100.36    5.10
  -2  -3   8  110.92    5.28
   2   3  -8  109.99    5.39
  -2  -3   7    1.18    0.80
   2   3  -7    1.29    1.16
   2   3  -7    0.56    0.47
   2   3  -7    0.57    0.43
  -2  -3   7    2.72    0.68
  -2  -3   7    0.51    0.43
   2   3  -7    0.25    0.42
  -2  -3   6    2.38    0.63
   2   3  -6    2.67    0.67
  -2  -3   6    1.41    0.50
   2   3  -6    2.44    0.66
  -2  -3   6    1.76    0.95
   2   3  -6    3.72    1.36
  -2  -3   5   17.41    1.45
   2   3  -5   23.59    3.02
  -2  -3   5   22.03    2.89
  -2  -3   4    0.84    0.35
  -2  -3   4    0.94    0.40
  -2  -3   4    0.22    0.30
   2   3  -4    0.26    0.53
  -2  -3   4    0.78    0.59
  -2  -3   3 1064.54   35.27
  -2  -3   3 1121.21   35.45
  -2  -3   3 1072.29   35.22
   2   3  -3 1108.43   36.98
  -2  -3   3 1102.29   37.02
  -2  -3   2    9.49    1.20
  -2  -3   2   10.95    1.31
  -2  -3   2   10.42    1.26
   2   3  -2   10.61    1.53
  -2  -3   2   15.01    1.81
  -2  -3   1    6.25    0.95
  -2  -3   1    4.50    0.84
  -2  -3   0   30.52    2.21
  -2  -3   0   34.54    2.34
  -2  -3  -1  248.70    8.95
  -2  -3  -1  240.38    9.10
  -2  -3  -1  233.75    9.11
  -2  -3  -1  236.10    8.99
  -2  -3  -1  247.27    9.23
   2   3   2  367.17   13.00
  -2  -3  -2  405.62   13.63
  -2  -3  -2  393.71   13.52
   2   3   3  237.56    8.95
  -2  -3  -3  257.42    9.60
  -2  -3  -3  256.29    9.51
  -2  -3  -3  256.57    9.65
   2   3   4  184.50    7.24
  -2  -3  -4  180.63    7.33
  -2  -3  -4  174.48    7.27
  -2  -3  -5  216.32    9.09
  -2  -3  -5  203.52    8.38
  -2  -3  -5  220.33    8.51
  -2  -3  -5  224.09    8.62
  -2  -3  -6   12.23    1.35
  -2  -3  -6   13.34    1.91
  -2  -3  -6   14.40    1.46
  -2  -3  -6   15.25    1.51
  -2  -3  -7   -0.23    0.47
   2   3   7   -0.08    0.30
  -2  -3  -8  754.63   27.36
   2   3   8  754.30   24.69
  -2  -3  -9  156.66    6.88
  -2  -3  -9  180.10    7.39
  -2  -3  -9  172.09    7.16
  -2  -3  -9  174.37    7.22
  -2  -3  -9  172.56    7.22
  -2  -3  -9  163.87    9.06
   2   3   9  179.67    7.08
  -2  -3 -10  111.43    5.51
  -2  -3 -10  104.67    5.35
  -2  -3 -10  114.16    5.64
  -2  -3 -10  113.49    5.56
  -2  -3 -10  112.96    7.29
   2   3  10  120.15    5.44
  -2  -3 -11  212.58    9.03
  -2  -3 -11  221.85    9.00
  -2  -3 -11  222.12    8.93
   2   3  11  198.46    8.55
  -2  -3 -11  207.37    8.87
  -2  -3 -12    5.55    1.30
   2   3  12    6.96    1.24
  -2  -3 -12    7.12    1.30
  -2  -3 -12    6.47    1.24
  -2  -3 -12    5.80    1.21
  -2  -3 -12    6.85    1.28
  -2  -3 -13   94.68    5.22
   2   3  13   95.64    4.84
  -2  -3 -13   78.51    4.72
  -2  -3 -13   98.46    4.95
  -2  -3 -13   93.37    4.96
  -2  -3 -13   97.67    4.77
  -2  -3 -13   96.89    5.03
  -2  -3 -14    3.37    0.77
  -2  -3 -14    3.53    0.89
  -2  -3 -14    4.84    0.96
  -2  -3 -14    4.21    0.92
  -2  -3 -14    3.08    0.89
   2   3  14    4.88    0.91
  -2  -3 -14    4.26    0.76
  -2  -3 -14    2.60    0.77
  -2  -3 -15   37.27    2.21
  -2  -3 -15   42.98    2.34
  -2  -3 -15   44.59    2.52
  -2  -3 -15   39.16    2.31
  -2  -3 -15   39.46    2.31
   2   4 -12   13.37    1.06
   2   4 -12   13.94    1.23
  -2  -4  12   13.48    1.10
  -2  -4  12   15.00    1.26
   2   4 -12   14.58    1.26
   2   4 -11    0.82    0.45
   2   4 -11    0.36    0.50
   2   4 -11    0.60    0.50
  -2  -4  11    0.48    0.50
   2   4 -10    5.65    1.04
   2   4 -10    6.78    1.18
  -2  -4  10    7.31    1.21
   2   4 -10    6.97    1.13
   2   4 -10    6.24    1.03
   2   4 -10    9.05    1.33
   2   4  -9   62.66    3.75
   2   4  -9   70.02    4.06
   2   4  -9   67.77    4.10
  -2  -4   9   69.60    3.97
   2   4  -9   73.71    6.81
   2   4  -9   75.99    4.21
   2   4  -9   69.56    4.01
  -2  -4   9   69.18    3.82
  -2  -4   8  163.16    7.14
   2   4  -8  186.65    7.63
   2   4  -8  168.08    7.40
   2   4  -8  169.05   10.92
  -2  -4   8  170.12    7.29
  -2  -4   8  143.50    9.84
   2   4  -8  178.08    7.52
   2   4  -8  164.34    7.09
   2   4  -8  165.52    7.35
   2   4  -7   33.78    2.43
   2   4  -7   36.67    2.67
   2   4  -7   35.23    2.63
   2   4  -7   35.46    2.62
   2   4  -7   34.41    4.41
  -2  -4   7   37.63    2.60
  -2  -4   7   41.38    4.60
  -2  -4   7   34.25    2.40
  -2  -4   7   41.06    2.68
   2   4  -6   17.77    1.69
  -2  -4   6   19.84    1.70
   2   4  -6   21.37    1.84
  -2  -4   6   17.90    1.60
  -2  -4   6   16.74    1.62
   2   4  -6   20.37    3.12
  -2  -4   6   18.48    2.99
  -2  -4   5   15.73    2.63
  -2  -4   5   15.67    1.40
   2   4  -5   21.44    2.97
  -2  -4   4  101.46    5.18
  -2  -4   4   88.40    4.88
  -2  -4   4  107.33    6.68
  -2  -4   4  101.48    4.20
   2   4  -4  105.06    6.55
  -2  -4   3  721.70   24.51
  -2  -4   3  735.12   26.13
   2   4  -3  731.18   25.89
  -2  -4   3  679.52   24.44
  -2  -4   2  297.27   11.29
  -2  -4   2  268.01   11.95
   2   4  -2  301.23   11.98
  -2  -4   2  277.90   11.11
  -2  -4   2  275.95   11.24
  -2  -4   1  246.78    9.95
  -2  -4   1  229.51   10.23
  -2  -4   1  268.80   10.24
  -2  -4   1  236.54    9.81
  -2  -4   0  505.84   17.74
  -2  -4   0  490.34   17.62
  -2  -4   0  488.82   17.83
  -2  -4  -1  539.55   17.81
  -2  -4  -1  478.66   17.54
  -2  -4  -1  514.74   17.75
  -2  -4  -1  463.50   16.91
  -2  -4  -2  581.18   19.25
   2   4   2  542.71   18.31
  -2  -4  -2  587.28   19.80
  -2  -4  -2  595.50   20.08
  -2  -4  -3  615.99   20.28
  -2  -4  -3  609.83   20.79
   2   4   3  545.62   19.08
  -2  -4  -3  621.59   20.80
  -2  -4  -3  615.40   20.83
  -2  -4  -3  637.56   21.02
  -2  -4  -4    2.10    0.70
  -2  -4  -4    1.12    0.56
  -2  -4  -4    2.85    0.82
  -2  -4  -5  229.92    9.63
  -2  -4  -5  227.22    9.59
  -2  -4  -5  237.91   10.05
  -2  -4  -5  241.34    9.77
  -2  -4  -6   70.21    4.18
  -2  -4  -6   77.12    4.89
  -2  -4  -6   70.71    4.24
  -2  -4  -7  463.18   17.44
   2   4   7  516.06   16.53
  -2  -4  -7  501.93   19.15
  -2  -4  -8  200.28    8.05
  -2  -4  -8  195.46    9.94
   2   4   8  200.05    7.65
  -2  -4  -8  207.18    8.33
  -2  -4  -9   63.86    3.61
  -2  -4  -9   63.75    3.65
  -2  -4  -9   68.33    3.67
  -2  -4  -9   65.57    3.67
  -2  -4  -9   53.16    4.79
   2   4   9   69.25    3.50
  -2  -4  -9   57.02    3.44
  -2  -4  -9   64.83    3.96
  -2  -4 -10   27.49    2.31
  -2  -4 -10   32.46    2.63
  -2  -4 -10   24.88    2.19
   2   4  10   26.70    2.16
  -2  -4 -10   25.82    3.33
  -2  -4 -10   26.49    2.30
  -2  -4 -10   25.49    2.27
  -2  -4 -10   27.41    2.56
  -2  -4 -11  195.34    8.36
  -2  -4 -11  188.80    8.60
   2   4  11  196.96    8.15
  -2  -4 -11  176.16   10.18
  -2  -4 -11  206.64    8.94
  -2  -4 -11  207.45    8.56
  -2  -4 -11  198.31    8.45
   2   4  12   10.78    1.42
  -2  -4 -12    8.94    1.38
  -2  -4 -12   12.39    1.72
  -2  -4 -12   12.63    1.84
  -2  -4 -12   11.69    1.60
  -2  -4 -12   10.76    1.42
  -2  -4 -12   12.21    1.67
   2   4  13   37.82    2.68
  -2  -4 -13   35.86    2.93
  -2  -4 -13   41.24    2.85
  -2  -4 -13   39.62    2.80
  -2  -4 -13   40.90    3.15
  -2  -4 -13   34.79    2.76
  -2  -4 -13   44.60    3.06
  -2  -4 -14   16.69    1.65
  -2  -4 -14   18.34    1.70
   2   4  14   15.06    1.45
  -2  -4 -14   18.09    1.83
  -2  -4 -14   16.82    1.57
  -2  -4 -14   12.32    1.55
  -2  -4 -14   13.40    1.38
  -2  -4 -15   28.49    1.79
  -2  -4 -15   35.16    2.20
  -2  -4 -15   35.25    2.07
  -2  -4 -15   31.84    1.98
  -2  -4 -15   31.87    1.91
  -2  -4 -15   35.46    2.14
  -2  -5  12    1.26    0.41
  -2  -5  12    0.93    0.34
   2   5 -12    0.91    0.34
  -2  -5  12    1.21    0.32
  -2  -5  11   11.34    1.18
   2   5 -11    8.38    1.01
   2   5 -11    6.91    0.98
  -2  -5  11   10.56    1.19
   2   5 -10  139.08    6.05
   2   5 -10  130.46    5.64
  -2  -5  10  142.83    6.20
   2   5 -10  138.99    6.01
   2   5  -9   35.13    2.65
   2   5  -9   33.06    2.43
  -2  -5   9   33.11    2.45
   2   5  -9   36.60    2.66
   2   5  -8    2.22    0.75
   2   5  -8    2.98    0.86
  -2  -5   8    0.83    0.56
   2   5  -8    3.27    0.82
  -2  -5   8    1.51    0.64
   2   5  -8    2.00    1.25
  -2  -5   7    1.88    0.62
  -2  -5   7    1.77    0.59
  -2  -5   7    2.82    0.75
  -2  -5   7    3.69    1.56
   2   5  -7    1.60    0.67
  -2  -5   7    2.14    0.63
   2   5  -7    1.94    1.21
   2   5  -7    2.10    0.65
  -2  -5   7    1.96    0.65
   2   5  -6  364.02   16.86
  -2  -5   6  359.11   16.76
  -2  -5   6  352.59   12.56
  -2  -5   6  338.85   12.37
  -2  -5   6  335.49   12.25
  -2  -5   6  334.63   12.31
   2   5  -5   88.79    6.74
  -2  -5   5   83.40    4.09
  -2  -5   5   90.06    4.31
  -2  -5   5   84.05    4.00
  -2  -5   5   84.04    4.06
  -2  -5   5   87.09    6.72
   2   5  -4   30.01    3.59
  -2  -5   4   29.65    1.89
  -2  -5   4   28.79    2.76
  -2  -5   4   32.36    3.84
  -2  -5   4   30.95    2.87
   2   5  -3   53.27    4.39
  -2  -5   3   43.20    2.37
  -2  -5   3   45.78    2.32
  -2  -5   3   48.99    3.73
  -2  -5   3   54.34    4.58
  -2  -5   3   50.51    2.47
  -2  -5   3   52.17    3.87
   2   5  -2 1048.32   35.01
  -2  -5   2 1010.84   31.70
  -2  -5   2  976.73   34.02
  -2  -5   2 1051.09   35.37
  -2  -5   2  971.70   31.64
  -2  -5   2  969.43   34.15
  -2  -5   1   38.98    3.21
  -2  -5   1   36.84    2.04
  -2  -5   1   37.89    3.20
  -2  -5   1   34.18    1.98
  -2  -5   1   31.31    3.17
  -2  -5   1   42.13    3.40
  -2  -5   0  235.20   10.14
  -2  -5   0  229.29    8.20
  -2  -5   0  242.95   10.24
  -2  -5   0  228.62    8.19
  -2  -5   0  231.98   10.30
  -2  -5  -1   93.90    5.51
  -2  -5  -1  104.88    5.69
  -2  -5  -1   97.01    4.01
  -2  -5  -1   96.35    4.01
  -2  -5  -2   16.33    1.61
  -2  -5  -2   20.43    2.30
  -2  -5  -3  576.85   20.54
  -2  -5  -3  597.65   20.82
  -2  -5  -3  536.35   18.41
  -2  -5  -3  571.58   20.73
  -2  -5  -3  582.08   19.50
  -2  -5  -3  567.41   18.46
  -2  -5  -3  582.26   20.84
  -2  -5  -4   20.13    2.27
  -2  -5  -4   18.42    1.36
  -2  -5  -4   16.78    2.17
  -2  -5  -4   16.01    1.78
  -2  -5  -4   19.19    1.36
  -2  -5  -4   19.73    2.31
  -2  -5  -5  117.27    6.53
  -2  -5  -5  116.40    4.66
  -2  -5  -5  113.27    6.31
  -2  -5  -5  114.78    4.66
  -2  -5  -5  118.74    6.47
  -2  -5  -6   62.43    4.69
  -2  -5  -6   60.11    2.89
  -2  -5  -6   62.46    2.93
  -2  -5  -6   64.84    4.35
  -2  -5  -6   60.27    4.32
  -2  -5  -7   95.74    5.51
  -2  -5  -7   97.96    6.33
   2   5   7   96.07    4.05
  -2  -5  -7  103.49    5.74
  -2  -5  -8   43.18    2.77
  -2  -5  -8   36.39    3.81
  -2  -5  -8   39.49    2.75
  -2  -5  -8   41.22    2.79
  -2  -5  -8   41.68    2.96
   2   5   8   41.51    2.38
  -2  -5  -8   36.30    2.58
  -2  -5  -9  119.04    5.35
  -2  -5  -9  110.71    5.30
  -2  -5  -9  114.75    5.64
  -2  -5  -9  111.30    5.28
  -2  -5  -9  110.20    5.47
  -2  -5  -9  114.07    5.85
  -2  -5  -9  101.91    7.14
  -2  -5  -9  117.67    5.38
  -2  -5  -9  117.09    5.46
   2   5   9  111.72    5.00
   2   5  10   48.43    3.01
  -2  -5 -10   59.73    3.60
  -2  -5 -10   54.25    3.57
  -2  -5 -10   53.58    3.37
  -2  -5 -10   50.50    3.63
  -2  -5 -10   55.52    4.99
  -2  -5 -10   50.94    3.15
  -2  -5 -10   52.68    3.36
  -2  -5 -10   46.52    3.19
  -2  -5 -11  405.85   15.40
  -2  -5 -11  403.67   14.61
   2   5  11  418.67   14.47
  -2  -5 -11  390.88   14.76
  -2  -5 -11  392.87   14.65
  -2  -5 -11  415.27   14.88
  -2  -5 -11  395.25   14.71
  -2  -5 -11  383.13   14.16
   2   5  12    5.41    0.98
  -2  -5 -12    4.17    0.93
  -2  -5 -12    3.31    1.04
  -2  -5 -12    3.14    0.88
  -2  -5 -12    3.52    1.05
  -2  -5 -12    4.31    1.01
  -2  -5 -12    4.94    1.02
  -2  -5 -13  123.24    5.76
  -2  -5 -13  122.89    5.83
  -2  -5 -13  126.15    5.95
  -2  -5 -13  121.42    6.16
   2   5  13  122.34    5.50
  -2  -5 -13  125.29    5.67
  -2  -5 -13  136.47    6.30
  -2  -5 -14    0.14    0.54
  -2  -5 -14   -0.13    0.51
  -2  -5 -14    0.44    0.45
  -2  -5 -14    0.50    0.40
  -2  -5 -15   61.34    3.05
  -2  -5 -15   53.90    2.72
  -2  -6  11   19.75    1.40
  -2  -6  11   19.54    1.42
  -2  -6  10  273.70    9.69
   2   6 -10  236.29    9.10
  -2  -6  10  265.01    9.69
   2   6 -10  259.63    9.37
   2   6  -9   41.72    2.64
   2   6  -9   41.09    2.69
  -2  -6   9   40.01    2.85
   2   6  -8    4.42    0.90
  -2  -6   8    4.66    0.90
  -2  -6   8    3.15    0.71
   2   6  -8    3.00    0.84
   2   6  -7   74.62    4.07
  -2  -6   7   75.69    3.98
  -2  -6   7   77.09    3.95
  -2  -6   7   82.44    4.26
  -2  -6   7   76.63    3.96
   2   6  -7   74.09    6.84
  -2  -6   6   13.53    1.44
  -2  -6   6   13.11    1.39
  -2  -6   6   15.69    1.59
   2   6  -5   94.28    7.34
  -2  -6   5   89.11    4.41
  -2  -6   5   92.57    4.72
  -2  -6   5   81.88    4.04
  -2  -6   5   95.33    4.68
  -2  -6   5   89.00    4.29
  -2  -6   4   49.56    5.11
  -2  -6   4   54.38    3.23
  -2  -6   4   52.89    2.94
   2   6  -4   58.03    5.32
  -2  -6   4   49.47    3.00
  -2  -6   4   57.97    3.31
  -2  -6   4   46.84    4.10
  -2  -6   3   76.31    6.19
  -2  -6   3   76.51    3.67
  -2  -6   3   90.20    4.16
  -2  -6   3   78.84    5.57
   2   6  -3   75.81    5.91
  -2  -6   3   81.81    3.75
  -2  -6   3   71.21    5.27
  -2  -6   3   75.77    3.93
  -2  -6   2  285.06   13.19
  -2  -6   2  316.29   10.95
   2   6  -2  334.42   14.22
  -2  -6   2  298.91   10.85
  -2  -6   2  302.11   13.57
  -2  -6   1  198.51    7.67
  -2  -6   1  212.68   10.23
  -2  -6   1  206.52    7.70
  -2  -6   1  205.07   10.08
  -2  -6   0   86.51    3.96
  -2  -6   0   79.59    5.68
  -2  -6   0   80.08    5.60
  -2  -6   0   93.62    4.04
  -2  -6  -1    5.10    1.46
  -2  -6  -1    5.87    0.85
  -2  -6  -1    7.12    0.90
  -2  -6  -2  579.61   22.15
  -2  -6  -3   42.56    2.43
  -2  -6  -3   38.80    3.73
  -2  -6  -3   42.08    2.41
  -2  -6  -3   40.85    3.76
  -2  -6  -3   39.86    2.69
  -2  -6  -4  258.40    9.51
  -2  -6  -4  266.20   12.10
  -2  -6  -4  267.71    9.55
  -2  -6  -4  261.00   10.32
  -2  -6  -4  278.57   12.15
  -2  -6  -5   18.83    2.07
  -2  -6  -5   22.78    2.76
  -2  -6  -5   17.82    1.51
  -2  -6  -5   20.20    2.67
  -2  -6  -5   21.40    1.62
  -2  -6  -5   20.06    2.69
  -2  -6  -6  156.38    8.32
  -2  -6  -6  138.54    7.32
  -2  -6  -6  158.27    6.12
  -2  -6  -6  149.25    6.04
  -2  -6  -6  146.13    8.21
  -2  -6  -6  156.12    8.58
  -2  -6  -7  274.43   10.18
  -2  -6  -7  276.81   12.11
  -2  -6  -7  266.21   10.36
  -2  -6  -7  275.48    9.99
  -2  -6  -7  260.47   10.11
  -2  -6  -7  261.18   10.34
  -2  -6  -7  280.79   10.18
  -2  -6  -7  260.37   10.01
  -2  -6  -7  280.87   10.33
  -2  -6  -7  250.05    9.44
  -2  -6  -7  232.76   11.49
  -2  -6  -7  250.20    9.43
  -2  -6  -7  253.15   11.60
  -2  -6  -7  272.41   12.85
  -2  -6  -8    2.52    1.16
  -2  -6  -8    2.86    0.84
  -2  -6  -8    3.29    0.77
  -2  -6  -8    3.43    0.85
  -2  -6  -8    2.61    0.75
  -2  -6  -8    1.73    0.59
  -2  -6  -8    2.55    0.74
  -2  -6  -8    1.36    0.64
  -2  -6  -8    1.16    0.70
  -2  -6  -9  290.22   11.30
  -2  -6  -9  257.12   10.27
  -2  -6  -9  262.17   10.18
  -2  -6  -9  268.78   10.95
  -2  -6  -9  267.25   10.59
  -2  -6  -9  276.58   10.75
  -2  -6  -9  269.11   10.87
  -2  -6  -9  264.17   10.34
  -2  -6  -9  282.01   10.43
  -2  -6  -9  279.75   10.93
  -2  -6  -9  285.24   10.94
  -2  -6  -9  279.16   13.62
  -2  -6 -10  126.22    6.01
  -2  -6 -10  121.82    5.86
  -2  -6 -10  141.48    6.61
  -2  -6 -10  134.73    6.35
  -2  -6 -10  140.69    6.23
  -2  -6 -10  136.91    6.61
  -2  -6 -10  119.37    5.92
  -2  -6 -10  127.26    6.34
  -2  -6 -10  137.92    6.45
  -2  -6 -10  141.38    6.84
  -2  -6 -11   20.14    2.08
  -2  -6 -11   18.49    1.81
  -2  -6 -11   16.91    1.88
  -2  -6 -11   15.24    2.00
  -2  -6 -11   18.95    1.93
  -2  -6 -11   18.01    1.86
  -2  -6 -11   22.44    2.33
  -2  -6 -11   17.64    1.85
  -2  -6 -12   42.85    3.21
  -2  -6 -12   44.09    2.92
  -2  -6 -12   40.82    3.24
  -2  -6 -12   39.70    2.75
  -2  -6 -12   43.26    2.93
  -2  -6 -12   40.59    2.80
  -2  -6 -12   36.49    2.59
  -2  -6 -13    0.58    0.59
  -2  -6 -13    0.81    0.64
  -2  -6 -14  228.43    8.65
  -2  -6 -14  230.74    8.54
  -2  -6 -14  226.11    8.64
  -2  -6 -15   36.34    2.03
  -2  -6 -15   30.69    1.73
  -2  -6 -15   36.07    2.00
  -2  -7  11   22.00    1.28
  -2  -7  11   24.78    1.33
  -2  -7  11   23.31    1.32
  -2  -7  10   21.82    1.64
  -2  -7  10   21.32    1.63
  -2  -7   9   26.30    1.76
   2   7  -9   24.92    1.83
  -2  -7   9   29.89    2.21
  -2  -7   8    0.15    0.52
  -2  -7   8    0.12    0.45
  -2  -7   8    0.49    0.49
   2   7  -8    0.79    0.50
  -2  -7   7  224.75    8.91
   2   7  -7  216.65   12.80
  -2  -7   7  242.82    9.33
  -2  -7   6   56.29    3.48
   2   7  -6   64.41    6.24
  -2  -7   6   68.79    3.90
   2   7  -5  155.00   10.28
  -2  -7   5  163.19    6.95
  -2  -7   5  158.67    7.16
  -2  -7   4   45.01    2.91
  -2  -7   4   47.97    3.12
  -2  -7   4   39.33    2.55
   2   7  -4   49.97    5.22
  -2  -7   3  552.97   19.45
  -2  -7   3  610.93   19.24
  -2  -7   3  569.21   22.59
  -2  -7   3  588.28   19.37
  -2  -7   3  525.85   19.04
  -2  -7   3  563.81   22.73
  -2  -7   3  563.02   19.39
  -2  -7   3  587.09   19.19
  -2  -7   3  562.52   19.26
   2   7  -3  583.77   23.74
  -2  -7   3  586.88   19.55
  -2  -7   3  572.53   19.69
  -2  -7   3  564.47   19.04
  -2  -7   2    4.17    0.85
  -2  -7   2    3.47    1.37
  -2  -7   2    4.95    0.88
  -2  -7   2    3.79    0.82
  -2  -7   2    4.88    0.87
  -2  -7   2    3.32    0.71
  -2  -7   2    5.52    0.93
  -2  -7   2    4.00    1.39
  -2  -7   2    4.58    0.89
  -2  -7   2    6.04    0.97
  -2  -7   2    4.75    0.81
  -2  -7   2    6.06    0.89
  -2  -7   2    6.17    0.91
   2   7  -2    4.89    1.63
  -2  -7   1  528.72   18.09
  -2  -7   1  513.50   21.21
  -2  -7   1  531.74   17.86
  -2  -7   1  510.91   17.67
   2   7  -1  529.39   21.53
  -2  -7   1  509.91   21.27
  -2  -7   1  522.54   17.80
  -2  -7   1  523.99   17.86
  -2  -7   1  511.73   17.78
  -2  -7   0    2.86    0.72
  -2  -7   0    3.45    1.31
  -2  -7   0    1.45    0.83
  -2  -7   0    3.51    0.74
  -2  -7  -1  150.40    6.35
  -2  -7  -1  155.93    8.99
  -2  -7  -1  154.38    6.37
  -2  -7  -2   33.75    3.84
  -2  -7  -2   28.48    2.10
  -2  -7  -2   27.80    3.41
  -2  -7  -2   24.99    2.00
  -2  -7  -3   25.19    1.94
  -2  -7  -3   23.51    3.24
  -2  -7  -3   23.97    1.91
  -2  -7  -4  247.40   12.23
  -2  -7  -4  230.43    9.02
  -2  -7  -4  239.34    9.12
  -2  -7  -4  247.56   12.10
  -2  -7  -5    3.02    0.73
  -2  -7  -5    1.37    0.59
  -2  -7  -5    0.80    0.53
  -2  -7  -5    0.89    0.54
  -2  -7  -5    2.05    0.71
  -2  -7  -5    1.38    0.55
  -2  -7  -5    1.38    0.59
  -2  -7  -5    2.91    1.17
  -2  -7  -5    0.70    0.87
  -2  -7  -5    2.07    0.61
  -2  -7  -5    1.88    0.59
  -2  -7  -6    0.40    0.51
  -2  -7  -6    0.38    0.41
  -2  -7  -6    0.23    0.35
  -2  -7  -6    0.41    0.50
  -2  -7  -6   -0.12    0.30
  -2  -7  -6    1.09    0.82
  -2  -7  -6    1.68    0.65
  -2  -7  -6    0.61    0.44
  -2  -7  -6    0.45    0.48
  -2  -7  -6    0.99    0.52
  -2  -7  -6    0.40    0.47
  -2  -7  -6    0.79    0.58
  -2  -7  -6    1.28    0.59
  -2  -7  -6   -0.11    0.31
  -2  -7  -6    0.64    0.47
  -2  -7  -6    0.69    0.61
  -2  -7  -6    0.11    0.33
  -2  -7  -6    0.39    0.36
  -2  -7  -7   43.79    2.97
  -2  -7  -7   39.74    2.83
  -2  -7  -7   36.72    4.05
  -2  -7  -7   39.17    2.68
  -2  -7  -7   47.79    3.27
  -2  -7  -7   45.70    3.11
  -2  -7  -7   43.22    2.92
  -2  -7  -7   42.14    3.07
  -2  -7  -7   46.17    3.30
  -2  -7  -7   43.76    3.05
  -2  -7  -7   39.55    3.09
  -2  -7  -7   42.77    2.90
  -2  -7  -7   39.09    4.05
  -2  -7  -7   41.94    2.63
  -2  -7  -7   42.62    2.63
  -2  -7  -7   44.15    2.93
  -2  -7  -8    0.72    0.65
  -2  -7  -8   -0.19    0.66
  -2  -7  -8    0.46    0.51
  -2  -7  -8    0.50    0.54
  -2  -7  -8   -0.14    0.44
  -2  -7  -8    0.69    0.70
  -2  -7  -8    0.64    0.60
  -2  -7  -8   -0.13    0.36
  -2  -7  -8    0.91    0.67
  -2  -7  -8    1.58    0.80
  -2  -7  -8    0.31    0.48
  -2  -7  -9    3.70    0.92
  -2  -7  -9    3.15    1.02
  -2  -7  -9    4.78    1.22
  -2  -7  -9    5.43    1.21
  -2  -7  -9    3.62    1.00
  -2  -7  -9    3.91    0.96
  -2  -7  -9    4.40    0.97
  -2  -7  -9    4.51    1.13
  -2  -7  -9    5.16    1.13
  -2  -7  -9    5.35    1.14
  -2  -7 -10   11.08    1.38
  -2  -7 -10   12.81    1.90
  -2  -7 -10   15.02    1.89
  -2  -7 -10   11.86    1.65
  -2  -7 -10   13.22    1.66
  -2  -7 -10   11.68    1.68
  -2  -7 -10   11.31    1.67
  -2  -7 -10   14.66    1.57
  -2  -7 -10   12.90    1.50
  -2  -7 -10   15.56    1.91
  -2  -7 -10   13.29    1.52
  -2  -7 -10   10.94    1.75
  -2  -7 -11  105.01    5.75
  -2  -7 -11  101.92    5.35
  -2  -7 -11  103.17    5.56
  -2  -7 -11  101.75    5.13
  -2  -7 -11  110.25    5.92
  -2  -7 -11  104.70    5.45
  -2  -7 -12   60.60    3.71
  -2  -7 -12   63.48    4.05
  -2  -7 -12   56.56    3.29
  -2  -7 -12   61.81    3.56
  -2  -7 -12   60.55    3.56
  -2  -7 -12   65.57    4.04
  -2  -7 -12   64.50    4.06
  -2  -7 -12   60.79    3.91
  -2  -7 -13  138.32    6.16
  -2  -7 -13  138.29    6.18
  -2  -7 -13  132.27    5.95
  -2  -7 -13  140.95    6.22
  -2  -7 -13  116.15    5.35
  -2  -7 -14    8.95    1.01
  -2  -7 -14    9.23    1.14
  -2  -7 -15    0.10    0.22
  -2  -8  10   18.36    1.22
  -2  -8  10   15.46    1.13
  -2  -8  10   15.49    1.14
  -2  -8   9    0.09    0.37
  -2  -8   9    0.93    0.43
  -2  -8   9    0.28    0.37
  -2  -8   9   -0.09    0.39
  -2  -8   8   17.76    1.71
  -2  -8   8   15.71    1.50
  -2  -8   8   16.16    1.35
  -2  -8   8   14.27    1.56
  -2  -8   7   18.35    1.89
  -2  -8   7   20.28    1.89
  -2  -8   7   17.67    1.64
  -2  -8   6   10.88    1.50
  -2  -8   6   10.64    1.40
  -2  -8   5    0.16    0.52
   2   8  -5    0.48    0.85
  -2  -8   5    0.14    0.50
   2   8  -4   31.32    4.26
  -2  -8   4   32.40    2.38
  -2  -8   4   37.58    2.74
  -2  -8   4   39.13    2.88
  -2  -8   4   38.65    2.49
  -2  -8   3  143.29    6.37
  -2  -8   3  147.33    6.38
   2   8  -3  137.04    9.43
  -2  -8   3  146.58    9.26
  -2  -8   3  145.18    6.50
  -2  -8   3  155.21    6.52
  -2  -8   3  121.87    8.57
  -2  -8   3  141.58    6.55
  -2  -8   3  160.90    6.43
  -2  -8   3  155.31    6.70
  -2  -8   3  146.16    6.75
  -2  -8   3  152.78    6.28
  -2  -8   3  154.47    6.83
  -2  -8   3  146.73    6.27
  -2  -8   3  153.71    6.36
   2   8  -2  516.36   22.00
  -2  -8   2  468.46   17.52
  -2  -8   2  524.28   17.92
  -2  -8   2  505.79   17.69
  -2  -8   2  515.73   17.45
  -2  -8   2  499.35   17.76
  -2  -8   2  506.36   17.42
  -2  -8   2  541.72   17.68
  -2  -8   2  493.98   17.90
  -2  -8   2  474.20   21.28
  -2  -8   2  495.65   17.70
  -2  -8   2  565.85   17.70
  -2  -8   2  480.64   17.37
  -2  -8   2  503.89   17.51
  -2  -8   2  500.54   17.69
  -2  -8   2  508.89   17.39
  -2  -8   2  514.05   17.44
  -2  -8   2  465.23   21.43
  -2  -8   2  482.35   17.74
  -2  -8   2  524.77   17.76
   2   8  -1  255.53   13.08
  -2  -8   1  252.91    9.73
  -2  -8   1  283.26    9.81
  -2  -8   1  239.84    9.82
  -2  -8   1  261.25    9.94
  -2  -8   1  243.86    9.81
  -2  -8   1  245.83    9.55
  -2  -8   1  260.78    9.86
  -2  -8   1  262.85    9.75
  -2  -8   1  262.93   10.02
  -2  -8   1  248.71   10.09
  -2  -8   1  237.16   13.03
  -2  -8   1  243.41    9.64
  -2  -8   1  247.01    9.62
  -2  -8   1  259.89    9.99
  -2  -8   1  248.49    9.66
  -2  -8   1  243.77    9.94
  -2  -8   1  261.71   10.22
  -2  -8   1  242.04   13.24
  -2  -8   1  255.37    9.59
  -2  -8   1  260.75    9.68
  -2  -8   1  239.48    9.50
  -2  -8   0  453.03   16.30
  -2  -8   0  453.18   16.07
  -2  -8   0  466.48   16.01
  -2  -8   0  489.69   16.05
  -2  -8   0  461.21   16.25
  -2  -8   0  452.66   20.06
  -2  -8   0  437.97   16.37
  -2  -8   0  467.91   15.99
  -2  -8   0  456.73   16.27
  -2  -8   0  487.45   16.14
  -2  -8   0  461.63   16.03
  -2  -8   0  467.30   15.97
  -2  -8   0  440.84   15.98
  -2  -8   0  407.53   15.88
  -2  -8   0  457.65   15.95
  -2  -8   0  467.15   16.10
  -2  -8   0  449.73   16.28
  -2  -8   0  438.08   15.82
  -2  -8   0  461.75   20.35
  -2  -8   0  437.11   16.28
  -2  -8   0  451.43   15.74
  -2  -8   0  452.38   15.77
  -2  -8   0  477.29   15.92
  -2  -8   0  464.21   15.94
  -2  -8  -1   16.83    1.59
  -2  -8  -1   19.28    1.76
  -2  -8  -1   21.59    1.81
  -2  -8  -1   16.62    1.81
  -2  -8  -1   18.96    1.85
  -2  -8  -1   18.17    1.80
  -2  -8  -1   16.48    1.84
  -2  -8  -1   16.46    2.93
  -2  -8  -1   17.98    1.67
  -2  -8  -1   20.62    1.82
  -2  -8  -1   17.32    1.83
  -2  -8  -1   15.74    1.59
  -2  -8  -1   20.09    1.77
  -2  -8  -1   17.67    1.63
  -2  -8  -1   16.84    1.82
  -2  -8  -1   18.56    1.88
  -2  -8  -1   16.90    1.65
  -2  -8  -1   15.75    1.67
  -2  -8  -1   19.08    1.77
  -2  -8  -1   14.56    1.70
  -2  -8  -1   14.60    2.75
  -2  -8  -1   16.03    1.77
  -2  -8  -1   18.68    1.85
  -2  -8  -1   18.55    1.65
  -2  -8  -1   19.77    1.74
  -2  -8  -1   17.24    1.78
  -2  -8  -1   16.78    1.72
  -2  -8  -2   43.52    2.90
  -2  -8  -2   35.24    2.80
  -2  -8  -2   34.44    4.32
  -2  -8  -2   45.43    2.78
  -2  -8  -2   41.53    2.66
  -2  -8  -2   42.47    2.75
  -2  -8  -2   44.22    2.76
  -2  -8  -2   41.35    2.67
  -2  -8  -2   40.26    2.92
  -2  -8  -2   42.18    2.87
  -2  -8  -2   36.79    2.86
  -2  -8  -2   43.93    2.80
  -2  -8  -2   36.59    2.80
  -2  -8  -2   46.31    2.98
  -2  -8  -2   38.25    2.73
  -2  -8  -2   41.43    2.82
  -2  -8  -2   40.44    2.72
  -2  -8  -2   40.18    2.67
  -2  -8  -2   43.31    2.88
  -2  -8  -2   41.74    2.87
  -2  -8  -2   35.07    2.78
  -2  -8  -2   42.11    2.94
  -2  -8  -2   41.84    2.84
  -2  -8  -2   41.81    4.69
  -2  -8  -2   42.50    2.64
  -2  -8  -2   40.45    2.77
  -2  -8  -2   42.21    2.72
  -2  -8  -2   45.16    2.71
  -2  -8  -3    1.05    0.50
  -2  -8  -3    0.15    0.44
  -2  -8  -3   -0.12    0.39
  -2  -8  -3    0.23    0.49
  -2  -8  -3   -0.13    0.47
  -2  -8  -3    0.23    0.38
  -2  -8  -3    1.43    0.63
  -2  -8  -3   -0.15    0.44
  -2  -8  -3    1.48    0.56
  -2  -8  -3    3.32    0.78
  -2  -8  -3    2.30    0.63
  -2  -8  -3    0.95    0.57
  -2  -8  -3   -0.15    0.45
  -2  -8  -3   -0.16    0.51
  -2  -8  -3   -0.14    0.42
  -2  -8  -3    0.77    0.52
  -2  -8  -3   -0.16    0.51
  -2  -8  -3    1.34    0.60
  -2  -8  -3    0.84    0.52
  -2  -8  -3    0.93    0.54
  -2  -8  -3    0.11    0.34
  -2  -8  -3   -0.13    0.52
  -2  -8  -3    0.15    0.39
  -2  -8  -3   -0.44    0.77
  -2  -8  -3    0.28    0.40
  -2  -8  -3    0.14    0.47
  -2  -8  -3   -0.13    0.44
  -2  -8  -4   17.03    1.73
  -2  -8  -4   14.34    2.76
  -2  -8  -4   12.37    1.61
  -2  -8  -4   18.10    1.78
  -2  -8  -4   16.20    1.59
  -2  -8  -4   16.09    1.61
  -2  -8  -4   14.51    1.57
  -2  -8  -4   17.33    1.75
  -2  -8  -4   16.98    1.67
  -2  -8  -4   20.27    2.05
  -2  -8  -4   19.67    1.85
  -2  -8  -4   16.91    1.66
  -2  -8  -4   15.16    1.75
  -2  -8  -4   16.34    1.73
  -2  -8  -4   20.30    1.92
  -2  -8  -4   19.26    1.86
  -2  -8  -4   15.82    1.77
  -2  -8  -4   17.11    1.95
  -2  -8  -4   18.16    1.86
  -2  -8  -4   19.72    1.73
  -2  -8  -4   17.34    1.65
  -2  -8  -4   15.70    1.78
  -2  -8  -4   18.41    1.74
  -2  -8  -4   20.57    1.84
  -2  -8  -4   16.75    1.62
  -2  -8  -4   17.21    1.81
  -2  -8  -4   18.56    3.12
  -2  -8  -4   17.08    1.70
  -2  -8  -5  155.27    6.92
  -2  -8  -5  149.89    6.59
  -2  -8  -5  154.09    6.75
  -2  -8  -5  152.68    6.86
  -2  -8  -5  165.34    6.96
  -2  -8  -5  157.45    6.87
  -2  -8  -5  161.76    7.23
  -2  -8  -5  146.13    6.53
  -2  -8  -5  156.64    6.82
  -2  -8  -5  163.17    7.09
  -2  -8  -5  151.28    7.09
  -2  -8  -5  156.96    7.04
  -2  -8  -5  159.09    7.15
  -2  -8  -5  154.38    7.23
  -2  -8  -5  156.18    7.13
  -2  -8  -5  167.35    7.43
  -2  -8  -5  164.53    6.62
  -2  -8  -5  158.73    6.76
  -2  -8  -5  156.89    7.11
  -2  -8  -5  161.71    6.69
  -2  -8  -5  153.85    6.86
  -2  -8  -5  154.58    7.05
  -2  -8  -5  157.20    9.83
  -2  -8  -5  158.11    6.61
  -2  -8  -5  161.96    6.72
  -2  -8  -5  169.84    6.85
  -2  -8  -5  160.10    7.02
  -2  -8  -5  164.20   10.16
  -2  -8  -6   21.31    2.09
  -2  -8  -6   17.61    1.75
  -2  -8  -6   18.03    1.82
  -2  -8  -6   20.95    1.84
  -2  -8  -6   16.36    1.83
  -2  -8  -6   18.67    2.14
  -2  -8  -6   17.34    1.78
  -2  -8  -6   16.55    1.75
  -2  -8  -6   20.53    2.14
  -2  -8  -6   15.73    1.81
  -2  -8  -6   16.27    1.90
  -2  -8  -6   20.83    2.19
  -2  -8  -6   18.42    1.99
  -2  -8  -6   21.43    1.79
  -2  -8  -6   19.20    1.72
  -2  -8  -6   18.99    1.95
  -2  -8  -6   20.40    3.21
  -2  -8  -6   17.94    1.80
  -2  -8  -6   16.31    1.70
  -2  -8  -6   17.98    1.86
  -2  -8  -6   22.22    3.39
  -2  -8  -6   18.46    1.78
  -2  -8  -7   19.41    2.08
  -2  -8  -7   26.50    2.12
  -2  -8  -7   23.09    2.00
  -2  -8  -7   18.89    3.05
  -2  -8  -7   20.12    1.97
  -2  -8  -7   22.06    2.21
  -2  -8  -7   21.75    2.32
  -2  -8  -7   26.21    2.52
  -2  -8  -7   22.68    3.40
  -2  -8  -7   22.91    2.03
  -2  -8  -7   23.90    1.99
  -2  -8  -7   24.55    2.19
  -2  -8  -7   27.05    2.35
  -2  -8  -7   24.42    2.20
  -2  -8  -7   25.14    2.37
  -2  -8  -7   25.27    2.27
  -2  -8  -7   25.08    2.40
  -2  -8  -7   23.74    2.37
  -2  -8  -7   25.61    2.15
  -2  -8  -7   23.25    2.12
  -2  -8  -7   20.90    2.10
  -2  -8  -8  162.80    7.19
  -2  -8  -8  149.57    7.19
  -2  -8  -8  168.10    7.44
  -2  -8  -8  156.51    7.36
  -2  -8  -8  169.21    7.31
  -2  -8  -8  175.95    7.82
  -2  -8  -8  156.75    7.05
  -2  -8  -8  144.91    6.80
  -2  -8  -8  159.94    7.64
  -2  -8  -8  162.28    7.71
  -2  -8  -8  179.19    8.02
  -2  -8  -8  164.23    7.42
  -2  -8  -8  166.90    7.82
  -2  -8  -9  182.20    8.26
  -2  -8  -9  168.25    7.93
  -2  -8  -9  156.96    7.52
  -2  -8  -9  172.35    7.73
  -2  -8  -9  185.48    7.84
  -2  -8  -9  169.20    7.50
  -2  -8  -9  174.50    7.98
  -2  -8  -9  177.96    7.52
  -2  -8  -9  169.52    7.78
  -2  -8  -9  176.08    8.09
  -2  -8  -9  149.80    6.94
  -2  -8  -9  161.85    7.22
  -2  -8 -10    0.18    0.59
  -2  -8 -10    0.82    0.83
  -2  -8 -10    0.20    0.68
  -2  -8 -10    0.14    0.48
  -2  -8 -10   -0.17    0.57
  -2  -8 -10    0.35    0.59
  -2  -8 -10    0.74    0.70
  -2  -8 -10    0.70    0.57
  -2  -8 -10    1.47    0.71
  -2  -8 -10    0.18    0.63
  -2  -8 -10   -0.20    0.70
  -2  -8 -10    1.60    0.81
  -2  -8 -11   53.96    3.31
  -2  -8 -11   45.30    3.27
  -2  -8 -11   48.49    3.47
  -2  -8 -11   49.29    3.35
  -2  -8 -11   53.17    3.69
  -2  -8 -11   46.69    3.49
  -2  -8 -11   47.77    3.28
  -2  -8 -11   43.88    3.37
  -2  -8 -12  116.45    5.43
  -2  -8 -12  106.22    5.40
  -2  -8 -12  105.60    5.52
  -2  -8 -12  111.51    5.04
  -2  -8 -12  122.48    5.75
  -2  -8 -12  112.79    5.67
  -2  -8 -12  112.39    5.16
  -2  -8 -13   36.83    2.26
  -2  -8 -13   42.05    2.67
  -2  -8 -13   41.66    2.71
  -2  -8 -13   43.35    2.79
  -2  -8 -14   29.89    1.83
  -2  -8 -14   27.85    1.77
  -2  -9   9   85.91    3.51
  -2  -9   9   84.47    3.50
  -2  -9   9   86.39    3.56
  -2  -9   8    0.28    0.28
  -2  -9   8    0.28    0.34
  -2  -9   8   -0.09    0.38
  -2  -9   8    0.16    0.36
  -2  -9   7  134.60    5.52
  -2  -9   7  135.73    5.91
  -2  -9   7  134.04    5.80
  -2  -9   6    4.02    0.87
  -2  -9   6    5.12    0.94
  -2  -9   6    3.59    0.91
  -2  -9   6    3.79    0.93
  -2  -9   5   33.83    2.47
  -2  -9   5   31.20    2.56
  -2  -9   5   31.41    2.59
  -2  -9   5   29.48    2.50
  -2  -9   5   33.48    2.49
  -2  -9   4    0.14    0.50
  -2  -9   4   -0.15    0.52
  -2  -9   4   -0.33    0.60
  -2  -9   4    0.80    0.65
  -2  -9   4    2.16    0.84
  -2  -9   4    0.23    0.42
  -2  -9   4    0.16    0.57
   2   9  -4    0.46    0.81
  -2  -9   3  193.59    8.13
  -2  -9   3  168.26    7.34
  -2  -9   3  181.68    7.43
  -2  -9   3  186.86    7.71
  -2  -9   3  188.71    8.09
  -2  -9   3  191.15    7.57
  -2  -9   3  197.81    8.02
  -2  -9   3  168.44   10.64
  -2  -9   3  180.80    7.76
  -2  -9   3  176.00    7.83
  -2  -9   3  198.89    7.71
  -2  -9   3  190.61    8.05
   2   9  -3  174.46   11.03
  -2  -9   2  360.73   12.97
  -2  -9   2  366.80   13.16
  -2  -9   2  381.22   13.70
  -2  -9   2  368.88   13.49
  -2  -9   2  376.62   13.24
  -2  -9   2  345.99   13.30
  -2  -9   2  345.04   12.91
  -2  -9   2  367.29   13.53
  -2  -9   2  361.88   13.46
  -2  -9   2  339.37   12.97
  -2  -9   2  377.65   13.65
  -2  -9   2  329.88   12.95
  -2  -9   2  370.18   13.52
  -2  -9   2  319.23   17.00
  -2  -9   2  364.23   13.62
  -2  -9   2  395.03   13.42
  -2  -9   2  325.64   16.86
  -2  -9   2  354.16   13.71
  -2  -9   2  368.06   13.52
  -2  -9   2  357.95   13.09
  -2  -9   2  381.84   13.26
   2   9  -2  385.24   17.68
  -2  -9   1  565.86   19.43
  -2  -9   1  567.09   19.38
  -2  -9   1  562.96   19.99
  -2  -9   1  589.20   19.90
  -2  -9   1  608.10   19.81
  -2  -9   1  552.40   19.95
  -2  -9   1  550.93   19.45
  -2  -9   1  624.52   20.13
  -2  -9   1  586.19   19.92
  -2  -9   1  540.65   19.89
  -2  -9   1  547.79   19.62
  -2  -9   1  557.96   19.88
  -2  -9   1  531.13   19.46
  -2  -9   1  574.78   20.05
  -2  -9   1  555.94   19.67
   2   9  -1  559.05   23.99
  -2  -9   1  592.14   19.65
  -2  -9   1  592.64   19.71
  -2  -9   1  545.54   24.31
  -2  -9   1  541.98   19.95
  -2  -9   1  555.60   20.25
  -2  -9   1  636.72   19.98
  -2  -9   1  566.23   20.18
  -2  -9   1  561.71   24.82
  -2  -9   0   28.87    2.35
  -2  -9   0   24.28    2.44
  -2  -9   0   32.86    4.37
  -2  -9   0   26.16    2.37
  -2  -9   0   27.67    2.43
  -2  -9   0   23.69    2.07
  -2  -9   0   29.20    2.31
  -2  -9   0   28.69    2.32
  -2  -9   0   23.48    3.87
  -2  -9   0   25.75    2.45
  -2  -9   0   23.74    2.17
  -2  -9   0   24.08    2.24
  -2  -9   0   27.92    2.21
  -2  -9   0   29.84    2.52
  -2  -9   0   22.21    2.13
   2   9   0   25.33    3.67
  -2  -9   0   30.85    2.37
  -2  -9   0   22.65    2.04
  -2  -9   0   23.64    2.16
  -2  -9   0   31.13    2.38
  -2  -9   0   27.80    2.36
  -2  -9   0   30.40    2.54
  -2  -9   0   28.40    2.15
  -2  -9   0   26.07    2.06
  -2  -9  -1  466.30   15.81
  -2  -9  -1  410.05   16.16
  -2  -9  -1  419.36   20.23
  -2  -9  -1  420.20   15.96
  -2  -9  -1  429.32   15.53
  -2  -9  -1  437.49   15.46
  -2  -9  -1  446.42   15.66
  -2  -9  -1  430.38   15.28
  -2  -9  -1  427.81   15.94
  -2  -9  -1  481.81   15.97
  -2  -9  -1  424.46   16.13
  -2  -9  -1  442.78   15.75
  -2  -9  -1  429.99   15.76
  -2  -9  -1  410.17   15.31
  -2  -9  -1  438.18   16.09
  -2  -9  -1  409.83   15.36
  -2  -9  -1  423.26   15.62
  -2  -9  -1  444.65   15.88
  -2  -9  -1  435.45   15.73
  -2  -9  -1  451.99   15.69
  -2  -9  -1  430.48   16.09
  -2  -9  -1  463.56   15.78
  -2  -9  -1  447.49   16.02
  -2  -9  -1  455.25   15.55
  -2  -9  -1  442.30   20.66
  -2  -9  -1  464.67   16.17
  -2  -9  -1  412.44   15.99
  -2  -9  -2  142.16    9.92
  -2  -9  -2  141.92    6.76
  -2  -9  -2  149.66    6.26
  -2  -9  -2  148.58    6.54
  -2  -9  -2  149.52    6.44
  -2  -9  -2  129.70    6.09
  -2  -9  -2  145.63    6.79
  -2  -9  -2  147.47    6.92
  -2  -9  -2  160.76    6.81
  -2  -9  -2  146.85    6.82
  -2  -9  -2  153.33    7.02
  -2  -9  -2  140.93    6.51
  -2  -9  -2  147.05    6.71
  -2  -9  -2  140.40    6.40
  -2  -9  -2  147.99    6.82
  -2  -9  -2  132.07    6.36
  -2  -9  -2  133.49    6.53
  -2  -9  -2  148.20    6.97
  -2  -9  -2  156.59    6.57
  -2  -9  -2  145.30    6.46
  -2  -9  -2  148.31    7.01
  -2  -9  -2  141.62    6.51
  -2  -9  -2  151.57    6.59
  -2  -9  -2  143.01    6.39
  -2  -9  -2  152.79    6.78
  -2  -9  -2  152.53    6.82
  -2  -9  -3  200.56    9.01
  -2  -9  -3  211.80    8.39
  -2  -9  -3  202.63    8.55
  -2  -9  -3  201.16    8.25
  -2  -9  -3  204.35    8.23
  -2  -9  -3  216.49    8.48
  -2  -9  -3  222.04    8.80
  -2  -9  -3  204.45    8.94
  -2  -9  -3  215.04    8.82
  -2  -9  -3  213.28    8.70
  -2  -9  -3  205.81    8.59
  -2  -9  -3  197.40    8.67
  -2  -9  -3  207.64    8.62
  -2  -9  -3  198.44    8.63
  -2  -9  -3  192.19    8.75
  -2  -9  -3  203.69    8.61
  -2  -9  -3  211.36    9.07
  -2  -9  -3  214.37    8.87
  -2  -9  -3  218.40    8.53
  -2  -9  -3  212.85    8.45
  -2  -9  -3  214.54    8.63
  -2  -9  -3  201.81    9.03
  -2  -9  -3  216.77    9.03
  -2  -9  -3  208.36    8.72
  -2  -9  -3  208.31   12.53
  -2  -9  -4   17.28    2.05
  -2  -9  -4   21.41    3.63
  -2  -9  -4   18.28    1.97
  -2  -9  -4   20.62    1.90
  -2  -9  -4   20.94    2.03
  -2  -9  -4   17.06    1.80
  -2  -9  -4   17.83    1.96
  -2  -9  -4   22.82    2.09
  -2  -9  -4   17.79    2.15
  -2  -9  -4   22.47    2.13
  -2  -9  -4   17.98    1.91
  -2  -9  -4   20.80    2.12
  -2  -9  -4   19.96    2.17
  -2  -9  -4   19.02    2.02
  -2  -9  -4   22.62    2.25
  -2  -9  -4   21.36    2.21
  -2  -9  -4   19.15    1.84
  -2  -9  -4   23.77    2.01
  -2  -9  -4   19.99    1.95
  -2  -9  -4   21.37    1.99
  -2  -9  -4   21.79    2.04
  -2  -9  -4   20.34    2.04
  -2  -9  -4   19.85    2.04
  -2  -9  -4   20.55    2.03
  -2  -9  -4   17.35    2.02
  -2  -9  -4   16.69    3.28
  -2  -9  -4   22.00    2.08
  -2  -9  -4   20.38    2.16
  -2  -9  -5  141.44    9.82
  -2  -9  -5  145.89    6.69
  -2  -9  -5  134.21    6.72
  -2  -9  -5  143.00    6.52
  -2  -9  -5  131.85    6.49
  -2  -9  -5  141.92    6.24
  -2  -9  -5  141.77    6.42
  -2  -9  -5  136.51    6.54
  -2  -9  -5  143.98    6.89
  -2  -9  -5  132.28    6.44
  -2  -9  -5  139.71    6.34
  -2  -9  -5  144.64    6.64
  -2  -9  -5  140.59    6.74
  -2  -9  -5  157.24    6.97
  -2  -9  -5  137.05    6.76
  -2  -9  -5  147.88    6.57
  -2  -9  -5  146.20    7.01
  -2  -9  -5  124.96    6.55
  -2  -9  -5  135.76    6.96
  -2  -9  -5  142.89    6.32
  -2  -9  -5  150.11    6.52
  -2  -9  -5  135.35    6.74
  -2  -9  -5  149.11    6.51
  -2  -9  -5  144.92    6.36
  -2  -9  -5  144.68    6.76
  -2  -9  -5  144.57   10.00
  -2  -9  -5  146.26    6.51
  -2  -9  -6   86.11    4.93
  -2  -9  -6   90.47    4.83
  -2  -9  -6   95.42    7.62
  -2  -9  -6   88.12    4.74
  -2  -9  -6   91.02    4.56
  -2  -9  -6   93.25    4.98
  -2  -9  -6   91.16    4.95
  -2  -9  -6   85.83    4.74
  -2  -9  -6   92.12    5.40
  -2  -9  -6   89.24    5.13
  -2  -9  -6   89.02    4.52
  -2  -9  -6   84.09    4.79
  -2  -9  -6   86.64    4.75
  -2  -9  -6   93.57    4.90
  -2  -9  -6   99.55    5.17
  -2  -9  -6   91.54    5.28
  -2  -9  -6   93.61    5.16
  -2  -9  -6   82.16    5.01
  -2  -9  -6   95.99    5.44
  -2  -9  -6   86.18    5.02
  -2  -9  -6   86.29    4.55
  -2  -9  -6   98.69    4.69
  -2  -9  -6   91.07    4.72
  -2  -9  -6   89.29    4.88
  -2  -9  -6   87.04    7.56
  -2  -9  -7  159.03    7.19
  -2  -9  -7  152.00    6.73
  -2  -9  -7  152.45    7.09
  -2  -9  -7  158.69    7.63
  -2  -9  -7  159.11    6.98
  -2  -9  -7  143.74    9.51
  -2  -9  -7  150.24    6.70
  -2  -9  -7  154.21    6.99
  -2  -9  -7  142.00    7.02
  -2  -9  -7  152.47    7.37
  -2  -9  -7  151.30    7.06
  -2  -9  -7  154.49    7.23
  -2  -9  -7  151.06    7.30
  -2  -9  -7  151.77    7.50
  -2  -9  -7  150.63    6.43
  -2  -9  -7  133.45    6.45
  -2  -9  -7  145.07    6.70
  -2  -9  -7  145.26    6.82
  -2  -9  -7  151.67    7.27
  -2  -9  -7  130.40    9.40
  -2  -9  -7  148.78    6.57
  -2  -9  -7  150.77    6.81
  -2  -9  -8   36.46    2.74
  -2  -9  -8   33.28    2.59
  -2  -9  -8   33.96    3.01
  -2  -9  -8   41.22    3.00
  -2  -9  -8   39.43    3.06
  -2  -9  -8   36.83    3.09
  -2  -9  -8   36.10    3.12
  -2  -9  -8   30.16    2.96
  -2  -9  -8   37.18    3.18
  -2  -9  -8   36.43    2.84
  -2  -9  -8   39.68    3.07
  -2  -9  -8   38.79    2.98
  -2  -9  -8   31.90    2.62
  -2  -9  -8   33.62    3.18
  -2  -9  -8   36.53    2.95
  -2  -9  -8   35.19    2.47
  -2  -9  -9   82.97    5.00
  -2  -9  -9   82.66    4.91
  -2  -9  -9   71.49    4.14
  -2  -9  -9   85.58    4.99
  -2  -9  -9   74.33    4.23
  -2  -9  -9   73.11    4.40
  -2  -9  -9   78.57    4.55
  -2  -9  -9   90.94    4.67
  -2  -9  -9   91.19    5.11
  -2  -9  -9   88.21    4.77
  -2  -9  -9   86.45    4.76
  -2  -9  -9   88.05    5.17
  -2  -9 -10   30.62    2.81
  -2  -9 -10   32.73    2.65
  -2  -9 -10   37.71    3.03
  -2  -9 -10   34.76    2.56
  -2  -9 -10   34.24    2.58
  -2  -9 -10   37.21    2.97
  -2  -9 -10   32.77    2.68
  -2  -9 -10   33.33    2.68
  -2  -9 -10   36.83    2.90
  -2  -9 -10   36.12    3.07
  -2  -9 -11  206.44    8.44
  -2  -9 -11  184.95    7.98
  -2  -9 -11  197.21    8.40
  -2  -9 -11  185.41    7.51
  -2  -9 -11  196.26    8.45
  -2  -9 -11  191.56    8.39
  -2  -9 -11  200.46    8.16
  -2  -9 -11  198.44    8.01
  -2  -9 -12   40.84    2.79
  -2  -9 -12   41.89    2.52
  -2  -9 -12   38.39    2.59
  -2  -9 -12   42.19    2.83
  -2  -9 -12   41.25    2.47
  -2  -9 -12   43.20    2.89
  -2  -9 -12   41.31    2.66
  -2  -9 -13    7.84    1.01
  -2  -9 -13    9.21    1.03
  -2  -9 -13    7.03    1.01
  -2  -9 -14    1.18    0.33
  -2 -10   8    0.32    0.27
  -2 -10   8    0.50    0.30
  -2 -10   7    7.04    0.90
  -2 -10   7    6.58    0.88
  -2 -10   7    6.10    0.88
  -2 -10   7    8.05    0.97
  -2 -10   7    5.93    0.72
  -2 -10   6   70.80    3.75
  -2 -10   6   77.52    3.89
  -2 -10   6   77.10    3.84
  -2 -10   6   75.53    3.62
  -2 -10   5    8.06    1.22
  -2 -10   5    9.61    1.34
  -2 -10   5    7.16    1.15
  -2 -10   5    7.33    1.11
  -2 -10   4  109.15    5.44
  -2 -10   4  122.00    5.73
  -2 -10   4  121.58    5.54
  -2 -10   4  111.59    5.50
  -2 -10   4  110.62    4.96
  -2 -10   3   40.62    2.86
  -2 -10   3   34.39    2.43
  -2 -10   3   33.57    2.70
  -2 -10   3   36.79    2.71
  -2 -10   3   35.56    2.71
  -2 -10   2    3.80    1.00
  -2 -10   2    3.98    0.97
  -2 -10   2    3.07    0.95
   2  10  -2    4.90    1.63
  -2 -10   2    2.87    0.91
  -2 -10   2    1.94    0.81
  -2 -10   2    2.75    0.80
  -2 -10   2    3.74    1.01
  -2 -10   2    0.98    1.22
  -2 -10   2    2.57    0.90
  -2 -10   2    2.62    0.78
  -2 -10   2    3.33    0.86
  -2 -10   2    3.12    0.75
  -2 -10   1   16.99    1.86
  -2 -10   1   20.31    1.79
  -2 -10   1   18.46    1.96
   2  10  -1   18.11    3.20
  -2 -10   1   18.68    1.96
  -2 -10   1   18.34    1.91
  -2 -10   1   17.49    1.86
  -2 -10   1   20.39    2.13
  -2 -10   1   16.10    1.98
  -2 -10   1   18.53    2.02
  -2 -10   1   14.37    3.00
  -2 -10   1   18.33    1.99
  -2 -10   1   18.69    1.84
  -2 -10   1   20.68    2.07
  -2 -10   1   20.56    2.11
  -2 -10   1   18.80    1.90
  -2 -10   1   21.54    3.75
  -2 -10   1   17.71    2.03
  -2 -10   1   18.10    1.87
  -2 -10   1   19.84    1.89
  -2 -10   1   17.54    1.63
  -2 -10   0  552.85   19.89
  -2 -10   0  591.03   20.29
  -2 -10   0  608.86   20.33
   2  10   0  568.13   24.38
  -2 -10   0  566.32   20.58
  -2 -10   0  556.77   20.21
  -2 -10   0  528.60   19.74
  -2 -10   0  567.23   20.37
  -2 -10   0  577.36   20.66
  -2 -10   0  588.79   20.37
  -2 -10   0  576.26   25.87
  -2 -10   0  567.10   20.80
  -2 -10   0  576.22   20.66
  -2 -10   0  603.69   21.08
  -2 -10   0  590.94   25.75
  -2 -10   0  616.37   20.40
  -2 -10   0  609.16   20.25
  -2 -10   0  578.56   20.62
  -2 -10   0  628.30   20.42
  -2 -10   0  608.08   20.55
  -2 -10  -1  534.20   19.33
  -2 -10  -1  523.09   18.84
  -2 -10  -1  540.51   19.06
  -2 -10  -1  520.88   19.02
  -2 -10  -1  498.01   18.38
  -2 -10  -1  560.67   19.54
  -2 -10  -1  517.49   18.61
  -2 -10  -1  542.21   19.18
  -2 -10  -1  546.24   19.64
  -2 -10  -1  548.67   19.45
  -2 -10  -1  489.36   24.10
  -2 -10  -1  577.78   19.07
  -2 -10  -1  541.77   19.08
  -2 -10  -1  533.48   19.44
  -2 -10  -1  525.02   18.71
  -2 -10  -1  540.02   18.86
  -2 -10  -1  551.09   18.73
  -2 -10  -1  523.88   24.18
  -2 -10  -1  534.59   19.35
  -2 -10  -1  527.80   19.64
  -2 -10  -1  525.97   18.35
  -2 -10  -1  538.60   19.36
  -2 -10  -1  579.76   19.15
  -2 -10  -1  571.61   18.92
  -2 -10  -2  228.58    9.10
  -2 -10  -2  225.04   10.03
  -2 -10  -2  240.24    9.58
  -2 -10  -2  239.35    9.59
  -2 -10  -2  233.50    9.65
  -2 -10  -2  243.36   10.21
  -2 -10  -2  228.95    9.60
  -2 -10  -2  241.12    9.86
  -2 -10  -2  242.46    9.82
  -2 -10  -2  224.04    9.37
  -2 -10  -2  231.77    9.86
  -2 -10  -2  239.48   10.17
  -2 -10  -2  238.67    9.54
  -2 -10  -2  235.36    9.88
  -2 -10  -2  248.69    9.75
  -2 -10  -2  250.09    9.60
  -2 -10  -2  248.63   14.30
  -2 -10  -2  238.87   10.02
  -2 -10  -2  243.97    9.50
  -2 -10  -2  232.54    9.16
  -2 -10  -2  239.33    9.58
  -2 -10  -2  247.78   10.04
  -2 -10  -2  229.32    9.91
  -2 -10  -3  645.95   22.10
  -2 -10  -3  607.24   21.30
  -2 -10  -3  616.09   21.06
  -2 -10  -3  575.58   21.97
  -2 -10  -3  633.34   21.77
  -2 -10  -3  631.42   21.98
  -2 -10  -3  600.86   21.35
  -2 -10  -3  575.90   21.49
  -2 -10  -3  604.27   21.62
  -2 -10  -3  582.63   21.25
  -2 -10  -3  618.14   22.03
  -2 -10  -3  621.18   21.78
  -2 -10  -3  597.63   21.32
  -2 -10  -3  581.08   21.77
  -2 -10  -3  622.30   21.63
  -2 -10  -3  590.94   26.95
  -2 -10  -3  639.74   21.32
  -2 -10  -3  624.72   21.23
  -2 -10  -3  634.36   21.50
  -2 -10  -3  650.02   21.31
  -2 -10  -3  612.07   21.55
  -2 -10  -4   22.15    2.01
  -2 -10  -4   27.73    2.26
  -2 -10  -4   23.76    2.12
  -2 -10  -4   22.02    2.36
  -2 -10  -4   22.44    2.16
  -2 -10  -4   22.44    2.47
  -2 -10  -4   23.51    2.31
  -2 -10  -4   24.62    2.47
  -2 -10  -4   22.27    2.20
  -2 -10  -4   22.48    2.20
  -2 -10  -4   25.61    2.46
  -2 -10  -4   21.23    2.28
  -2 -10  -4   20.97    2.30
  -2 -10  -4   27.13    2.43
  -2 -10  -4   21.92    2.09
  -2 -10  -4   23.92    2.25
  -2 -10  -4   25.18    2.21
  -2 -10  -4   21.50    1.99
  -2 -10  -4   23.98    2.25
  -2 -10  -4   23.39    2.53
  -2 -10  -4   22.01    2.30
  -2 -10  -4   15.46    3.30
  -2 -10  -4   17.95    3.60
  -2 -10  -4   22.31    2.38
  -2 -10  -4   23.83    2.30
  -2 -10  -4   22.97    2.31
  -2 -10  -5  399.11   15.01
  -2 -10  -5  425.75   15.02
  -2 -10  -5  416.84   15.82
  -2 -10  -5  454.22   15.41
  -2 -10  -5  421.81   15.41
  -2 -10  -5  420.24   15.81
  -2 -10  -5  429.91   15.59
  -2 -10  -5  422.13   15.31
  -2 -10  -5  389.71   15.39
  -2 -10  -5  385.05   15.72
  -2 -10  -5  404.21   15.79
  -2 -10  -5  444.04   15.24
  -2 -10  -5  414.90   15.22
  -2 -10  -5  421.20   15.41
  -2 -10  -5  409.33   15.11
  -2 -10  -5  401.27   14.82
  -2 -10  -5  408.13   15.47
  -2 -10  -5  411.47   15.78
  -2 -10  -5  403.84   19.91
  -2 -10  -5  418.32   20.40
  -2 -10  -5  430.68   15.38
  -2 -10  -5  401.79   15.55
  -2 -10  -5  407.63   15.47
  -2 -10  -6   62.54    3.84
  -2 -10  -6   62.50    4.08
  -2 -10  -6   63.01    3.84
  -2 -10  -6   57.67    3.79
  -2 -10  -6   58.65    4.06
  -2 -10  -6   55.73    3.83
  -2 -10  -6   57.31    3.96
  -2 -10  -6   61.01    4.15
  -2 -10  -6   61.97    3.83
  -2 -10  -6   54.94    3.82
  -2 -10  -6   62.72    4.23
  -2 -10  -6   58.23    3.95
  -2 -10  -6   61.46    4.23
  -2 -10  -6   63.50    3.65
  -2 -10  -6   60.34    3.64
  -2 -10  -6   55.78    6.15
  -2 -10  -6   64.87    3.80
  -2 -10  -6   62.17    3.97
  -2 -10  -6   56.98    3.75
  -2 -10  -6   59.74    6.19
  -2 -10  -6   58.75    4.02
  -2 -10  -6   65.63    3.83
  -2 -10  -6   58.84    3.86
  -2 -10  -6   56.23    3.72
  -2 -10  -7   -0.20    0.69
  -2 -10  -7    0.61    0.58
  -2 -10  -7    0.22    0.79
  -2 -10  -7    0.64    0.57
  -2 -10  -7    0.71    0.57
  -2 -10  -7    0.21    0.56
  -2 -10  -7    0.38    0.63
  -2 -10  -7    0.19    0.55
  -2 -10  -7    0.51    0.57
  -2 -10  -7    0.71    0.68
  -2 -10  -7    0.34    0.49
  -2 -10  -7    0.15    0.59
  -2 -10  -7    0.17    0.54
  -2 -10  -7   -0.49    0.99
  -2 -10  -7    0.16    0.53
  -2 -10  -7   -0.55    0.58
  -2 -10  -8  268.70   10.80
  -2 -10  -8  283.18   11.50
  -2 -10  -8  293.21   11.25
  -2 -10  -8  300.67   11.49
  -2 -10  -8  278.58   11.51
  -2 -10  -8  290.33   11.57
  -2 -10  -8  269.09   11.54
  -2 -10  -8  281.09   11.62
  -2 -10  -8  294.50   11.31
  -2 -10  -8  279.01   10.79
  -2 -10  -8  263.20   10.92
  -2 -10  -8  285.23   10.67
  -2 -10  -8  280.20   11.69
  -2 -10  -8  280.51   11.29
  -2 -10  -9  113.06    5.55
  -2 -10  -9   97.69    4.89
  -2 -10  -9  106.87    5.62
  -2 -10  -9   99.90    5.57
  -2 -10  -9  107.62    5.65
  -2 -10  -9  112.60    5.69
  -2 -10  -9  105.74    5.27
  -2 -10  -9  104.32    5.33
  -2 -10  -9  101.40    5.67
  -2 -10 -10    1.15    0.68
  -2 -10 -10    0.81    0.73
  -2 -10 -10    1.99    0.91
  -2 -10 -10    3.52    0.96
  -2 -10 -10    2.03    0.79
  -2 -10 -10    1.81    0.71
  -2 -10 -11    1.49    0.61
  -2 -10 -11    1.74    0.66
  -2 -10 -11    1.39    0.67
  -2 -10 -11    1.26    0.49
  -2 -10 -11    1.31    0.67
  -2 -10 -11    1.47    0.72
  -2 -10 -12   22.27    1.78
  -2 -10 -12   22.83    1.81
  -2 -10 -12   19.92    1.40
  -2 -10 -12   23.83    1.64
  -2 -10 -12   25.61    1.87
  -2 -10 -13   62.80    2.73
  -2 -10 -13   51.51    2.46
  -2 -11   7   11.13    0.81
  -2 -11   7   10.61    0.83
  -2 -11   6    2.44    0.53
  -2 -11   6    2.93    0.61
  -2 -11   6    2.19    0.52
  -2 -11   6    2.39    0.51
  -2 -11   5    1.24    0.48
  -2 -11   5    1.03    0.53
  -2 -11   5    1.15    0.50
  -2 -11   5    0.53    0.42
  -2 -11   4   28.11    2.09
  -2 -11   4   31.62    2.18
  -2 -11   4   27.81    2.12
  -2 -11   4   27.90    1.79
  -2 -11   3    9.47    1.29
  -2 -11   3    8.07    1.27
  -2 -11   3    9.17    1.11
  -2 -11   3    9.74    1.30
  -2 -11   3    9.02    1.29
  -2 -11   3   10.61    1.35
  -2 -11   2   30.12    2.42
  -2 -11   2   33.75    2.55
  -2 -11   2   33.84    2.50
  -2 -11   2   33.66    2.63
  -2 -11   2   33.16    2.48
  -2 -11   2   32.58    2.33
  -2 -11   2   30.84    2.50
  -2 -11   2   32.62    2.48
  -2 -11   1  209.00    8.65
  -2 -11   1  193.64    8.16
  -2 -11   1  202.43    8.31
  -2 -11   1  203.24    8.45
  -2 -11   1  188.25    8.27
  -2 -11   1  199.55    8.33
  -2 -11   1  210.71    8.45
  -2 -11   1  195.56    8.63
  -2 -11   1  202.67    8.13
  -2 -11   0   56.88    3.45
  -2 -11   0   60.16    3.63
  -2 -11   0   53.87    3.67
  -2 -11   0   57.84    3.55
  -2 -11   0   59.48    3.88
  -2 -11   0   58.18    3.46
  -2 -11   0   52.33    3.35
  -2 -11   0   60.64    3.62
  -2 -11   0   53.46    3.66
  -2 -11   0   56.58    3.64
  -2 -11   0   63.15    3.58
  -2 -11   0   55.14    3.86
  -2 -11  -1   41.02    2.90
  -2 -11  -1   36.19    2.78
  -2 -11  -1   31.58    2.50
  -2 -11  -1   31.78    2.81
  -2 -11  -1   39.81    2.89
  -2 -11  -1   32.65    2.94
  -2 -11  -1   29.79    4.64
   2  11   1   21.48    3.43
  -2 -11  -1   36.93    2.63
  -2 -11  -1   33.17    2.46
  -2 -11  -1   30.67    2.38
  -2 -11  -1   34.54    2.67
  -2 -11  -1   36.31    2.68
  -2 -11  -1   33.57    2.87
  -2 -11  -1   34.76    2.79
  -2 -11  -1   39.37    2.74
  -2 -11  -1   36.78    2.77
  -2 -11  -1   34.10    3.03
  -2 -11  -2   88.80    5.34
  -2 -11  -2  104.92    5.43
  -2 -11  -2  106.79    5.35
  -2 -11  -2   99.82    5.22
  -2 -11  -2  104.57    5.48
  -2 -11  -2  105.30    5.68
  -2 -11  -2   99.78    5.06
  -2 -11  -2  106.05    5.56
   2  11   2   92.78    7.53
  -2 -11  -2   99.11    5.14
  -2 -11  -2  102.38    5.66
  -2 -11  -2  114.94    5.57
  -2 -11  -2  112.38    5.37
  -2 -11  -2  103.55    8.75
  -2 -11  -2  107.64    5.67
  -2 -11  -2   92.95    4.70
  -2 -11  -2   98.04    5.03
  -2 -11  -2  108.61    5.15
  -2 -11  -2  114.66    5.46
  -2 -11  -2  114.70    5.64
  -2 -11  -2  112.40    5.29
  -2 -11  -3   49.53    3.43
  -2 -11  -3   53.96    3.65
  -2 -11  -3   57.10    3.73
  -2 -11  -3   55.97    3.89
  -2 -11  -3   57.34    3.58
  -2 -11  -3   52.41    3.68
  -2 -11  -3   56.77    6.41
  -2 -11  -3   50.82    3.61
  -2 -11  -3   55.95    3.90
  -2 -11  -3   57.29    3.48
  -2 -11  -3   59.46    3.71
  -2 -11  -3   57.32    3.95
  -2 -11  -3   54.49    3.97
  -2 -11  -3   48.53    3.28
  -2 -11  -3   52.56    3.43
  -2 -11  -3   54.90    3.30
  -2 -11  -3   55.48    3.43
  -2 -11  -3   56.45    3.70
  -2 -11  -3   59.41    3.54
  -2 -11  -4  113.86    5.76
  -2 -11  -4  119.11    5.68
  -2 -11  -4  119.25    5.81
  -2 -11  -4  123.19    5.56
  -2 -11  -4  101.68    8.82
  -2 -11  -4  115.87    6.31
  -2 -11  -4  118.77    6.04
  -2 -11  -4  126.83    6.21
  -2 -11  -4  118.79    5.82
  -2 -11  -4  113.69    6.22
  -2 -11  -4  115.33    6.12
  -2 -11  -4  113.83    5.79
  -2 -11  -4  123.66    5.88
  -2 -11  -4  118.11    5.90
  -2 -11  -4  133.57    6.05
  -2 -11  -4  125.84    5.76
  -2 -11  -4  126.17    6.38
  -2 -11  -4  123.80    6.31
  -2 -11  -4  120.62    5.97
  -2 -11  -4  116.17    9.42
  -2 -11  -4  124.30    6.30
  -2 -11  -4  117.54    6.11
  -2 -11  -5    5.30    1.14
  -2 -11  -5    3.82    1.06
  -2 -11  -5    5.86    1.22
  -2 -11  -5    5.55    1.24
  -2 -11  -5    4.73    1.13
  -2 -11  -5    4.59    1.14
  -2 -11  -5    5.42    1.10
  -2 -11  -5    6.07    1.34
  -2 -11  -5    4.94    1.10
  -2 -11  -5    3.62    0.96
  -2 -11  -5    5.31    0.95
  -2 -11  -5    4.95    1.05
  -2 -11  -5    5.17    1.05
  -2 -11  -5    5.18    1.23
  -2 -11  -5    4.25    0.99
  -2 -11  -6    7.54    1.28
  -2 -11  -6    9.13    1.54
  -2 -11  -6    9.84    1.52
  -2 -11  -6    8.22    1.35
  -2 -11  -6    9.38    1.49
  -2 -11  -6   10.75    1.66
  -2 -11  -6   10.36    1.68
  -2 -11  -6    9.45    1.39
  -2 -11  -6    8.13    1.36
  -2 -11  -6   12.86    1.75
  -2 -11  -6   10.88    1.44
  -2 -11  -6   10.24    1.45
  -2 -11  -6    9.45    1.31
  -2 -11  -6   10.01    1.54
  -2 -11  -7   52.64    3.53
  -2 -11  -7   43.00    3.19
  -2 -11  -7   51.85    3.48
  -2 -11  -7   47.69    3.54
  -2 -11  -7   47.46    3.18
  -2 -11  -7   46.29    3.25
  -2 -11  -7   49.16    3.66
  -2 -11  -7   47.70    3.34
  -2 -11  -7   45.66    3.27
  -2 -11  -7   49.03    3.27
  -2 -11  -7   50.16    3.52
  -2 -11  -8   97.40    5.12
  -2 -11  -8   95.93    5.24
  -2 -11  -8   86.56    4.42
  -2 -11  -8   99.07    4.95
  -2 -11  -8  103.37    5.45
  -2 -11  -8   96.80    5.07
  -2 -11  -8  102.38    5.06
  -2 -11  -8   92.89    4.82
  -2 -11  -8  101.65    5.23
  -2 -11  -9    2.45    0.82
  -2 -11  -9    1.39    0.68
  -2 -11  -9    1.80    0.78
  -2 -11  -9    1.75    0.77
  -2 -11  -9    2.81    0.89
  -2 -11  -9    2.05    0.71
  -2 -11  -9    1.56    0.57
  -2 -11  -9    1.95    0.82
  -2 -11  -9    1.76    0.75
  -2 -11 -10   41.49    2.56
  -2 -11 -10   34.18    2.52
  -2 -11 -10   32.99    2.39
  -2 -11 -10   33.94    2.46
  -2 -11 -10   33.74    2.30
  -2 -11 -10   33.57    2.46
  -2 -11 -11   31.82    2.02
  -2 -11 -11   28.47    1.72
  -2 -11 -11   31.59    2.11
  -2 -11 -11   30.05    2.10
  -2 -11 -11   30.17    1.88
  -2 -11 -12    0.26    0.28
  -2 -12   5   13.57    1.00
  -2 -12   4   21.10    1.49
  -2 -12   4   21.65    1.57
  -2 -12   4   20.52    1.47
  -2 -12   3    0.47    0.39
  -2 -12   3   -0.10    0.39
  -2 -12   3    0.09    0.35
  -2 -12   2    1.27    0.52
  -2 -12   2   -0.54    0.52
  -2 -12   2    0.75    0.45
  -2 -12   2    0.54    0.48
  -2 -12   2    0.23    0.51
  -2 -12   2    1.41    0.50
  -2 -12   1   18.50    1.75
  -2 -12   1   16.87    1.65
  -2 -12   1   17.02    1.56
  -2 -12   1   14.84    1.52
  -2 -12   1   18.47    1.74
  -2 -12   1   16.78    1.53
  -2 -12   0   62.20    3.76
  -2 -12   0   59.93    3.83
  -2 -12   0   65.69    3.60
  -2 -12   0   60.25    3.34
  -2 -12   0   65.52    3.43
  -2 -12   0   59.30    3.64
  -2 -12   0   68.07    3.75
  -2 -12   0   66.43    3.53
  -2 -12  -1  101.65    5.14
  -2 -12  -1   91.65    5.18
  -2 -12  -1  101.01    4.88
  -2 -12  -1   97.57    4.81
  -2 -12  -1  100.44    5.13
  -2 -12  -1  100.09    4.94
  -2 -12  -1   93.22    5.12
  -2 -12  -1  101.64    4.79
  -2 -12  -2   29.29    2.36
  -2 -12  -2   29.15    2.38
  -2 -12  -2   30.86    2.66
  -2 -12  -2   28.51    2.38
  -2 -12  -2   29.69    2.43
  -2 -12  -2   27.63    2.28
  -2 -12  -2   33.51    2.70
  -2 -12  -3  176.89    7.84
  -2 -12  -3  168.80    7.50
  -2 -12  -3  168.72    7.87
  -2 -12  -3  167.98    7.40
  -2 -12  -3  167.91    7.25
  -2 -12  -3  164.74    7.30
  -2 -12  -3  173.07    7.79
  -2 -12  -3  177.63    7.60
  -2 -12  -3  174.80    7.22
  -2 -12  -3  180.54    7.46
  -2 -12  -4    9.66    1.46
  -2 -12  -4    7.84    1.27
  -2 -12  -4    7.60    1.43
  -2 -12  -4    8.77    1.36
  -2 -12  -4    5.70    1.12
  -2 -12  -4    8.56    1.22
  -2 -12  -4    6.61    1.31
  -2 -12  -4    7.95    1.40
  -2 -12  -4    5.91    1.12
  -2 -12  -4    8.37    1.37
  -2 -12  -5    6.66    1.26
  -2 -12  -5    4.01    1.03
  -2 -12  -5    5.02    0.99
  -2 -12  -5    5.85    1.05
  -2 -12  -5    4.94    1.14
  -2 -12  -5    5.62    1.22
  -2 -12  -5    4.77    1.08
  -2 -12  -5    4.86    0.97
  -2 -12  -5    4.35    0.94
  -2 -12  -5    4.65    0.94
  -2 -12  -5    4.01    1.08
  -2 -12  -5    5.43    1.19
  -2 -12  -6   -0.14    0.52
  -2 -12  -6    0.17    0.61
  -2 -12  -6    1.27    0.63
  -2 -12  -6    0.14    0.54
  -2 -12  -6   -0.46    0.62
  -2 -12  -6    0.64    0.52
  -2 -12  -6    0.94    0.66
  -2 -12  -6    0.77    0.67
  -2 -12  -6    0.13    0.47
  -2 -12  -7   55.66    3.22
  -2 -12  -7   54.13    3.27
  -2 -12  -7   61.33    3.37
  -2 -12  -7   54.46    3.50
  -2 -12  -7   60.46    3.67
  -2 -12  -7   49.97    3.22
  -2 -12  -7   61.65    3.61
  -2 -12  -7   58.74    3.46
  -2 -12  -7   55.97    3.40
  -2 -12  -7   59.51    3.51
  -2 -12  -8   44.70    2.81
  -2 -12  -8   46.99    2.81
  -2 -12  -8   47.01    2.89
  -2 -12  -8   49.58    3.09
  -2 -12  -8   46.15    2.77
  -2 -12  -8   49.94    2.95
  -2 -12  -8   42.20    2.80
  -2 -12  -8   43.23    2.89
  -2 -12  -9   13.60    1.41
  -2 -12  -9   14.75    1.53
  -2 -12  -9   14.37    1.16
  -2 -12  -9   14.42    1.43
  -2 -12  -9   15.24    1.49
  -2 -12  -9   12.99    1.35
  -2 -12 -10   10.67    1.11
  -2 -12 -10    9.83    1.11
  -2 -12 -10   11.26    1.09
  -2 -12 -10   10.71    1.09
  -2 -12 -10   10.81    1.03
  -2 -12 -11   20.83    1.32
  -2 -12 -11   22.46    1.39
  -2 -13   3   13.30    0.99
  -2 -13   2    4.78    0.70
  -2 -13   2    5.44    0.76
  -2 -13   1    1.43    0.47
  -2 -13   1    1.03    0.46
  -2 -13   0    3.25    0.65
  -2 -13   0    2.64    0.67
  -2 -13   0    2.01    0.58
  -2 -13   0    2.32    0.64
  -2 -13  -1   90.48    4.34
  -2 -13  -1   89.92    4.09
  -2 -13  -1   88.59    4.40
  -2 -13  -1   89.46    4.12
  -2 -13  -1   93.87    4.30
  -2 -13  -2   32.36    2.11
  -2 -13  -2   29.77    2.12
  -2 -13  -2   31.00    2.07
  -2 -13  -2   31.74    2.34
  -2 -13  -3    1.42    0.66
  -2 -13  -3    2.09    0.60
  -2 -13  -3    2.47    0.70
  -2 -13  -3    2.23    0.77
  -2 -13  -3    2.36    0.84
  -2 -13  -4  130.58    5.71
  -2 -13  -4  123.70    5.37
  -2 -13  -4  115.63    5.26
  -2 -13  -4  111.49    5.14
  -2 -13  -4  127.71    5.60
  -2 -13  -4  118.61    5.56
  -2 -13  -5    4.71    0.91
  -2 -13  -5    4.05    0.81
  -2 -13  -5    5.19    0.92
  -2 -13  -5    3.99    0.86
  -2 -13  -5    3.98    0.91
  -2 -13  -6    1.69    0.64
  -2 -13  -6    1.44    0.64
  -2 -13  -6    1.70    0.56
  -2 -13  -6    1.91    0.60
  -2 -13  -6    0.56    0.48
  -2 -13  -7   44.86    2.56
  -2 -13  -7   47.21    2.64
  -2 -13  -7   44.45    2.65
  -2 -13  -7   45.78    2.73
  -2 -13  -8    0.29    0.31
  -2 -13  -8    0.26    0.39
  -2 -13  -8   -0.08    0.34
  -2 -13  -8    0.95    0.47
  -2 -13  -9   13.55    1.08
  -2 -13  -9   13.33    1.05
  -2 -13  -9   15.29    1.09
  -2 -14  -6    9.72    0.82
   3 -11  -6  101.64    4.02
   3 -11  -6  106.09    4.09
   3 -11  -5    1.15    0.48
   3 -11  -5    1.64    0.48
   3 -11  -5    1.18    0.49
   3 -11  -4   23.64    1.70
   3 -11  -4   18.91    1.64
   3 -11  -4   22.58    1.70
   3 -11  -3    0.10    0.42
   3 -11  -3    0.51    0.48
   3 -11  -3    0.47    0.41
   3 -11  -2    1.00    0.49
   3 -11  -2    0.32    0.48
   3 -11  -2    0.11    0.46
   3 -11  -2    0.61    0.45
   3 -11  -1    1.94    0.66
   3 -11  -1    2.34    0.57
   3 -11  -1    1.41    0.65
   3 -11   0    1.90    0.62
   3 -11   0    1.75    0.62
   3 -11   0    1.62    0.53
   3 -11   0    1.55    0.54
   3 -11   0    0.74    0.43
   3 -11   0    1.89    0.62
   3 -11   1   18.51    1.48
   3 -11   1   15.67    1.32
   3 -11   1   17.59    1.49
   3 -11   2   41.71    2.31
   3 -11   2   42.72    2.27
   3 -11   2   40.56    2.24
   3 -11   3   22.82    1.50
   3 -11   3   18.81    1.27
   3 -11   3   22.75    1.48
   3 -11   4   26.36    1.48
   3 -11   5   41.57    1.86
   3 -10  -8   40.43    2.03
   3 -10  -8   37.07    1.89
   3 -10  -8   39.99    1.86
   3 -10  -7    0.54    0.38
   3 -10  -7    1.18    0.51
   3 -10  -7    0.89    0.50
   3 -10  -7    0.80    0.31
   3 -10  -7    1.66    0.51
   3 -10  -6    2.19    0.67
   3 -10  -6    2.06    0.68
   3 -10  -6    1.94    0.61
   3 -10  -6    1.80    0.60
   3 -10  -6    1.24    0.51
   3 -10  -6    2.30    0.65
   3 -10  -5   24.22    2.11
   3 -10  -5   25.17    2.12
   3 -10  -5   26.21    1.95
   3 -10  -5   29.91    2.23
   3 -10  -5   29.47    2.12
   3 -10  -5   24.94    2.01
   3 -10  -5   27.57    2.14
   3 -10  -4    3.72    0.86
   3 -10  -4    3.92    0.77
   3 -10  -4    4.55    1.01
   3 -10  -4    5.43    1.06
   3 -10  -4    5.33    1.08
   3 -10  -4    5.50    1.10
   3 -10  -4    4.12    0.77
   3 -10  -4    2.66    0.80
   3 -10  -3   -0.44    0.68
   3 -10  -3    0.55    0.58
   3 -10  -3    0.35    0.44
   3 -10  -3    1.19    0.67
   3 -10  -3    0.90    0.63
   3 -10  -3    0.62    0.67
   3 -10  -3    1.85    0.75
   3 -10  -3    0.34    0.47
   3 -10  -2   24.78    2.27
   3 -10  -2   23.07    1.85
   3 -10  -2   26.48    2.14
   3 -10  -2   24.19    2.03
   3 -10  -2   26.69    2.34
   3 -10  -2   27.40    2.40
   3 -10  -2   29.60    2.43
   3 -10  -2   28.85    2.47
   3 -10  -1    6.33    1.25
   3 -10  -1    5.78    1.12
   3 -10  -1    6.29    0.95
   3 -10  -1    6.53    1.20
   3 -10  -1    6.34    1.02
   3 -10  -1    5.74    1.01
   3 -10  -1    5.68    1.00
   3 -10  -1    5.40    1.17
   3 -10  -1    6.28    1.24
   3 -10   0   13.54    1.65
   3 -10   0   14.51    1.53
   3 -10   0   14.51    1.60
   3 -10   0   14.89    1.71
   3 -10   0   13.78    1.50
   3 -10   0   11.83    1.57
   3 -10   0   12.78    1.37
   3 -10   0   14.84    1.62
   3 -10   1    9.16    1.30
   3 -10   1    8.60    1.32
   3 -10   1    7.11    1.11
   3 -10   1    6.38    1.13
   3 -10   1    6.89    1.11
   3 -10   1    7.70    1.09
   3 -10   1    7.45    1.26
   3 -10   2    7.05    1.08
   3 -10   2    5.76    1.08
   3 -10   2    6.55    1.02
   3 -10   2    7.10    1.17
   3 -10   2    6.44    1.03
   3 -10   2    8.71    1.17
   3 -10   3    6.27    0.99
   3 -10   3    5.45    0.90
   3 -10   3    7.26    1.07
   3 -10   3    5.89    0.93
   3 -10   3    6.12    1.01
   3 -10   4   18.52    1.52
   3 -10   4   16.43    1.34
   3 -10   4   19.30    1.63
   3 -10   5   14.93    1.25
   3 -10   5   16.69    1.38
   3 -10   5   16.07    1.36
   3 -10   6    4.88    0.68
   3 -10   6    5.88    0.73
   3 -10   6    4.04    0.51
   3 -10   6    5.00    0.65
   3 -10   7   63.70    2.71
   3 -10   7   65.44    2.64
   3 -10   7   66.58    2.65
   3  -9  -9    7.81    0.71
   3  -9  -9    9.61    0.99
   3  -9  -9   10.87    0.99
   3  -9  -9    8.79    0.91
   3  -9  -8    4.20    0.75
   3  -9  -8    3.28    0.65
   3  -9  -8    3.82    0.78
   3  -9  -8    3.07    0.70
   3  -9  -7    6.13    1.01
   3  -9  -7    5.90    0.88
   3  -9  -7    8.45    1.14
   3  -9  -7    8.15    1.06
   3  -9  -7    6.42    1.08
   3  -9  -7    7.13    1.16
   3  -9  -6  142.82    6.25
   3  -9  -6  138.86    6.41
   3  -9  -6  131.15    6.26
   3  -9  -6  132.96    6.03
   3  -9  -6  140.50    6.24
   3  -9  -6  134.19    5.97
   3  -9  -5    0.15    0.57
   3  -9  -5    1.22    0.58
   3  -9  -5    0.80    0.63
   3  -9  -5    0.63    0.64
   3  -9  -5    1.61    0.59
   3  -9  -5    1.18    0.80
   3  -9  -5    0.17    0.59
   3  -9  -5    2.72    0.93
   3  -9  -5    0.69    0.58
   3  -9  -5    0.91    0.71
   3  -9  -4    8.10    1.38
   3  -9  -4    8.01    1.20
   3  -9  -4    9.06    1.24
   3  -9  -4    9.72    1.59
   3  -9  -4    9.35    1.51
   3  -9  -4   10.55    1.61
   3  -9  -4   11.29    1.29
   3  -9  -4    8.87    1.24
   3  -9  -4   11.56    1.53
   3  -9  -4   10.24    1.41
   3  -9  -4    9.80    1.51
   3  -9  -4   10.54    1.60
   3  -9  -3   14.77    1.82
   3  -9  -3   12.60    1.78
   3  -9  -3   15.56    1.96
   3  -9  -3   12.46    1.77
   3  -9  -3   14.91    1.84
   3  -9  -3   15.70    1.94
   3  -9  -3   15.69    1.88
   3  -9  -3   13.95    1.73
   3  -9  -3   12.13    1.73
   3  -9  -3   15.17    1.61
   3  -9  -3   13.72    1.54
   3  -9  -3   15.27    1.69
   3  -9  -3   15.55    1.67
   3  -9  -3   13.53    1.44
   3  -9  -2    0.94    0.51
   3  -9  -2    0.18    0.62
   3  -9  -2    0.19    0.66
   3  -9  -2    0.17    0.62
   3  -9  -2    1.29    0.84
   3  -9  -2   -0.18    0.75
   3  -9  -2    0.19    0.67
   3  -9  -2    0.38    0.66
   3  -9  -2    0.38    0.70
   3  -9  -2    0.90    0.59
   3  -9  -2    0.25    0.46
   3  -9  -2    0.34    0.40
   3  -9  -2   -0.15    0.63
   3  -9  -2    0.13    0.50
   3  -9  -2    0.18    0.60
   3  -9  -2    1.13    0.61
   3  -9  -2    0.15    0.51
   3  -9  -2    0.14    0.50
   3  -9  -1    9.78    1.31
   3  -9  -1    5.85    1.13
   3  -9  -1    8.00    1.23
   3  -9  -1    9.28    1.56
   3  -9  -1    7.24    1.43
   3  -9  -1    6.81    1.35
   3  -9  -1    8.16    1.44
   3  -9  -1    9.29    1.59
   3  -9  -1    7.94    1.40
   3  -9  -1    7.62    1.25
   3  -9  -1    7.24    1.13
   3  -9  -1    7.40    1.20
   3  -9  -1    6.43    1.33
   3  -9   0    2.63    1.03
   3  -9   0    2.81    0.93
   3  -9   0    4.22    1.17
   3  -9   0    4.25    1.07
   3  -9   0    3.64    0.83
   3  -9   0    3.49    0.93
   3  -9   0    3.16    0.81
   3  -9   0    3.01    1.04
   3  -9   0    3.57    0.85
   3  -9   0    3.29    0.89
   3  -9   0    2.04    0.82
   3  -9   1  127.55    6.06
   3  -9   1  136.49    6.19
   3  -9   1  132.00    6.04
   3  -9   1  122.90    6.23
   3  -9   1  116.91    6.20
   3  -9   1  133.99    6.60
   3  -9   1  129.90    6.30
   3  -9   1  129.49    6.08
   3  -9   1  124.44    6.24
   3  -9   1  124.03    5.96
   3  -9   1  127.44    5.85
   3  -9   1  123.22    5.88
   3  -9   1  132.83    5.84
   3  -9   2    0.83    0.63
   3  -9   2    1.64    0.71
   3  -9   2    1.74    0.81
   3  -9   2    0.56    0.59
   3  -9   2    0.88    0.58
   3  -9   2    0.89    0.73
   3  -9   2    1.90    0.70
   3  -9   2    0.62    0.49
   3  -9   2    0.69    0.48
   3  -9   2    1.31    0.71
   3  -9   2    1.61    0.75
   3  -9   3   50.59    3.35
   3  -9   3   55.84    3.34
   3  -9   3   58.13    3.44
   3  -9   3   56.03    3.49
   3  -9   3   55.73    3.29
   3  -9   3   55.99    3.37
   3  -9   3   54.23    3.43
   3  -9   3   51.23    3.09
   3  -9   3   55.55    3.39
   3  -9   4   64.47    3.52
   3  -9   4   69.15    3.55
   3  -9   4   67.72    3.84
   3  -9   4   67.51    3.62
   3  -9   4   66.13    3.69
   3  -9   5   80.45    3.79
   3  -9   5   79.48    3.71
   3  -9   5   86.64    4.24
   3  -9   5   85.43    4.24
   3  -9   5   82.93    4.11
   3  -9   5   89.53    4.16
   3  -9   6    4.79    0.86
   3  -9   6    5.36    0.92
   3  -9   6    5.89    0.86
   3  -9   6    4.10    0.81
   3  -9   7   -0.07    0.41
   3  -9   7    0.59    0.43
   3  -9   7   -0.05    0.23
   3  -9   7   -0.09    0.34
   3  -9   8    0.86    0.44
   3  -9   8    0.57    0.33
   3  -9   8    0.46    0.31
   3  -8 -10   78.56    3.45
   3  -8 -10   85.01    3.61
   3  -8 -10   77.78    3.42
   3  -8  -9    0.32    0.47
   3  -8  -9    0.75    0.45
   3  -8  -9    0.45    0.44
   3  -8  -9   -0.08    0.33
   3  -8  -9    0.28    0.40
   3  -8  -8   59.46    3.34
   3  -8  -8   63.78    3.62
   3  -8  -8   63.58    3.63
   3  -8  -8   56.08    3.27
   3  -8  -8   58.66    3.34
   3  -8  -7   22.30    2.15
   3  -8  -7   30.71    2.28
   3  -8  -7   30.10    2.35
   3  -8  -7   33.04    2.51
   3  -8  -7   31.33    2.58
   3  -8  -7   30.04    2.35
   3  -8  -6   14.78    1.79
   3  -8  -6   16.42    1.80
   3  -8  -6   19.31    2.03
   3  -8  -6   15.50    1.76
  -3   8   6   16.14    1.49
   3  -8  -6   16.46    1.74
   3  -8  -6   13.35    1.81
   3  -8  -6   16.55    2.02
   3  -8  -6   17.89    1.90
   3  -8  -5   41.43    3.02
   3  -8  -5   34.96    2.83
   3  -8  -5   25.98    2.27
   3  -8  -5   29.18    2.55
   3  -8  -5   31.18    2.71
   3  -8  -5   32.07    2.32
   3  -8  -5   30.77    2.56
   3  -8  -5   28.27    2.71
   3  -8  -5   31.41    2.82
   3  -8  -5   26.93    2.60
   3  -8  -5   33.08    2.75
   3  -8  -5   32.34    2.30
   3  -8  -5   30.68    2.55
   3  -8  -4    2.20    0.73
   3  -8  -4    1.40    0.62
   3  -8  -4    0.45    0.65
   3  -8  -4    2.11    0.69
   3  -8  -4    1.83    0.70
   3  -8  -4    2.64    0.79
   3  -8  -4    1.77    0.85
   3  -8  -4    2.16    0.96
   3  -8  -4    1.98    0.94
   3  -8  -4    0.69    0.66
   3  -8  -4    1.50    0.88
   3  -8  -4    2.73    0.85
   3  -8  -4    1.99    0.94
   3  -8  -4    1.82    0.89
   3  -8  -4    0.88    0.90
   3  -8  -4    2.16    0.71
   3  -8  -4    2.54    0.91
   3  -8  -4    2.39    0.78
   3  -8  -4    2.24    0.67
   3  -8  -3  113.53    8.51
   3  -8  -3  112.93    5.46
   3  -8  -3  110.00    5.08
   3  -8  -3  100.30    5.12
   3  -8  -3  107.86    5.36
   3  -8  -3  115.97    5.59
   3  -8  -3  110.16    5.43
   3  -8  -3  110.14    5.46
   3  -8  -3  107.10    5.01
   3  -8  -3  103.56    5.63
   3  -8  -3  112.11    5.99
   3  -8  -3  105.15    5.82
   3  -8  -3  105.82    5.86
   3  -8  -3   95.58    5.03
   3  -8  -3  116.05    5.75
   3  -8  -3  112.89    5.88
   3  -8  -3  112.91    5.85
   3  -8  -3  103.63    5.25
   3  -8  -3  110.27    4.92
   3  -8  -3  101.64    8.07
   3  -8  -3  116.54    5.94
   3  -8  -3  115.96    5.46
   3  -8  -2   22.89    2.15
   3  -8  -2   20.08    3.45
   3  -8  -2   24.07    2.06
   3  -8  -2   24.74    2.06
   3  -8  -2   22.01    2.05
   3  -8  -2   26.37    2.29
   3  -8  -2   23.63    2.21
   3  -8  -2   20.95    2.05
   3  -8  -2   20.33    2.13
   3  -8  -2   23.64    2.46
   3  -8  -2   18.69    2.27
   3  -8  -2   26.32    2.55
   3  -8  -2   23.88    2.16
   3  -8  -2   23.67    2.36
   3  -8  -2   23.72    2.36
   3  -8  -2   25.66    2.49
   3  -8  -2   19.54    2.24
   3  -8  -2   25.15    2.20
   3  -8  -2   25.97    2.03
   3  -8  -2   18.76    2.16
   3  -8  -2   20.22    3.50
   3  -8  -2   22.97    2.36
   3  -8  -2   23.78    2.21
   3  -8  -1   43.63    5.29
   3  -8  -1   43.81    3.14
   3  -8  -1   47.52    3.08
   3  -8  -1   44.45    3.04
   3  -8  -1   42.77    3.04
   3  -8  -1   45.73    3.05
   3  -8  -1   41.10    2.65
   3  -8  -1   42.60    3.22
   3  -8  -1   41.26    3.04
   3  -8  -1   50.69    3.55
   3  -8  -1   44.73    3.44
   3  -8  -1   48.23    3.54
   3  -8  -1   40.76    3.41
   3  -8  -1   48.68    3.40
   3  -8  -1   49.73    3.24
   3  -8  -1   45.73    3.43
   3  -8  -1   43.83    3.40
   3  -8  -1   43.90    3.39
   3  -8  -1   49.37    3.51
   3  -8  -1   54.45    3.15
   3  -8  -1   46.83    3.43
   3  -8  -1   48.49    3.27
   3  -8   0   11.17    1.58
   3  -8   0   12.68    1.36
   3  -8   0   12.04    1.56
   3  -8   0   13.35    1.57
   3  -8   0   11.82    1.36
   3  -8   0   13.35    1.60
   3  -8   0   12.42    1.56
   3  -8   0   14.60    1.88
   3  -8   0   11.85    1.60
   3  -8   0   12.43    1.83
   3  -8   0   14.13    1.92
   3  -8   0   11.83    1.74
   3  -8   0   10.09    1.68
   3  -8   0   14.95    1.93
   3  -8   0   10.40    1.61
   3  -8   0   15.33    3.09
   3  -8   0   12.21    1.61
   3  -8   0   14.09    1.81
   3  -8   0   14.54    1.60
   3  -8   0   12.09    1.61
   3  -8   0   12.58    1.64
   3  -8   1    1.93    0.73
   3  -8   1    0.94    0.62
   3  -8   1    1.44    0.73
   3  -8   1    2.16    0.79
   3  -8   1    2.28    0.83
   3  -8   1    3.06    1.47
   3  -8   1    2.23    0.76
   3  -8   1    2.09    0.71
   3  -8   1    1.07    0.47
   3  -8   1    1.88    0.56
   3  -8   1    1.92    0.66
   3  -8   1    0.19    0.70
   3  -8   1    2.51    0.86
   3  -8   1    0.99    0.67
   3  -8   1    1.96    0.83
   3  -8   1    2.03    1.36
   3  -8   1    2.29    0.74
   3  -8   1    1.41    0.70
   3  -8   1    2.34    0.93
   3  -8   1    1.79    0.80
   3  -8   2  148.45    6.71
   3  -8   2  146.85    6.67
   3  -8   2  124.91    9.35
   3  -8   2  144.54    6.55
   3  -8   2  138.97    6.19
   3  -8   2  136.34    6.51
   3  -8   2  143.91    6.37
   3  -8   2  153.67    7.01
   3  -8   2  143.05    6.58
   3  -8   2  150.08    7.08
   3  -8   2  135.17    6.03
   3  -8   2  143.13    6.31
   3  -8   2  137.71    6.60
   3  -8   2  142.95    6.54
   3  -8   2  156.71    6.97
   3  -8   2  134.85    6.44
   3  -8   2  142.06    9.91
   3  -8   2  144.16    6.81
   3  -8   3   41.32    3.02
   3  -8   3   38.05    4.67
   3  -8   3   39.32    2.78
   3  -8   3   38.87    2.71
   3  -8   3   40.05    2.89
   3  -8   3   38.36    2.64
   3  -8   3   39.77    4.75
   3  -8   3   41.07    3.00
   3  -8   3   37.41    2.92
   3  -8   3   37.84    2.75
   3  -8   3   38.28    2.85
   3  -8   3   34.61    2.69
   3  -8   3   35.20    2.72
   3  -8   3   39.86    2.88
   3  -8   3   35.03    2.63
   3  -8   3   33.92    2.53
   3  -8   3   42.46    3.03
   3  -8   3   42.89    3.04
   3  -8   4   21.18    2.09
   3  -8   4   20.78    1.93
   3  -8   4   23.93    2.04
   3  -8   4   25.49    2.29
   3  -8   4   22.52    2.12
   3  -8   4   25.87    2.14
   3  -8   4   27.01    2.25
   3  -8   4   22.82    1.96
   3  -8   4   26.43    2.18
   3  -8   4   27.46    2.26
   3  -8   4   18.08    2.04
   3  -8   4   23.78    2.04
   3  -8   5  113.81    5.30
   3  -8   5  114.07    5.47
   3  -8   5  112.61    5.38
   3  -8   5  109.63    5.31
   3  -8   5  116.11    5.37
   3  -8   5  109.19    5.39
   3  -8   5  107.27    4.95
   3  -8   5  102.14    4.94
   3  -8   5  114.20    5.24
   3  -8   6    2.10    0.75
   3  -8   6    4.06    0.93
   3  -8   6    3.93    0.94
   3  -8   6    3.56    0.93
   3  -8   6    2.76    0.73
   3  -8   6    3.41    0.92
   3  -8   7   23.56    1.86
   3  -8   7   19.24    1.57
   3  -8   7   21.58    1.89
   3  -8   7   23.99    1.94
   3  -8   8   57.24    2.83
   3  -8   8   58.61    3.05
   3  -8   9  172.68    6.33
   3  -8  10  109.58    3.96
   3  -8  10   96.25    3.80
   3  -7 -11    5.12    0.72
   3  -7 -11    5.24    0.63
   3  -7 -11    5.56    0.70
   3  -7 -10  113.25    4.82
   3  -7 -10  109.33    4.68
   3  -7 -10  109.55    4.69
   3  -7 -10  109.48    4.66
  -3   7   9   10.48    1.11
   3  -7  -9   12.02    1.44
   3  -7  -9   10.61    1.22
   3  -7  -9   10.24    1.38
   3  -7  -9    9.09    1.30
   3  -7  -9    8.63    1.31
   3  -7  -9    8.95    1.17
   3  -7  -8   15.46    1.70
  -3   7   8   14.43    1.44
   3  -7  -8   14.75    1.72
   3  -7  -8   12.96    1.58
   3  -7  -8   12.66    1.65
   3  -7  -8   12.15    1.64
   3  -7  -8   15.21    1.61
   3  -7  -7  103.26    5.32
  -3   7   7  110.18    4.88
   3  -7  -7   96.85    4.92
   3  -7  -7   88.28    5.03
   3  -7  -7  101.49    5.49
   3  -7  -7   96.68    4.82
   3  -7  -7   97.80    5.11
   3  -7  -7  109.00    5.42
   3  -7  -6    3.04    0.84
   3  -7  -6    3.02    0.88
   3  -7  -6    3.60    0.99
   3  -7  -6    3.35    0.97
   3  -7  -6    1.99    0.85
   3  -7  -6    5.19    1.16
   3  -7  -6    2.92    0.95
   3  -7  -6    3.71    1.07
   3  -7  -5    1.49    0.59
   3  -7  -5    2.14    0.62
   3  -7  -5    1.21    0.58
   3  -7  -5    0.99    0.59
   3  -7  -5    0.40    0.82
   3  -7  -5    1.39    0.59
   3  -7  -5    1.78    0.90
   3  -7  -5    1.40    0.76
   3  -7  -5    2.22    1.03
   3  -7  -5    1.65    0.77
   3  -7  -5    2.01    0.69
   3  -7  -5    2.02    0.84
   3  -7  -5    2.05    0.80
   3  -7  -5    1.26    0.75
   3  -7  -5    0.37    0.71
   3  -7  -5    0.39    0.80
   3  -7  -5    1.55    0.79
   3  -7  -5    0.97    0.52
   3  -7  -5    1.08    0.71
   3  -7  -5    1.91    0.79
   3  -7  -4  396.00   14.40
   3  -7  -4  392.20   14.24
   3  -7  -4  366.33   13.88
   3  -7  -4  407.74   18.47
   3  -7  -4  421.88   14.38
   3  -7  -4  425.42   14.42
   3  -7  -4  399.92   14.79
   3  -7  -4  426.74   15.35
   3  -7  -4  402.10   15.18
   3  -7  -4  389.03   15.04
   3  -7  -4  368.77   13.91
   3  -7  -4  431.68   15.17
   3  -7  -4  408.69   14.93
   3  -7  -4  390.97   14.99
   3  -7  -4  366.69   14.36
   3  -7  -4  368.76   17.79
   3  -7  -4  416.05   14.79
   3  -7  -4  375.78   14.61
   3  -7  -4  383.60   13.69
   3  -7  -4  390.82   14.86
   3  -7  -4  371.23   14.06
   3  -7  -3    0.57    0.48
   3  -7  -3   -0.16    0.57
   3  -7  -3    0.14    0.44
   3  -7  -3   -0.92    0.81
   3  -7  -3   -0.13    0.43
   3  -7  -3    0.29    0.52
   3  -7  -3    0.46    0.54
   3  -7  -3    0.68    0.46
   3  -7  -3    0.96    0.78
   3  -7  -3    1.73    0.83
   3  -7  -3    0.97    0.76
   3  -7  -3    0.17    0.61
   3  -7  -3   -0.17    0.48
   3  -7  -3    0.19    0.73
   3  -7  -3    1.09    0.71
   3  -7  -3    0.18    0.54
   3  -7  -3    0.18    0.59
   3  -7  -3   -0.45    0.79
   3  -7  -3   -0.14    0.50
   3  -7  -3    0.21    0.34
   3  -7  -3    0.24    0.42
   3  -7  -3    0.13    0.41
   3  -7  -3    0.16    0.50
   3  -7  -2   87.23    4.61
   3  -7  -2   91.18    7.40
   3  -7  -2   88.37    4.37
   3  -7  -2   83.92    4.33
   3  -7  -2   88.25    4.64
   3  -7  -2   84.30    4.68
   3  -7  -2   82.19    4.41
   3  -7  -2   89.74    4.66
   3  -7  -2   88.01    5.02
   3  -7  -2   93.56    5.11
   3  -7  -2   88.30    5.05
   3  -7  -2   85.34    4.68
   3  -7  -2   86.94    4.87
   3  -7  -2   79.72    4.40
   3  -7  -2   92.08    4.97
   3  -7  -2   77.37    4.73
   3  -7  -2   85.71    4.81
   3  -7  -2   83.26    4.89
   3  -7  -2   77.28    6.91
   3  -7  -2   83.55    4.85
   3  -7  -2   84.69    4.52
   3  -7  -2   85.19    4.62
   3  -7  -2   88.86    4.59
   3  -7  -2   85.10    4.84
   3  -7  -2   80.36    4.11
   3  -7  -1    1.27    0.51
   3  -7  -1    1.49    0.62
   3  -7  -1    0.90    0.78
   3  -7  -1    0.45    0.49
   3  -7  -1    3.36    1.54
   3  -7  -1    1.05    0.66
   3  -7  -1    1.36    0.63
   3  -7  -1    1.47    0.70
   3  -7  -1    0.99    0.65
   3  -7  -1    0.62    0.65
   3  -7  -1    0.59    0.54
   3  -7  -1    0.74    0.71
   3  -7  -1    1.83    0.91
   3  -7  -1    0.73    0.64
   3  -7  -1    1.89    0.80
   3  -7  -1    1.60    0.77
   3  -7  -1    1.64    0.85
   3  -7  -1    1.17    0.70
   3  -7  -1    1.62    0.82
   3  -7  -1    1.42    1.08
   3  -7  -1    0.52    0.53
   3  -7  -1    1.04    0.60
   3  -7  -1    0.85    0.46
   3  -7  -1    0.67    0.53
   3  -7  -1    0.17    0.59
   3  -7  -1    1.76    0.68
   3  -7  -1    0.73    0.54
   3  -7  -1    1.79    0.64
   3  -7   0  157.69    7.04
   3  -7   0  182.96   10.90
   3  -7   0  159.40    6.86
   3  -7   0  159.23    6.44
   3  -7   0  162.98    7.01
   3  -7   0  163.91    7.12
   3  -7   0  156.65    6.92
   3  -7   0  162.49    7.34
   3  -7   0  156.08    7.15
   3  -7   0  160.51    7.02
   3  -7   0  162.20    7.37
   3  -7   0  153.47    7.36
   3  -7   0  160.54    7.44
   3  -7   0  157.29    7.49
   3  -7   0  158.46    7.19
   3  -7   0  156.53    6.84
   3  -7   0  159.71    7.05
   3  -7   0  163.84    7.53
   3  -7   0  151.61    7.33
   3  -7   0  164.93    7.54
   3  -7   0  146.90    7.32
   3  -7   0  173.07    7.60
   3  -7   0  157.06   10.34
   3  -7   0  162.54    7.35
   3  -7   0  142.43    6.52
   3  -7   0  161.78    7.11
   3  -7   0  157.73    7.29
   3  -7   0  163.70    6.85
   3  -7   1   93.49    4.87
   3  -7   1   94.91    5.16
   3  -7   1   90.64    4.92
   3  -7   1   87.78    4.81
   3  -7   1   97.23    4.83
   3  -7   1   91.50    4.85
   3  -7   1   95.93    5.12
   3  -7   1  101.82    5.23
   3  -7   1   96.09    5.25
   3  -7   1   91.23    5.30
   3  -7   1   97.97    5.00
   3  -7   1   96.09    4.60
   3  -7   1   98.46    4.97
   3  -7   1   98.07    5.34
   3  -7   1   98.75    5.36
   3  -7   1   88.55    4.83
   3  -7   1   95.59    4.93
   3  -7   1   97.60    7.88
   3  -7   1   99.18    4.78
   3  -7   1   88.24    4.42
   3  -7   1   89.14    7.50
   3  -7   1   94.68    5.07
   3  -7   1   91.09    4.40
   3  -7   1   91.14    4.62
   3  -7   2   53.09    3.47
   3  -7   2   57.38    3.48
   3  -7   2   49.19    3.32
   3  -7   2   47.02    3.32
   3  -7   2   46.82    3.22
   3  -7   2   62.58    3.76
   3  -7   2   53.27    3.38
   3  -7   2   54.33    3.56
   3  -7   2   52.47    3.67
   3  -7   2   50.88    3.06
   3  -7   2   57.25    3.84
   3  -7   2   47.88    3.03
   3  -7   2   51.82    3.24
   3  -7   2   55.38    3.23
   3  -7   2   49.30    3.29
   3  -7   2   55.57    3.27
   3  -7   2   49.10    3.25
   3  -7   2   56.81    5.71
   3  -7   2   54.16    5.64
   3  -7   2   51.15    3.45
   3  -7   3    8.84    1.32
   3  -7   3   10.05    1.35
   3  -7   3   10.43    1.45
   3  -7   3    7.87    1.20
   3  -7   3   10.49    1.34
   3  -7   3    8.94    1.31
   3  -7   3   16.12    2.97
   3  -7   3    8.66    1.40
   3  -7   3    9.83    1.43
   3  -7   3    7.32    2.05
   3  -7   3    6.62    1.25
   3  -7   3    9.81    1.39
   3  -7   3    8.68    1.35
   3  -7   3   11.29    1.56
   3  -7   3   11.10    1.37
   3  -7   3   10.63    1.64
   3  -7   3   12.40    1.53
   3  -7   3   11.15    1.51
   3  -7   3   10.57    1.42
   3  -7   3    8.50    1.36
   3  -7   3   11.49    1.48
   3  -7   4  158.12    6.71
   3  -7   4  147.54    6.66
   3  -7   4  144.84    6.61
   3  -7   4  151.83    6.46
   3  -7   4  143.55    6.64
   3  -7   4  158.32    6.97
   3  -7   4  148.97    6.76
   3  -7   4  150.86    6.67
   3  -7   4  151.70    9.70
   3  -7   4  142.95    6.67
   3  -7   4  150.82    9.62
   3  -7   4  145.61    6.47
   3  -7   4  143.39    6.49
   3  -7   4  149.50    6.75
   3  -7   4  144.74    6.47
   3  -7   4  149.12    6.73
   3  -7   4  148.54    6.59
   3  -7   5  301.48   11.56
   3  -7   5  300.04   11.45
   3  -7   5  273.47   11.50
   3  -7   5  329.83   11.30
   3  -7   5  285.63   14.39
   3  -7   5  293.78   11.05
   3  -7   5  293.67   11.09
   3  -7   5  294.30   11.50
   3  -7   5  301.24   11.40
   3  -7   5  306.95   11.35
   3  -7   5  293.11   11.13
   3  -7   5  313.36   11.72
   3  -7   5  288.01   11.03
   3  -7   5  305.52   11.66
   3  -7   6   33.68    2.62
   3  -7   6   34.69    2.41
   3  -7   6   36.20    2.74
   3  -7   6   35.23    2.74
   3  -7   6   34.05    2.47
   3  -7   6   33.21    2.66
   3  -7   6   32.13    2.32
   3  -7   6   34.97    2.69
   3  -7   7   22.52    2.05
   3  -7   7   19.56    2.00
   3  -7   7   19.75    1.74
   3  -7   7   19.61    2.02
   3  -7   7   20.43    1.93
   3  -7   8   51.15    3.25
   3  -7   8   48.10    3.04
   3  -7   8   49.89    2.88
   3  -7   9    1.03    0.55
   3  -7   9    1.90    0.57
   3  -7  10    8.46    1.00
   3  -7  10    7.64    0.83
  -3   7 -11    0.51    0.30
   3  -7  11    0.75    0.30
  -3   6  11   93.65    3.89
   3  -6 -11   96.59    4.22
   3  -6 -11   99.61    4.25
   3  -6 -11   94.10    4.30
   3  -6 -10   68.33    3.85
   3  -6 -10   74.13    3.95
  -3   6  10   76.11    3.60
  -3   6  10   71.31    3.50
  -3   6   9   34.24    2.35
   3  -6  -9   33.96    2.72
   3  -6  -9   34.06    2.71
   3  -6  -9   29.06    2.26
   3  -6  -9   34.13    2.48
   3  -6  -8    7.74    1.27
   3  -6  -8    5.26    1.07
   3  -6  -8    6.17    1.12
   3  -6  -8    6.86    1.40
   3  -6  -8    4.26    1.10
  -3   6   8    6.29    1.04
   3  -6  -8    6.13    1.23
   3  -6  -7   36.75    2.93
   3  -6  -7   34.84    2.84
  -3   6   7   33.05    2.46
   3  -6  -7   35.47    2.60
   3  -6  -7   37.69    3.09
   3  -6  -7   31.99    2.52
   3  -6  -7   33.81    2.76
   3  -6  -7   34.00    2.73
   3  -6  -6   38.83    3.04
   3  -6  -6   40.96    2.96
   3  -6  -6   39.53    3.05
   3  -6  -6   35.82    2.55
   3  -6  -6   39.57    3.06
   3  -6  -6   34.89    3.08
   3  -6  -6   39.71    2.88
   3  -6  -6   33.59    2.90
   3  -6  -6   46.36    3.16
   3  -6  -5   53.57    5.17
   3  -6  -5   64.36    3.50
   3  -6  -5   72.37    4.19
   3  -6  -5   61.37    3.37
   3  -6  -5   65.88    4.07
   3  -6  -5   60.32    3.40
   3  -6  -5   61.67    3.88
   3  -6  -5   68.62    4.13
   3  -6  -5   60.08    3.42
   3  -6  -5   65.10    3.68
   3  -6  -5   60.06    3.96
   3  -6  -5   66.89    4.25
   3  -6  -5   67.43    3.96
   3  -6  -5   67.06    4.32
   3  -6  -5   66.65    3.53
   3  -6  -5   60.12    5.35
   3  -6  -5   68.45    4.19
   3  -6  -4  194.03    7.95
   3  -6  -4  193.80   10.98
   3  -6  -4  196.54    8.16
   3  -6  -4  189.32    7.72
   3  -6  -4  203.69    8.02
   3  -6  -4  207.95    8.56
   3  -6  -4  194.38    8.43
   3  -6  -4  191.51    8.63
   3  -6  -4  206.50    8.49
   3  -6  -4  211.23    8.90
   3  -6  -4  197.42    8.51
   3  -6  -4  192.66    7.88
   3  -6  -4  187.68    8.44
   3  -6  -4  185.59    8.47
   3  -6  -4  195.63    8.44
   3  -6  -4  207.43    8.30
   3  -6  -4  194.56    7.95
   3  -6  -4  206.94   11.17
   3  -6  -3  324.73   12.33
   3  -6  -3  356.61   16.23
   3  -6  -3  362.38   16.22
   3  -6  -3  324.87   12.85
   3  -6  -3  342.19   12.44
   3  -6  -3  327.98   12.52
   3  -6  -3  325.74   12.56
   3  -6  -3  328.64   12.66
   3  -6  -3  333.60   11.93
   3  -6  -3  337.40   12.98
   3  -6  -3  341.95   13.11
   3  -6  -3  326.66   12.69
   3  -6  -3  341.19   12.76
   3  -6  -3  339.76   12.89
   3  -6  -3  336.54   12.32
   3  -6  -3  338.12   12.83
   3  -6  -3  331.42   12.86
   3  -6  -3  312.45   12.53
   3  -6  -3  375.66   12.95
   3  -6  -3  350.21   12.40
   3  -6  -3  337.14   12.01
   3  -6  -2   94.35    4.61
   3  -6  -2   86.18    6.88
   3  -6  -2   87.79    6.88
   3  -6  -2   89.40    4.88
   3  -6  -2   86.57    4.56
   3  -6  -2   85.69    4.66
   3  -6  -2   91.38    4.61
   3  -6  -2   84.72    4.61
   3  -6  -2   92.75    4.35
   3  -6  -2   96.84    5.03
   3  -6  -2   96.02    5.05
   3  -6  -2   96.78    5.10
   3  -6  -2   95.22    4.77
   3  -6  -2   91.47    4.24
   3  -6  -2   88.70    4.83
   3  -6  -2   88.80    4.50
   3  -6  -2   94.84    4.94
   3  -6  -2   86.83    4.84
   3  -6  -2   95.34    4.87
   3  -6  -2   89.89    4.58
   3  -6  -2   94.98    4.93
   3  -6  -2   84.25    4.27
   3  -6  -1   19.89    1.81
   3  -6  -1   18.46    3.09
   3  -6  -1   15.43    1.57
   3  -6  -1   19.23    1.95
   3  -6  -1   13.99    1.51
   3  -6  -1   13.72    1.50
   3  -6  -1   14.75    1.73
   3  -6  -1   18.95    1.83
   3  -6  -1   17.69    1.67
   3  -6  -1   16.02    1.71
   3  -6  -1   16.88    1.84
   3  -6  -1   18.70    1.98
   3  -6  -1   18.01    1.93
   3  -6  -1   19.15    2.01
   3  -6  -1   16.50    1.70
   3  -6  -1   18.37    1.88
   3  -6  -1   17.00    1.72
   3  -6  -1   15.18    1.76
   3  -6  -1   15.24    1.66
   3  -6  -1   17.88    1.59
   3  -6  -1   19.26    1.96
   3  -6  -1   18.88    1.96
   3  -6  -1   20.14    2.00
   3  -6  -1   16.61    1.70
   3  -6  -1   14.22    2.74
   3  -6  -1   21.26    2.06
   3  -6  -1   18.18    1.89
   3  -6   0   52.67    5.28
   3  -6   0   59.28    3.48
   3  -6   0   57.02    3.32
   3  -6   0   62.18    3.83
   3  -6   0   61.82    3.37
   3  -6   0   53.92    5.40
   3  -6   0   59.73    3.73
   3  -6   0   62.44    3.71
   3  -6   0   66.33    3.80
   3  -6   0   58.64    3.48
[truncated: 855,625 more chars]
