# Supplementary material for: Crystal structure and Hirshfeld surface analysis of 8-benzyl-1-[(4-methyl­phen­yl)sulfon­yl]-2,7,8,9-tetra­hydro-1H-3,6:10,13-diep­oxy-1,8-benzodi­aza­cyclo­penta­decine ethanol hemisolvate
Source: Acta Crystallogr E Crystallogr Commun. 2024 Mar 26;80(Pt 4):418–22. doi: 10.1107/S2056989024002275 (PMC10993595; doi:10.1107/S2056989024002275)
Supplement: Supplementary file 2 [file e-80-00418-Isup2.hkl]

data_I                                                                          
_shelx_title ' ZV-2590 in P-1'                                                  
_shelx_refln_list_code          4                                               
_shelx_F_calc_maximum      162.87                                               
_exptl_crystal_F_000       578.00                                               
_reflns_d_resolution_high  0.7885                                               
                                                                                
loop_                                                                           
 _space_group_symop_operation_xyz                                               
 'x, y, z'                                                                      
 '-x, -y, -z'                                                                   
                                                                                
_cell_length_a    10.7108                                                       
_cell_length_b    11.7817                                                       
_cell_length_c    12.9233                                                       
_cell_angle_alpha  73.831                                                       
_cell_angle_beta   67.667                                                       
_cell_angle_gamma  67.380                                                       
                                                                                
_shelx_F_squared_multiplier     1.000                                           
                                                                                
loop_                                                                           
 _refln_index_h                                                                 
 _refln_index_k                                                                 
 _refln_index_l                                                                 
 _refln_F_squared_calc                                                          
 _refln_F_squared_meas                                                          
 _refln_F_squared_sigma                                                         
 _refln_observed_status                                                         
   1   0   0       3676.02       3471.31        75.38 o                         
   2   0   0       6825.35       6680.87       145.05 o                         
   3   0   0       1132.61       1033.43        20.44 o                         
   4   0   0        978.94       1011.96        26.12 o                         
   5   0   0       2859.34       3013.03        55.09 o                         
   6   0   0         93.70         98.35         6.02 o                         
   7   0   0        312.58        335.31         4.93 o                         
   8   0   0          4.44          3.85         0.53 o                         
   9   0   0        111.91        105.02         2.19 o                         
  10   0   0        315.19        327.63         4.79 o                         
  11   0   0        241.31        238.10        15.54 o                         
 -11   1   0        528.62        544.51        13.88 o                         
 -10   1   0         21.94         18.55         1.01 o                         
  -9   1   0         16.91         15.01         0.89 o                         
  -8   1   0        547.77        540.26         5.99 o                         
  -7   1   0        138.27        140.56         2.50 o                         
  -6   1   0         18.41         20.20         1.06 o                         
  -5   1   0        325.28        401.88         8.29 o                         
  -4   1   0        198.63        192.93         4.55 o                         
  -3   1   0        303.04        323.51        16.43 o                         
  -2   1   0       1301.65       1289.41        21.68 o                         
  -1   1   0       5527.11       5198.41        86.73 o                         
   0   1   0       2325.07       2343.50        73.32 o                         
   1   1   0       3790.35       3685.01        80.61 o                         
   2   1   0        882.97        876.56        17.06 o                         
   3   1   0        261.61        265.02         6.25 o                         
   4   1   0       1143.58       1088.35        25.49 o                         
   5   1   0        318.34        288.80         7.64 o                         
   6   1   0       1372.58       1470.00        31.04 o                         
   7   1   0         20.08         22.92         1.27 o                         
   8   1   0        487.48        483.11         6.60 o                         
   9   1   0         50.17         52.50         1.98 o                         
  10   1   0          1.89          2.69         0.41 o                         
  11   1   0        342.53        324.68         5.75 o                         
  12   1   0         44.53         34.12         2.05 o                         
 -11   2   0         66.60         63.82         2.54 o                         
 -10   2   0        294.11        327.20         6.10 o                         
  -9   2   0        626.72        621.07         8.58 o                         
  -8   2   0         67.00         66.90         1.61 o                         
  -7   2   0        345.04        342.00         4.12 o                         
  -6   2   0         28.86         29.96         0.94 o                         
  -5   2   0        529.05        588.12        11.37 o                         
  -4   2   0         25.67         36.74         1.79 o                         
  -3   2   0       1064.58       1085.94        27.79 o                         
  -2   2   0        972.24       1027.58        26.23 o                         
  -1   2   0         62.73         56.73         2.05 o                         
   0   2   0       5918.94       5872.44       129.19 o                         
   1   2   0        223.54        219.10         5.26 o                         
   2   2   0       3433.07       3376.03        75.16 o                         
   3   2   0        108.73         82.76         2.92 o                         
   4   2   0        228.10        182.75         6.14 o                         
   5   2   0        447.58        403.82        17.84 o                         
   6   2   0         79.29         72.97         6.19 o                         
   7   2   0         16.31         16.97         1.40 o                         
   8   2   0         89.27         77.11         2.87 o                         
   9   2   0        123.56        117.76         2.53 o                         
  10   2   0        111.98        109.25         2.39 o                         
  11   2   0         70.05         61.60         1.55 o                         
  12   2   0         46.24         41.03         1.99 o                         
 -10   3   0          5.11          6.03         0.69 o                         
  -9   3   0        243.32        245.75         4.40 o                         
  -8   3   0        221.12        224.31         3.95 o                         
  -7   3   0        414.63        408.90         5.02 o                         
  -6   3   0        106.91        115.12         2.05 o                         
  -5   3   0        179.60        185.50         2.93 o                         
  -4   3   0        309.58        288.40         6.43 o                         
  -3   3   0        419.73        481.57         8.90 o                         
  -2   3   0        502.64        484.96        11.80 o                         
  -1   3   0       1290.45       1312.86        30.15 o                         
   0   3   0       2396.40       2527.54        58.20 o                         
   1   3   0       3700.90       3692.25        67.74 o                         
   2   3   0         61.03         76.29         4.71 o                         
   3   3   0        747.00        732.95        19.66 o                         
   4   3   0        493.70        510.29        12.57 o                         
   5   3   0         69.12        102.10         4.58 o                         
   6   3   0        123.72        164.35         5.66 o                         
   7   3   0        267.30        243.57         6.31 o                         
   8   3   0        217.91        243.25         4.36 o                         
   9   3   0         26.52         24.37         1.33 o                         
  10   3   0        255.87        261.63         4.81 o                         
  11   3   0         59.70         54.44         1.63 o                         
  12   3   0         72.63         64.26         2.22 o                         
 -10   4   0         22.77         20.69         0.99 o                         
  -9   4   0         72.71         71.32         1.65 o                         
  -8   4   0        502.47        491.49         7.17 o                         
  -7   4   0        202.15        211.01         3.58 o                         
  -6   4   0         11.91         10.84         0.63 o                         
  -5   4   0         82.90         72.14         1.50 o                         
  -4   4   0          8.54          7.46         0.57 o                         
  -3   4   0       1658.47       1681.47        28.68 o                         
  -2   4   0        145.64        137.97         3.51 o                         
  -1   4   0        464.32        467.88         9.36 o                         
   0   4   0       3284.18       3298.39        76.24 o                         
   1   4   0       1070.61       1096.10        17.62 o                         
   2   4   0       1111.41       1167.47        24.14 o                         
   3   4   0         50.07         68.46         5.06 o                         
   4   4   0       3483.81       3727.50        53.30 o                         
   5   4   0        130.89        149.56         4.68 o                         
   6   4   0        778.55        887.89        17.55 o                         
   7   4   0         49.86         56.61         2.01 o                         
   8   4   0         14.84         14.07         1.13 o                         
   9   4   0        310.81        319.05         5.94 o                         
  10   4   0          3.34          2.85         0.43 o                         
  11   4   0         11.96         13.63         1.14 o                         
  12   4   0          6.61          8.27         0.70 o                         
  -9   5   0          4.78          4.79         0.51 o                         
  -8   5   0         23.12         23.40         1.01 o                         
  -7   5   0          6.49          6.97         0.64 o                         
  -6   5   0        563.32        563.07         6.34 o                         
  -5   5   0        122.59        108.24         1.80 o                         
  -4   5   0        201.79        197.42         2.41 o                         
  -3   5   0          0.66          2.63         0.44 o                         
  -2   5   0       1812.57       2023.64        44.60 o                         
  -1   5   0        599.97        608.74        12.64 o                         
   0   5   0        248.82        246.50         4.54 o                         
   1   5   0         25.80         25.08         0.99 o                         
   2   5   0        566.21        547.18         9.72 o                         
   3   5   0       1735.40       1884.65        26.12 o                         
   4   5   0       2387.07       2508.71        37.40 o                         
   5   5   0        125.44        158.40         3.97 o                         
   6   5   0        101.69         88.24         2.77 o                         
   7   5   0        125.16        117.02         2.79 o                         
   8   5   0        750.96        787.15         9.89 o                         
   9   5   0       1652.63       1684.41        20.96 o                         
  10   5   0         53.40         51.11         1.71 o                         
  11   5   0          0.58          1.16         0.62 o                         
  12   5   0        126.90        124.44         2.67 o                         
  -9   6   0         46.02         33.97         2.29 o                         
  -8   6   0        175.83        173.85         2.79 o                         
  -7   6   0        188.27        198.94         3.72 o                         
  -6   6   0        233.10        225.08         3.04 o                         
  -5   6   0        495.05        480.33         4.79 o                         
  -4   6   0         12.59          9.30         0.51 o                         
  -3   6   0        141.01        137.77         1.66 o                         
  -2   6   0       1966.60       2022.91        15.81 o                         
  -1   6   0       1419.83       1559.34        27.78 o                         
   0   6   0        648.29        641.12        10.14 o                         
   1   6   0         10.21          5.96         0.65 o                         
   2   6   0        202.68        203.95         7.23 o                         
   3   6   0       1032.80       1185.36        17.93 o                         
   4   6   0         20.43         25.50         1.49 o                         
   5   6   0       2995.74       3130.00        36.58 o                         
   6   6   0        525.24        616.96         7.61 o                         
   7   6   0         27.67         22.26         1.11 o                         
   8   6   0       3152.86       3159.49        33.66 o                         
   9   6   0          5.38          5.55         0.62 o                         
  10   6   0          0.12          0.36         0.35 o                         
  11   6   0        264.06        276.56         6.71 o                         
  12   6   0         34.06         34.44         4.58 o                         
  -8   7   0        102.05        105.68         2.30 o                         
  -7   7   0         18.22         17.35         0.70 o                         
  -6   7   0        149.16        152.80         2.36 o                         
  -5   7   0        414.79        412.55         5.01 o                         
  -4   7   0          8.94          9.44         0.56 o                         
  -3   7   0        353.30        374.20         3.23 o                         
  -2   7   0         70.53         76.91         1.25 o                         
  -1   7   0          0.09          0.57         0.21 o                         
   0   7   0       4031.57       4282.35        27.44 o                         
   1   7   0        572.90        562.55        11.10 o                         
   2   7   0          2.31          6.76         0.97 o                         
   3   7   0        239.14        281.46         7.81 o                         
   4   7   0         80.90         56.96         1.67 o                         
   5   7   0          6.99          5.08         0.43 o                         
   6   7   0         98.03         81.44         1.98 o                         
   7   7   0        218.08        216.64         3.48 o                         
   8   7   0         21.32         25.49         1.14 o                         
   9   7   0        691.96        676.93         9.83 o                         
  10   7   0         99.35        100.50         2.21 o                         
  11   7   0         48.80         45.80         1.64 o                         
  12   7   0        110.10        101.50         3.51 o                         
  -7   8   0          3.22          3.92         0.39 o                         
  -6   8   0        161.93        170.74         2.78 o                         
  -5   8   0         64.66         65.86         1.57 o                         
  -4   8   0        375.49        350.06         3.84 o                         
  -3   8   0         29.92         29.77         0.85 o                         
  -2   8   0         48.18         45.61         1.00 o                         
  -1   8   0         25.03         25.46         0.73 o                         
   0   8   0         94.35         97.75         1.49 o                         
   1   8   0       1400.10       1452.40        10.91 o                         
   2   8   0       1091.72       1075.54         7.83 o                         
   3   8   0         89.16         84.37         1.37 o                         
   4   8   0        195.65        197.91         2.61 o                         
   5   8   0       1338.21       1270.55        12.23 o                         
   6   8   0        517.03        472.09         5.28 o                         
   7   8   0        129.72        135.76         2.79 o                         
   8   8   0        286.22        288.98         5.05 o                         
   9   8   0         40.60         45.02         1.46 o                         
  10   8   0          0.45          2.23         0.63 o                         
  11   8   0        136.53        136.97         3.00 o                         
  12   8   0         58.32         57.95         2.28 o                         
  -6   9   0         51.48         52.77         1.80 o                         
  -5   9   0          3.17          0.66         0.43 o                         
  -4   9   0        239.92        233.93         3.22 o                         
  -3   9   0         10.94          7.76         0.65 o                         
  -2   9   0          5.79          6.25         0.50 o                         
  -1   9   0          1.84          3.27         0.50 o                         
   0   9   0        595.08        617.34         5.93 o                         
   1   9   0         72.45         65.40         1.19 o                         
   2   9   0         71.33         63.03         1.27 o                         
   3   9   0        401.86        409.82         3.90 o                         
   4   9   0        126.02        124.54         1.81 o                         
   5   9   0         17.24         13.18         0.68 o                         
   6   9   0        135.85        137.22         2.42 o                         
   7   9   0        140.67        135.60         2.67 o                         
   8   9   0         45.81         45.31         1.59 o                         
   9   9   0         25.20         23.71         1.28 o                         
  10   9   0          0.52          0.39         0.41 o                         
  11   9   0         12.34         12.17         0.80 o                         
  -5  10   0         39.16         34.40         2.00 o                         
  -4  10   0         40.30         41.83         1.55 o                         
  -3  10   0         34.06         32.45         1.29 o                         
  -2  10   0        329.12        312.69         5.28 o                         
  -1  10   0         22.77         22.66         0.90 o                         
   0  10   0        182.14        191.83         2.39 o                         
   1  10   0        282.03        287.63         3.25 o                         
   2  10   0       1363.99       1374.23        11.04 o                         
   3  10   0        590.61        577.35         5.74 o                         
   4  10   0        529.15        554.00         5.39 o                         
   5  10   0         35.68         33.41         0.94 o                         
   6  10   0        821.01        776.14         7.87 o                         
   7  10   0          2.11          5.54         0.63 o                         
   8  10   0         92.30         86.04         2.02 o                         
   9  10   0         81.16         88.44         3.01 o                         
  10  10   0          9.35          9.61         0.79 o                         
  11  10   0         72.28         74.90         2.78 o                         
  -4  11   0         27.36         28.98         1.64 o                         
  -3  11   0          1.29          3.57         0.52 o                         
  -2  11   0         13.58          9.77         0.93 o                         
  -1  11   0         21.91         18.12         1.01 o                         
   0  11   0          3.61          4.59         0.50 o                         
   1  11   0        187.15        200.77         3.12 o                         
   2  11   0        134.11        134.67         2.44 o                         
   3  11   0         16.45         15.04         0.75 o                         
   4  11   0        885.08        883.27         9.08 o                         
   5  11   0         19.38         24.14         0.97 o                         
   6  11   0          2.97          0.83         0.36 o                         
   7  11   0         12.43         20.17         1.03 o                         
   8  11   0        120.78        129.22         3.35 o                         
   9  11   0          9.97         11.60         0.79 o                         
  10  11   0          9.41          9.61         1.11 o                         
  -2  12   0         28.39         22.13         2.30 o                         
  -1  12   0         15.60         13.37         1.75 o                         
   0  12   0        127.05        136.07         3.33 o                         
   1  12   0        188.39        196.43         4.46 o                         
   2  12   0        157.37        149.09         2.98 o                         
   3  12   0        145.69        152.40         3.08 o                         
   4  12   0        473.36        482.13         8.00 o                         
   5  12   0         17.28         20.03         1.08 o                         
   6  12   0         20.29         16.96         0.92 o                         
   7  12   0        125.99        125.95         3.48 o                         
   8  12   0        105.34        119.06         3.05 o                         
   9  12   0         85.76         93.19         4.92 o                         
   1  13   0         16.39         13.19         1.83 o                         
   2  13   0          3.61          6.10         0.74 o                         
   3  13   0          2.36          2.53         0.66 o                         
   4  13   0         36.54         35.70         1.87 o                         
   5  13   0        154.64        150.47         4.36 o                         
   6  13   0        215.88        210.67         6.80 o                         
   7  13   0         10.87         10.14         1.07 o                         
   8  13   0        182.74        169.82         6.78 o                         
   3  14   0         46.69         41.54         2.67 o                         
   4  14   0          0.42          0.43         0.42 o                         
   5  14   0          2.49          3.03         0.56 o                         
   6  14   0         48.38         43.81         2.56 o                         
  -4 -14   1          2.27          2.91         0.66 o                         
  -7 -13   1          3.41          2.08         0.50 o                         
  -6 -13   1        135.15        132.68         4.35 o                         
  -5 -13   1          3.06          1.16         0.58 o                         
  -4 -13   1          6.75          7.11         0.83 o                         
  -3 -13   1          0.53          0.48         0.51 o                         
  -2 -13   1          3.46          2.88         0.77 o                         
  -1 -13   1        176.20        179.51         7.88 o                         
  -9 -12   1          0.32          0.09         0.40 o                         
  -8 -12   1          1.38          0.29         0.47 o                         
  -7 -12   1         23.05         21.73         1.40 o                         
  -6 -12   1          9.16         20.18         1.44 o                         
  -5 -12   1          8.18         11.52         1.19 o                         
  -4 -12   1         27.61         30.03         1.52 o                         
  -3 -12   1          3.08          4.02         0.69 o                         
  -2 -12   1         38.90         39.96         1.55 o                         
  -1 -12   1        190.23        208.85         5.00 o                         
   0 -12   1        128.86        147.86         4.42 o                         
   1 -12   1          0.52         -0.40         1.05 o                         
   2 -12   1         59.29         65.40         3.91 o                         
 -10 -11   1         78.22         63.94         3.35 o                         
  -9 -11   1        106.40         97.54         6.49 o                         
  -8 -11   1         31.73         30.39         1.30 o                         
  -7 -11   1          3.68          4.67         0.52 o                         
  -6 -11   1         87.23        102.54         1.99 o                         
  -5 -11   1         53.40         55.22         1.34 o                         
  -4 -11   1        205.05        203.76         4.28 o                         
  -3 -11   1        248.51        257.91         4.79 o                         
  -2 -11   1        482.55        470.99         6.55 o                         
  -1 -11   1        139.83        128.03         2.50 o                         
   0 -11   1        592.42        653.64         8.78 o                         
   1 -11   1        140.26        152.47         3.75 o                         
   2 -11   1          0.50          0.36         0.54 o                         
   3 -11   1         42.00         40.35         1.93 o                         
   4 -11   1         28.46         21.07         1.39 o                         
 -10 -10   1         26.68         28.72         1.64 o                         
  -9 -10   1         24.76         35.61         1.72 o                         
  -8 -10   1         69.90         73.16         2.57 o                         
  -7 -10   1         69.28         75.96         2.16 o                         
  -6 -10   1         35.05         30.49         1.01 o                         
  -5 -10   1        604.17        613.37         6.26 o                         
  -4 -10   1          2.12          1.96         0.35 o                         
  -3 -10   1          1.46          1.70         0.32 o                         
  -2 -10   1         43.53         43.67         1.03 o                         
  -1 -10   1        687.08        719.33         8.84 o                         
   0 -10   1         91.72         89.60         1.65 o                         
   1 -10   1        197.76        206.06         3.20 o                         
   2 -10   1        490.36        523.55         7.05 o                         
   3 -10   1         15.48         17.84         1.04 o                         
   4 -10   1        190.75        173.44         3.50 o                         
   5 -10   1         35.34         39.12         1.82 o                         
 -11  -9   1          5.90          5.77         0.51 o                         
 -10  -9   1         65.68         85.35         2.35 o                         
  -9  -9   1        254.50        285.60         6.57 o                         
  -8  -9   1          0.28          0.61         0.68 o                         
  -7  -9   1          0.21          0.27         0.35 o                         
  -6  -9   1          0.83          1.37         0.36 o                         
  -5  -9   1         62.89         56.03         1.37 o                         
  -4  -9   1        367.73        353.46         4.04 o                         
  -3  -9   1        460.25        464.72         4.27 o                         
  -2  -9   1       1333.46       1343.91        10.44 o                         
  -1  -9   1        454.71        458.56         4.40 o                         
   0  -9   1         32.25         33.17         0.92 o                         
   1  -9   1        279.30        278.95         3.11 o                         
   2  -9   1          1.57          1.14         0.36 o                         
   3  -9   1        298.75        300.12         3.97 o                         
   4  -9   1        110.34        115.34         2.13 o                         
   5  -9   1          0.13          0.16         0.39 o                         
   6  -9   1         24.11         20.26         0.91 o                         
 -11  -8   1          0.86          1.61         0.39 o                         
 -10  -8   1          0.39          0.75         0.41 o                         
  -9  -8   1        143.23        147.51         4.92 o                         
  -8  -8   1        478.39        489.90         8.08 o                         
  -7  -8   1          3.32          3.25         0.52 o                         
  -6  -8   1         80.39         69.56         1.70 o                         
  -5  -8   1        199.45        232.91         3.52 o                         
  -4  -8   1          7.65          8.93         0.55 o                         
  -3  -8   1         16.54         11.12         0.58 o                         
  -2  -8   1        617.16        595.03         5.06 o                         
  -1  -8   1         58.50         55.68         1.08 o                         
   0  -8   1         45.33         41.85         0.86 o                         
   1  -8   1         82.71         86.40         1.23 o                         
   2  -8   1          2.34          3.27         0.30 o                         
   3  -8   1          4.17          4.07         0.38 o                         
   4  -8   1         17.94         25.49         0.92 o                         
   5  -8   1         28.88         26.24         1.04 o                         
   6  -8   1        248.84        256.67         3.87 o                         
   7  -8   1         34.74         32.13         1.34 o                         
 -11  -7   1         91.74         79.54         2.10 o                         
 -10  -7   1        428.10        474.34         8.45 o                         
  -9  -7   1         44.08         45.35         2.27 o                         
  -8  -7   1         40.13         33.64         1.37 o                         
  -7  -7   1        884.25        848.97         9.42 o                         
  -6  -7   1          0.45          0.81         0.31 o                         
  -5  -7   1         25.59         22.68         0.82 o                         
  -4  -7   1         48.90         39.65         1.10 o                         
  -3  -7   1        856.29        966.03        12.02 o                         
  -2  -7   1       1231.99       1225.29        14.76 o                         
  -1  -7   1       1652.84       1740.77        15.28 o                         
   0  -7   1        604.66        648.52         4.66 o                         
   1  -7   1        790.90        837.86         5.51 o                         
   2  -7   1         23.60         36.09         0.76 o                         
   3  -7   1        236.48        221.32         2.41 o                         
   4  -7   1         17.12         17.29         0.72 o                         
   5  -7   1        107.15        118.01         2.23 o                         
   6  -7   1        126.08        123.35         2.31 o                         
   7  -7   1          1.71          2.66         0.87 o                         
   8  -7   1          0.33          0.81         0.35 o                         
 -12  -6   1          2.73          3.16         0.43 o                         
 -11  -6   1          0.15          0.26         0.35 o                         
 -10  -6   1         11.07         16.63         1.26 o                         
  -9  -6   1        528.59        556.82        14.76 o                         
  -8  -6   1         89.89         80.59         2.31 o                         
  -7  -6   1       1964.79       1933.90        21.54 o                         
  -6  -6   1        537.04        537.83         6.53 o                         
  -5  -6   1        115.27        114.05         2.38 o                         
  -4  -6   1        413.45        538.43         9.63 o                         
  -3  -6   1       1093.39       1139.52        17.43 o                         
  -2  -6   1        500.29        481.16        10.17 o                         
  -1  -6   1        547.05        568.58        10.67 o                         
   0  -6   1          0.77          0.90         0.38 o                         
   1  -6   1       1582.98       1701.21        27.02 o                         
   2  -6   1        448.56        465.83         4.22 o                         
   3  -6   1         51.90         45.81         0.94 o                         
   4  -6   1        102.54        101.96         1.82 o                         
   5  -6   1          0.79          0.82         0.33 o                         
   6  -6   1        403.89        381.26         6.66 o                         
   7  -6   1         72.86         73.48         2.00 o                         
   8  -6   1          2.67          3.87         0.48 o                         
   9  -6   1         55.95         48.71         1.90 o                         
 -12  -5   1        233.08        223.37        17.88 o                         
 -11  -5   1        329.74        369.19         7.57 o                         
 -10  -5   1        839.19        889.95        16.23 o                         
  -9  -5   1          0.08          0.05         0.39 o                         
  -8  -5   1        273.01        287.16         4.49 o                         
  -7  -5   1          1.61          0.92         0.39 o                         
  -6  -5   1        132.26        134.40         2.91 o                         
  -5  -5   1        472.94        429.42         8.04 o                         
  -4  -5   1        125.21        115.05         3.17 o                         
  -3  -5   1         65.83         77.31         2.40 o                         
  -2  -5   1        100.72         85.70         3.01 o                         
  -1  -5   1        744.48        733.43        12.17 o                         
   0  -5   1          2.32          1.74         0.37 o                         
   1  -5   1        240.57        269.70         4.62 o                         
   2  -5   1       2687.69       2785.55        46.08 o                         
   3  -5   1        529.29        611.27         7.97 o                         
   4  -5   1         24.57         37.03         1.01 o                         
   5  -5   1        368.11        369.28         3.90 o                         
   6  -5   1         43.83         39.24         1.30 o                         
   7  -5   1        995.09       1019.00        12.28 o                         
   8  -5   1       1014.08       1081.26        12.65 o                         
   9  -5   1         25.33         25.21         0.88 o                         
 -12  -4   1        162.34        144.21         4.50 o                         
 -11  -4   1         14.11         21.74         1.64 o                         
 -10  -4   1         21.38         20.13         1.49 o                         
  -9  -4   1        900.46        933.76        13.66 o                         
  -8  -4   1          3.99          6.57         0.80 o                         
  -7  -4   1          1.34          1.66         0.47 o                         
  -6  -4   1       2990.40       3062.78        41.31 o                         
  -5  -4   1        187.12        196.09         4.47 o                         
  -4  -4   1        817.24        913.55        15.51 o                         
  -3  -4   1       1632.08       1698.99        61.72 o                         
  -2  -4   1        603.87        578.52        16.81 o                         
  -1  -4   1       1365.83       1395.22        21.88 o                         
   0  -4   1        944.16        932.29        17.53 o                         
   1  -4   1       3455.01       3553.44        39.96 o                         
   2  -4   1         52.08         60.21         2.29 o                         
   3  -4   1        617.81        640.13        19.51 o                         
   4  -4   1         93.70         67.85         2.13 o                         
   5  -4   1          8.21          8.33         0.60 o                         
   6  -4   1        578.17        571.37         6.78 o                         
   7  -4   1       1282.25       1238.30        13.13 o                         
   8  -4   1        117.25        110.65         2.46 o                         
   9  -4   1        464.48        473.72         6.23 o                         
  10  -4   1        255.10        255.15         3.85 o                         
 -12  -3   1          4.52          2.56         0.42 o                         
 -11  -3   1          5.35          5.78         0.74 o                         
 -10  -3   1        634.40        637.11        14.14 o                         
  -9  -3   1         31.63         28.39         1.28 o                         
  -8  -3   1        329.34        309.61         5.14 o                         
  -7  -3   1        491.96        469.98         7.26 o                         
  -6  -3   1        270.42        247.38         5.92 o                         
  -5  -3   1       2124.28       2284.70        44.04 o                         
  -4  -3   1        214.92        196.92         6.74 o                         
  -3  -3   1         86.73        100.28         4.97 o                         
  -2  -3   1          2.84         12.68         2.05 o                         
  -1  -3   1        134.55        100.90         2.82 o                         
   0  -3   1        989.48       1069.28        18.77 o                         
   1  -3   1       3698.24       3587.13        51.78 o                         
   2  -3   1       1781.00       1702.64        33.99 o                         
   3  -3   1       1268.37       1312.72        27.89 o                         
   4  -3   1        455.42        521.38         9.41 o                         
   5  -3   1         24.04         32.70         1.29 o                         
   6  -3   1         20.74         26.42         0.95 o                         
   7  -3   1         70.98         59.77         1.44 o                         
   8  -3   1        113.98        110.16         2.43 o                         
   9  -3   1        178.85        180.67         3.69 o                         
  10  -3   1          0.55          1.08         0.34 o                         
  11  -3   1        100.16         81.85         3.82 o                         
 -12  -2   1        124.62        116.62         4.97 o                         
 -11  -2   1          1.21          0.54         0.44 o                         
 -10  -2   1          4.24          2.48         0.51 o                         
  -9  -2   1        726.90        706.51         9.05 o                         
  -8  -2   1         43.71         42.91         1.46 o                         
  -7  -2   1          6.78          4.45         0.78 o                         
  -6  -2   1         35.98         42.86         2.71 o                         
  -5  -2   1        194.80        192.39        11.49 o                         
  -4  -2   1        413.02        472.89        20.29 o                         
  -3  -2   1          0.38          0.33         0.89 o                         
  -2  -2   1       2741.92       2516.35        80.42 o                         
  -1  -2   1          8.03          3.46         0.69 o                         
   0  -2   1      14917.44      15037.90       222.66 o                         
   1  -2   1        687.45        643.83        19.85 o                         
   2  -2   1         44.53         45.96         2.49 o                         
   3  -2   1        411.97        377.18         8.39 o                         
   4  -2   1        353.70        328.40         6.45 o                         
   5  -2   1        137.73        132.45         4.11 o                         
   6  -2   1        235.60        249.28         3.54 o                         
   7  -2   1          1.50          2.45         0.35 o                         
   8  -2   1          0.50          1.38         0.35 o                         
   9  -2   1          5.10          4.04         0.65 o                         
  10  -2   1         78.47         78.69         2.03 o                         
  11  -2   1        338.53        335.46         8.68 o                         
 -11  -1   1         60.39         57.69         2.35 o                         
 -10  -1   1          4.16          3.30         0.48 o                         
  -9  -1   1        330.76        313.24         5.04 o                         
  -8  -1   1        791.95        789.97         9.63 o                         
  -7  -1   1         99.99         77.12         2.04 o                         
  -6  -1   1        181.79        161.44         4.46 o                         
  -5  -1   1         25.67         34.58         2.39 o                         
  -4  -1   1       2505.66       2604.10        85.19 o                         
  -3  -1   1        194.41        179.39         9.13 o                         
  -2  -1   1       2272.72       2125.87        68.78 o                         
  -1  -1   1          0.65          0.49         0.37 o                         
   0  -1   1       2624.21       2532.29        35.93 o                         
   1  -1   1       4961.86       4848.17        86.27 o                         
   2  -1   1        202.35        207.19         5.42 o                         
   3  -1   1         72.45         43.18         2.89 o                         
   4  -1   1        157.82        170.96         4.38 o                         
   5  -1   1         19.89         17.52         1.75 o                         
   6  -1   1         54.80         65.17         1.92 o                         
   7  -1   1         23.10         21.32         0.91 o                         
   8  -1   1         36.45         35.65         1.18 o                         
   9  -1   1         12.05         10.66         0.70 o                         
  10  -1   1          3.19          3.48         0.56 o                         
  11  -1   1          0.62          0.07         0.47 o                         
 -11   0   1         50.55         38.23         1.72 o                         
 -10   0   1         37.47         31.31         1.22 o                         
  -9   0   1         10.82          6.01         0.54 o                         
  -8   0   1          3.17          1.52         0.43 o                         
  -7   0   1          2.74          1.60         0.39 o                         
  -6   0   1        167.31        171.44         3.91 o                         
  -5   0   1       1466.39       1716.24        43.32 o                         
  -4   0   1        185.67        256.10         9.28 o                         
  -3   0   1         17.84         14.25         1.33 o                         
  -2   0   1         33.84         40.56         2.28 o                         
  -1   0   1       2659.95       2566.51        80.63 o                         
   0   0   1       1337.85       1281.50        40.52 o                         
   1   0   1        256.69        218.11         7.27 o                         
   2   0   1       6203.88       6201.57       192.60 o                         
   3   0   1       1842.59       1879.15        43.99 o                         
   4   0   1        265.34        230.62        12.27 o                         
   5   0   1         56.86         57.53         3.00 o                         
   6   0   1         27.93         26.64         2.59 o                         
   7   0   1        122.52        123.83         2.61 o                         
   8   0   1          0.66          0.98         0.38 o                         
   9   0   1        262.17        262.96         4.12 o                         
  10   0   1          1.26          1.90         0.42 o                         
  11   0   1        280.92        273.10         4.41 o                         
  12   0   1        116.00         99.44         3.26 o                         
 -11   1   1          4.91          4.66         0.81 o                         
 -10   1   1          3.81          2.71         0.47 o                         
  -9   1   1        262.42        286.38         4.37 o                         
  -8   1   1        309.61        300.47         3.96 o                         
  -7   1   1          4.98          5.02         0.53 o                         
  -6   1   1        478.23        490.25         6.02 o                         
  -5   1   1        129.21        120.74         4.01 o                         
  -4   1   1          5.20          4.45         0.55 o                         
  -3   1   1        110.43        108.39         4.48 o                         
  -2   1   1        669.53        654.74        15.72 o                         
  -1   1   1        297.00        271.04         7.45 o                         
   0   1   1         38.56         35.96         1.29 o                         
   1   1   1       6479.84       6500.93       141.60 o                         
   2   1   1       5484.05       5473.30       170.72 o                         
   3   1   1         31.42         35.84         3.59 o                         
   4   1   1        135.39        136.26         5.27 o                         
   5   1   1        836.64        861.28        62.86 o                         
   6   1   1        263.01        283.35        16.73 o                         
   7   1   1        391.39        398.74         8.74 o                         
   8   1   1         27.06         33.36         1.32 o                         
   9   1   1          0.82          2.47         0.53 o                         
  10   1   1        756.36        763.85         9.60 o                         
  11   1   1        288.14        282.82         4.36 o                         
  12   1   1          0.09          0.04         0.29 o                         
 -11   2   1         15.17         12.00         1.31 o                         
 -10   2   1         16.31         19.06         1.71 o                         
  -9   2   1         22.72         19.65         1.00 o                         
  -8   2   1        281.84        283.01         4.02 o                         
  -7   2   1         87.39         84.22         1.73 o                         
  -6   2   1        118.54        132.30         2.47 o                         
  -5   2   1        274.83        297.00         6.17 o                         
  -4   2   1       1396.04       1299.60        20.90 o                         
  -3   2   1        746.42        744.68        17.54 o                         
  -2   2   1       2789.16       2765.18        52.26 o                         
  -1   2   1      26525.46      27293.73       342.36 o                         
   0   2   1       2031.31       2111.55        47.95 o                         
   1   2   1        807.74        789.34        15.32 o                         
   2   2   1      18377.07      19091.45       337.39 o                         
   3   2   1       2110.96       2061.12        47.32 o                         
   4   2   1        173.00        169.85         7.94 o                         
   5   2   1        151.99        132.87         4.55 o                         
   6   2   1        423.40        409.71        17.23 o                         
   7   2   1        285.00        263.49         5.61 o                         
   8   2   1        698.67        694.27        12.98 o                         
   9   2   1         93.69         93.65         2.40 o                         
  10   2   1        123.79        126.90         2.89 o                         
  11   2   1         76.52         71.81         1.74 o                         
  12   2   1        141.45        142.86         4.62 o                         
 -10   3   1          1.65          0.84         0.36 o                         
  -9   3   1        380.12        386.62         6.56 o                         
  -8   3   1        507.96        519.86         7.06 o                         
  -7   3   1        300.17        283.47         3.91 o                         
  -6   3   1        536.80        509.81         6.15 o                         
  -5   3   1       1691.28       1722.98        15.04 o                         
  -4   3   1       1214.07       1225.73        18.69 o                         
  -3   3   1         14.32         30.80         1.59 o                         
  -2   3   1        115.66         76.32         3.28 o                         
  -1   3   1       5592.01       5417.14       121.29 o                         
   0   3   1       3150.81       3234.40        73.55 o                         
   1   3   1       5087.39       4960.91        77.76 o                         
   2   3   1        556.35        567.98         9.55 o                         
   3   3   1        347.08        353.48         9.92 o                         
   4   3   1        132.75        103.77         3.97 o                         
   5   3   1         64.41         81.47         3.21 o                         
   6   3   1        134.20        127.97         8.79 o                         
   7   3   1       1028.08       1075.44        28.75 o                         
   8   3   1         11.46         12.59         1.07 o                         
   9   3   1       1085.08       1046.87        14.91 o                         
  10   3   1        675.33        685.96        10.11 o                         
  11   3   1        105.50         96.89         2.10 o                         
  12   3   1         14.70         11.80         0.84 o                         
 -10   4   1         35.38         27.54         1.19 o                         
  -9   4   1         10.46          8.78         0.70 o                         
  -8   4   1         57.22         59.96         1.77 o                         
  -7   4   1        359.10        363.35         5.00 o                         
  -6   4   1        846.23        800.16         8.07 o                         
  -5   4   1         59.16         52.63         1.35 o                         
  -4   4   1       1786.34       1758.24        16.64 o                         
  -3   4   1         39.08         44.85         2.02 o                         
  -2   4   1        686.81        651.08        14.12 o                         
  -1   4   1       6649.44       6775.91       133.59 o                         
   0   4   1         66.18         97.85         5.17 o                         
   1   4   1          0.03         -0.18         0.43 o                         
   2   4   1       1207.26       1179.63        38.20 o                         
   3   4   1        325.83        383.42        10.40 o                         
   4   4   1       2094.06       2333.80        48.69 o                         
   5   4   1          0.79          3.90         0.93 o                         
   6   4   1        689.86        624.25        13.16 o                         
   7   4   1        231.74        232.63         5.17 o                         
   8   4   1        275.53        286.68         6.03 o                         
   9   4   1        926.59        990.99        13.17 o                         
  10   4   1         14.47         17.92         1.60 o                         
  11   4   1         22.09         22.53         0.97 o                         
  12   4   1         18.85         17.03         1.21 o                         
  -9   5   1         82.75         88.10         3.99 o                         
  -8   5   1        411.02        428.31         5.73 o                         
  -7   5   1        598.33        629.44         7.90 o                         
  -6   5   1        581.44        590.47         6.61 o                         
  -5   5   1         70.63         73.09         1.46 o                         
  -4   5   1          5.52         14.12         0.62 o                         
  -3   5   1        107.21        100.19         2.07 o                         
  -2   5   1        663.50        689.32        21.79 o                         
  -1   5   1          0.33          5.94         1.12 o                         
   0   5   1       3164.39       3185.06        44.65 o                         
   1   5   1         20.57         25.59         1.61 o                         
   2   5   1        226.24        229.12         5.41 o                         
   3   5   1       1001.82       1036.82        16.56 o                         
   4   5   1       1421.36       1643.22        25.18 o                         
   5   5   1        305.86        277.91         6.15 o                         
   6   5   1        543.14        565.14        12.77 o                         
   7   5   1          0.98          0.83         0.46 o                         
   8   5   1          7.64         10.89         0.83 o                         
   9   5   1          7.51          5.97         0.65 o                         
  10   5   1        436.51        451.19         6.68 o                         
  11   5   1         43.82         41.36         1.78 o                         
  12   5   1          5.72          8.36         0.68 o                         
  -8   6   1          5.80          4.47         0.45 o                         
  -7   6   1          0.40          1.08         0.33 o                         
  -6   6   1        168.84        185.60         2.67 o                         
  -5   6   1         14.18         13.03         0.62 o                         
  -4   6   1         96.19         98.03         1.59 o                         
  -3   6   1         44.64         40.73         0.82 o                         
  -2   6   1        231.35        250.38         2.63 o                         
  -1   6   1         38.32         32.98         1.97 o                         
   0   6   1          5.06          5.86         0.62 o                         
   1   6   1        333.13        350.25         7.96 o                         
   2   6   1          8.67         14.87         1.38 o                         
   3   6   1         25.84         36.85         1.82 o                         
   4   6   1         15.79         17.74         1.44 o                         
   5   6   1        154.90        199.20         5.14 o                         
   6   6   1         22.24         24.90         1.17 o                         
   7   6   1        212.21        237.14         4.13 o                         
   8   6   1         77.30         73.47         1.99 o                         
   9   6   1        324.30        333.36         5.79 o                         
  10   6   1         64.38         73.13         1.89 o                         
  11   6   1         46.26         48.04         1.44 o                         
  12   6   1         35.73         34.19         1.69 o                         
  -8   7   1         12.57         10.34         0.94 o                         
  -7   7   1          5.95          4.78         0.40 o                         
  -6   7   1         96.22         97.72         1.94 o                         
  -5   7   1          0.83          1.31         0.32 o                         
  -4   7   1        197.09        188.47         2.33 o                         
  -3   7   1          6.73          2.58         0.28 o                         
  -2   7   1         89.96         84.25         1.26 o                         
  -1   7   1         80.53         64.85         1.05 o                         
   0   7   1          3.35          0.29         0.34 o                         
   1   7   1        271.37        265.86         7.57 o                         
   2   7   1        362.35        359.33         9.44 o                         
   3   7   1        144.38        157.37         4.58 o                         
   4   7   1         44.29         40.96         2.30 o                         
   5   7   1        373.84        340.49         4.60 o                         
   6   7   1        210.11        213.46         2.90 o                         
   7   7   1        491.97        546.01         6.88 o                         
   8   7   1         60.81         53.31         1.61 o                         
   9   7   1        512.73        507.13         7.86 o                         
  10   7   1          0.06         -0.04         0.32 o                         
  11   7   1        120.90        115.10         2.16 o                         
  12   7   1         60.68         68.87         2.43 o                         
  -7   8   1         18.05         19.14         0.88 o                         
  -6   8   1        212.26        220.60         3.11 o                         
  -5   8   1          0.66          0.82         0.34 o                         
  -4   8   1        179.47        181.58         2.31 o                         
  -3   8   1        114.65        107.77         1.64 o                         
  -2   8   1        254.06        237.99         2.37 o                         
  -1   8   1          0.03          0.46         0.24 o                         
   0   8   1         56.33         54.38         1.23 o                         
   1   8   1        845.22        864.34         6.27 o                         
   2   8   1         33.16         41.89         0.81 o                         
   3   8   1        527.23        502.67         4.00 o                         
   4   8   1        760.92        800.85         7.08 o                         
   5   8   1          7.34          5.03         0.45 o                         
   6   8   1          2.58          1.80         0.36 o                         
   7   8   1        692.41        719.82         7.64 o                         
   8   8   1          4.94          7.91         0.56 o                         
   9   8   1        166.19        170.50         3.03 o                         
  10   8   1        205.65        218.91         3.24 o                         
  11   8   1         38.41         35.08         1.64 o                         
  12   8   1          0.17          0.39         0.31 o                         
  -6   9   1          1.95          2.52         0.45 o                         
  -5   9   1          0.24          0.73         0.40 o                         
  -4   9   1        166.16        178.92         2.82 o                         
  -3   9   1         24.74         18.27         0.85 o                         
  -2   9   1        291.25        277.64         3.07 o                         
  -1   9   1        783.61        831.60         7.30 o                         
   0   9   1        872.82        852.38        10.80 o                         
   1   9   1          7.38          7.53         0.42 o                         
   2   9   1       1026.46       1029.16         7.25 o                         
   3   9   1        475.00        489.37         4.12 o                         
   4   9   1        595.43        591.17         5.23 o                         
   5   9   1        417.35        423.13         4.38 o                         
   6   9   1          8.43         11.25         0.67 o                         
   7   9   1         78.83         58.80         1.81 o                         
   8   9   1        489.18        460.35         7.59 o                         
   9   9   1         68.72         79.64         2.17 o                         
  10   9   1          1.68          1.31         0.38 o                         
  11   9   1          7.30          7.47         0.72 o                         
  12   9   1        178.63        171.97         7.04 o                         
  -5  10   1         87.74         97.35         2.34 o                         
  -4  10   1          0.64          0.35         0.52 o                         
  -3  10   1         11.53         14.18         0.85 o                         
  -2  10   1         52.86         54.67         1.38 o                         
  -1  10   1         74.22         75.19         1.47 o                         
   0  10   1        111.39        117.93         2.25 o                         
   1  10   1       2409.28       2457.86        26.40 o                         
   2  10   1       1266.15       1267.32         9.30 o                         
   3  10   1        173.36        165.65         2.24 o                         
   4  10   1       2127.60       2117.25        15.81 o                         
   5  10   1         23.00         16.27         0.69 o                         
   6  10   1          0.21          0.81         0.32 o                         
   7  10   1        612.15        570.93         7.50 o                         
   8  10   1          1.16          1.31         0.42 o                         
   9  10   1         20.04         16.87         0.81 o                         
  10  10   1         82.08         78.76         2.62 o                         
  11  10   1          6.25          5.62         0.76 o                         
  -4  11   1         36.07         32.62         1.91 o                         
  -3  11   1          2.76          4.61         0.84 o                         
  -2  11   1          0.77          0.93         0.44 o                         
  -1  11   1          1.02          3.36         0.55 o                         
   0  11   1         32.30         30.68         1.10 o                         
   1  11   1        151.73        148.04         2.32 o                         
   2  11   1         79.67         81.72         1.82 o                         
   3  11   1          2.89          2.83         0.40 o                         
   4  11   1         22.79         21.97         0.86 o                         
   5  11   1        186.72        188.15         2.91 o                         
   6  11   1        116.38        118.43         2.24 o                         
   7  11   1         55.71         60.00         1.74 o                         
   8  11   1         45.50         41.93         1.51 o                         
   9  11   1         17.05         17.85         0.83 o                         
  10  11   1         19.81         19.07         1.13 o                         
  11  11   1         13.06          8.79         0.65 o                         
  -2  12   1        123.83        135.62         6.66 o                         
  -1  12   1         17.71         15.05         1.31 o                         
   0  12   1         25.27         29.54         1.65 o                         
   1  12   1         81.51         85.69         2.17 o                         
   2  12   1        208.10        231.32         4.14 o                         
   3  12   1         19.08         20.14         1.02 o                         
   4  12   1         21.31         21.64         0.95 o                         
   5  12   1         15.33         16.98         0.87 o                         
   6  12   1        301.57        310.29         4.78 o                         
   7  12   1          0.71          0.74         0.37 o                         
   8  12   1        123.12        111.30         2.56 o                         
   9  12   1         11.93          8.59         2.19 o                         
  10  12   1         16.69         15.20         0.94 o                         
   1  13   1        129.59        132.87         6.57 o                         
   2  13   1        195.93        212.21         4.45 o                         
   3  13   1        133.82        128.03         3.68 o                         
   4  13   1         78.77         86.05         2.54 o                         
   5  13   1         14.85         15.77         1.05 o                         
   6  13   1          6.02          5.78         0.97 o                         
   7  13   1          6.01          7.81         0.86 o                         
   8  13   1         21.16         22.08         1.33 o                         
   9  13   1         12.05         12.94         1.36 o                         
   3  14   1         10.10         11.02         1.45 o                         
   5  14   1        135.51        139.69         4.52 o                         
   6  14   1         80.05         77.13         3.13 o                         
   7  14   1        100.09         87.09         4.15 o                         
  -6 -13   2        394.89        396.46         9.94 o                         
  -5 -13   2          4.58          5.19         0.75 o                         
  -4 -13   2          8.23         10.13         0.97 o                         
  -3 -13   2         69.77         69.14         2.42 o                         
  -2 -13   2         11.71         11.96         1.21 o                         
  -1 -13   2          4.70          1.51         0.54 o                         
  -8 -12   2          0.53          1.50         0.66 o                         
  -7 -12   2        262.72        265.91         7.38 o                         
  -6 -12   2          0.88          0.58         0.48 o                         
  -5 -12   2         14.22         19.94         1.22 o                         
  -4 -12   2          0.41          0.84         0.53 o                         
  -3 -12   2         42.15         45.09         1.77 o                         
  -2 -12   2          1.45          1.44         0.56 o                         
  -1 -12   2          3.58          4.66         1.00 o                         
   0 -12   2        254.64        301.26         7.19 o                         
   1 -12   2         62.67         79.02         4.71 o                         
  -9 -11   2          5.15          8.31         0.89 o                         
  -8 -11   2          1.39          1.89         0.41 o                         
  -7 -11   2         48.41         46.34         1.40 o                         
  -6 -11   2          1.95          4.25         0.49 o                         
  -5 -11   2          5.69          9.39         0.76 o                         
  -4 -11   2         46.84         48.92         3.69 o                         
  -3 -11   2          6.00          5.68         0.78 o                         
  -2 -11   2         73.57         76.38         2.06 o                         
  -1 -11   2        479.45        481.15         7.89 o                         
   0 -11   2       1160.48       1261.17        17.69 o                         
   1 -11   2        121.40        130.86         3.03 o                         
   2 -11   2          1.04          2.38         0.71 o                         
   3 -11   2         73.11         97.69         3.08 o                         
   4 -11   2        118.53         99.99         4.60 o                         
 -10 -10   2         38.62         27.66         1.21 o                         
  -9 -10   2         65.92         70.99         2.39 o                         
  -8 -10   2        162.18        167.52         5.94 o                         
  -7 -10   2         23.58         21.21         1.07 o                         
  -6 -10   2          6.68          5.21         0.54 o                         
  -5 -10   2        207.02        216.01         3.48 o                         
  -4 -10   2          9.71         10.14         0.60 o                         
  -3 -10   2        305.03        292.57         4.35 o                         
  -2 -10   2          9.05          7.14         0.60 o                         
  -1 -10   2        337.14        345.98         5.73 o                         
   0 -10   2         26.03         26.99         1.07 o                         
   1 -10   2          4.79          4.56         0.60 o                         
   2 -10   2        205.96        240.25         4.14 o                         
   3 -10   2         13.71         16.36         1.04 o                         
   4 -10   2        105.67        110.89         3.14 o                         
   5 -10   2          3.77          3.00         0.56 o                         
 -10  -9   2         25.17         24.94         1.08 o                         
  -9  -9   2          3.52          1.80         0.67 o                         
  -8  -9   2         11.04          7.45         1.22 o                         
  -7  -9   2         62.12         54.49         1.95 o                         
  -6  -9   2         54.07         55.56         2.31 o                         
  -5  -9   2         45.75         44.77         1.23 o                         
  -4  -9   2        767.17        755.93         7.88 o                         
  -3  -9   2        253.71        237.16         3.32 o                         
  -2  -9   2        874.82        851.93         7.88 o                         
  -1  -9   2        962.27        983.25         9.85 o                         
   0  -9   2        431.98        435.52         4.56 o                         
   1  -9   2         20.26         18.82         0.76 o                         
   2  -9   2         27.81         31.11         1.05 o                         
   3  -9   2          0.60          2.55         0.44 o                         
   4  -9   2         49.85         49.51         1.43 o                         
   5  -9   2         27.72         25.89         0.97 o                         
   6  -9   2         59.91         64.26         2.01 o                         
 -11  -8   2          0.21          0.32         0.26 o                         
 -10  -8   2         17.51         22.09         1.00 o                         
  -9  -8   2         51.30         57.07         2.70 o                         
  -8  -8   2         73.09         71.68         3.24 o                         
  -7  -8   2        889.24        856.74        13.81 o                         
  -6  -8   2         79.24         88.11         2.31 o                         
  -5  -8   2        106.34        104.93         2.12 o                         
  -4  -8   2         81.76         64.52         1.60 o                         
  -3  -8   2        158.69        152.25         2.29 o                         
  -2  -8   2       1226.13       1191.25         9.73 o                         
  -1  -8   2         69.97         72.83         1.26 o                         
   0  -8   2        483.04        478.20         5.04 o                         
   1  -8   2        562.92        581.07         4.84 o                         
   2  -8   2        135.19        132.57         1.82 o                         
   3  -8   2        339.86        335.73         3.74 o                         
   4  -8   2         12.96         12.93         0.75 o                         
   5  -8   2          1.85          1.42         0.35 o                         
   6  -8   2          5.10          2.15         0.35 o                         
   7  -8   2         40.78         42.39         1.41 o                         
 -11  -7   2        401.05        418.73         7.97 o                         
 -10  -7   2        170.43        178.90         3.94 o                         
  -9  -7   2          7.31          5.63         0.85 o                         
  -8  -7   2         17.16         20.33         1.78 o                         
  -7  -7   2         30.13         25.61         1.36 o                         
  -6  -7   2         23.63         16.77         0.84 o                         
  -5  -7   2        100.69         91.76         1.96 o                         
  -4  -7   2        200.13        216.71         3.44 o                         
  -3  -7   2        460.05        483.22         5.36 o                         
  -2  -7   2          8.86         11.51         0.58 o                         
  -1  -7   2       1210.58       1200.13         9.71 o                         
   0  -7   2        310.01        268.60         2.46 o                         
   1  -7   2          6.13          5.03         0.30 o                         
   2  -7   2        739.49        758.38         5.78 o                         
   3  -7   2        109.47        123.22         1.82 o                         
   4  -7   2         20.21         17.01         0.68 o                         
   5  -7   2         71.21         64.63         1.32 o                         
   6  -7   2         34.22         34.45         1.20 o                         
   7  -7   2         29.45         26.69         1.20 o                         
   8  -7   2        270.77        269.76         8.25 o                         
 -11  -6   2         66.75         76.60         2.30 o                         
 -10  -6   2        173.99        165.65         4.25 o                         
  -9  -6   2        269.70        277.22         7.88 o                         
  -8  -6   2          1.13          1.47         0.73 o                         
  -7  -6   2         38.97         41.26         1.98 o                         
  -6  -6   2        263.92        278.01         3.89 o                         
  -5  -6   2          5.90          6.54         0.49 o                         
  -4  -6   2          0.73          7.13         0.59 o                         
  -3  -6   2        493.53        545.09         9.86 o                         
  -2  -6   2        691.55        722.52        16.95 o                         
  -1  -6   2        397.00        429.35        12.69 o                         
   0  -6   2        138.10        124.86         2.96 o                         
   1  -6   2        139.47        138.14         4.13 o                         
   2  -6   2         75.18         81.04         1.23 o                         
   3  -6   2        199.91        201.57         2.23 o                         
   4  -6   2         70.66         54.86         1.15 o                         
   5  -6   2        122.14        119.43         1.95 o                         
   6  -6   2         75.96         75.18         1.61 o                         
   7  -6   2          1.44          2.53         0.42 o                         
   8  -6   2        864.96        881.39         9.77 o                         
   9  -6   2         13.76         14.37         1.19 o                         
 -11  -5   2         54.85         55.84         1.98 o                         
 -10  -5   2        272.27        270.80         6.25 o                         
  -9  -5   2        263.35        263.66         6.61 o                         
  -8  -5   2        171.04        170.90         4.92 o                         
  -7  -5   2        489.07        483.06         7.99 o                         
  -6  -5   2         58.99         45.49         1.48 o                         
  -5  -5   2         53.83         39.72         1.69 o                         
  -4  -5   2        123.64        123.12         4.16 o                         
  -3  -5   2        103.48        114.72         2.94 o                         
  -2  -5   2       2271.64       2375.12        33.92 o                         
  -1  -5   2         53.35         56.95         2.33 o                         
   0  -5   2        168.31        207.27         3.54 o                         
   1  -5   2        292.91        315.27         6.18 o                         
   2  -5   2         77.90         91.07         2.97 o                         
   3  -5   2        256.00        295.63         3.31 o                         
   4  -5   2        236.44        261.39         2.95 o                         
   5  -5   2          0.50          0.38         0.32 o                         
   6  -5   2         75.01         73.08         1.64 o                         
   7  -5   2        223.08        225.94         3.89 o                         
   8  -5   2        757.31        799.07        10.36 o                         
   9  -5   2          1.92          2.82         0.42 o                         
  10  -5   2         47.32         40.95         1.71 o                         
 -11  -4   2          8.90         11.22         0.99 o                         
 -10  -4   2        540.05        549.37         9.63 o                         
  -9  -4   2         34.08         34.33         2.11 o                         
  -8  -4   2          7.75          8.87         0.98 o                         
  -7  -4   2        241.48        250.49         3.83 o                         
  -6  -4   2         52.90         47.17         1.80 o                         
  -5  -4   2        200.52        191.37         4.04 o                         
  -4  -4   2         45.02         57.09         2.06 o                         
  -3  -4   2         21.98         49.91         2.65 o                         
  -2  -4   2        644.50        668.80        14.38 o                         
  -1  -4   2         40.25         31.98         1.81 o                         
   0  -4   2       1694.51       1751.15        26.99 o                         
   1  -4   2       2100.93       2149.41        23.53 o                         
   2  -4   2         44.62         55.66         2.05 o                         
   3  -4   2          2.94          1.23         0.49 o                         
   4  -4   2          3.77          4.26         0.45 o                         
   5  -4   2        348.99        335.11         4.40 o                         
   6  -4   2          4.03          4.36         0.48 o                         
   7  -4   2        277.18        271.95         3.88 o                         
   8  -4   2        257.37        253.32         4.75 o                         
   9  -4   2        171.15        179.68         3.83 o                         
  10  -4   2        109.37        115.04         2.32 o                         
 -11  -3   2        228.89        230.83         5.03 o                         
 -10  -3   2         16.29         14.45         1.54 o                         
  -9  -3   2        197.67        176.94         6.70 o                         
  -8  -3   2        502.88        470.05         6.15 o                         
  -7  -3   2        599.85        609.16        10.09 o                         
  -6  -3   2        191.74        196.13         3.68 o                         
  -5  -3   2        855.92        955.65        20.59 o                         
  -4  -3   2          9.36          5.54         1.04 o                         
  -3  -3   2        317.46        299.35         9.11 o                         
  -2  -3   2         42.48         25.99         1.60 o                         
  -1  -3   2         26.90         25.11         2.03 o                         
   0  -3   2       1658.87       1678.01        23.07 o                         
   1  -3   2       2188.03       2004.01        31.61 o                         
   2  -3   2       1782.65       1828.31        24.98 o                         
   3  -3   2          3.15          1.91         0.73 o                         
   4  -3   2       2463.61       2471.35        36.70 o                         
   5  -3   2        295.84        298.87         6.29 o                         
   6  -3   2        102.02         80.83         1.58 o                         
   7  -3   2        462.22        476.82         6.52 o                         
   8  -3   2        240.39        235.53         4.12 o                         
   9  -3   2          3.30          1.84         0.54 o                         
  10  -3   2          2.12          2.44         0.45 o                         
  11  -3   2         58.17         47.83         1.38 o                         
 -11  -2   2         10.46         10.77         0.87 o                         
 -10  -2   2        306.59        341.34         7.49 o                         
  -9  -2   2        410.53        403.35         7.09 o                         
  -8  -2   2        180.57        161.24         2.93 o                         
  -7  -2   2        547.18        554.02         9.02 o                         
  -6  -2   2         30.37         35.26         1.34 o                         
  -5  -2   2         36.01         37.02         2.36 o                         
  -4  -2   2       1443.58       1436.82        36.06 o                         
  -3  -2   2        248.78        237.65         8.39 o                         
  -2  -2   2        974.73        992.46        29.37 o                         
  -1  -2   2         56.09         39.63         1.47 o                         
   0  -2   2       4517.16       4430.01        56.64 o                         
   1  -2   2         53.06         42.21         1.49 o                         
   2  -2   2          5.49          7.56         1.22 o                         
   3  -2   2        454.32        418.20         8.27 o                         
   4  -2   2         14.27         10.35         1.17 o                         
   5  -2   2        139.93        132.37         7.95 o                         
   6  -2   2         73.81         62.29         1.50 o                         
   7  -2   2         47.68         48.88         1.39 o                         
   8  -2   2        815.25        789.18         8.88 o                         
   9  -2   2        207.42        195.17         3.51 o                         
  10  -2   2          0.63          1.06         0.47 o                         
  11  -2   2         22.60         20.78         0.79 o                         
 -11  -1   2        263.06        284.10         7.86 o                         
 -10  -1   2         17.02         17.14         1.17 o                         
  -9  -1   2         21.46         14.34         1.17 o                         
  -8  -1   2          3.99          6.22         0.59 o                         
  -7  -1   2          1.76          2.72         0.39 o                         
  -6  -1   2        792.96        827.16        11.24 o                         
  -5  -1   2        774.99        774.42        15.25 o                         
  -4  -1   2        136.54        145.55         6.71 o                         
  -3  -1   2       1012.21       1018.66        37.06 o                         
  -2  -1   2        368.16        301.39        13.48 o                         
  -1  -1   2        722.23        682.95        15.89 o                         
   0  -1   2       2348.78       2315.17        33.02 o                         
   1  -1   2       4106.77       3959.54        77.40 o                         
   2  -1   2       7437.48       7338.28       102.30 o                         
   3  -1   2        829.99        769.91        16.64 o                         
   4  -1   2        367.54        302.71         8.82 o                         
   5  -1   2          5.06          1.88         0.77 o                         
   6  -1   2        135.96        129.11         4.00 o                         
   7  -1   2        704.11        728.18        10.74 o                         
   8  -1   2         54.51         43.23         1.40 o                         
   9  -1   2        257.38        240.71         3.56 o                         
  10  -1   2        307.95        315.00         5.89 o                         
  11  -1   2        252.27        243.22         3.67 o                         
 -11   0   2         37.07         39.67         2.09 o                         
 -10   0   2        187.03        210.46         5.09 o                         
  -9   0   2         63.15         45.48         1.69 o                         
  -8   0   2         17.26         13.47         0.77 o                         
  -7   0   2          0.66          1.09         0.35 o                         
  -6   0   2        153.31        142.59         2.53 o                         
  -5   0   2         81.40         67.00         2.34 o                         
  -4   0   2        533.60        566.39        12.99 o                         
  -3   0   2         19.71         33.77         2.18 o                         
  -2   0   2       3978.88       3928.10        87.85 o                         
  -1   0   2       4121.05       3866.47        84.60 o                         
   0   0   2        175.25        160.23         5.26 o                         
   1   0   2          3.08          8.14         3.52 o                         
   2   0   2       2243.86       2306.06        73.48 o                         
   3   0   2       7940.42       7913.86       174.61 o                         
   4   0   2         65.81         71.64         4.31 o                         
   5   0   2        558.67        517.70        11.16 o                         
   6   0   2        249.66        228.84         6.29 o                         
   7   0   2          6.82         10.68         0.69 o                         
   8   0   2        318.50        328.69         4.64 o                         
   9   0   2          2.84          2.95         0.54 o                         
  10   0   2        130.22        132.68         2.92 o                         
  11   0   2        149.48        150.13         3.00 o                         
  12   0   2         62.23         53.93         2.57 o                         
 -11   1   2         64.77         58.34         2.28 o                         
 -10   1   2         73.39         67.96         2.08 o                         
  -9   1   2        266.24        258.68         5.08 o                         
  -8   1   2        235.83        220.33         3.56 o                         
  -7   1   2        241.08        219.42         3.45 o                         
  -6   1   2         37.34         24.75         1.08 o                         
  -5   1   2         19.10         23.32         1.37 o                         
  -4   1   2         65.60         60.08         2.05 o                         
  -3   1   2         36.94         47.92         2.89 o                         
  -2   1   2         23.36         27.93         1.79 o                         
  -1   1   2       4572.06       4305.22        60.09 o                         
   0   1   2         23.29         26.58         0.77 o                         
   1   1   2        106.48         94.25         3.79 o                         
   2   1   2       1072.41        953.05        33.05 o                         
   3   1   2       5073.81       4890.36       154.65 o                         
   4   1   2         95.06         87.16        11.21 o                         
   5   1   2        282.48        227.76        27.16 o                         
   6   1   2        261.88        255.24         7.23 o                         
   7   1   2          0.09          0.61         0.46 o                         
   8   1   2         33.30         35.51         1.51 o                         
   9   1   2         50.54         47.83         1.78 o                         
  10   1   2          9.95         11.89         0.95 o                         
  11   1   2         12.74         15.62         0.80 o                         
  12   1   2        110.85        107.66         3.52 o                         
 -10   2   2          3.47          4.17         0.64 o                         
  -9   2   2         22.49         25.07         1.55 o                         
  -8   2   2         48.44         48.97         1.68 o                         
  -7   2   2        162.21        159.94         2.71 o                         
  -6   2   2          5.70         11.05         0.72 o                         
  -5   2   2        702.03        686.22         9.32 o                         
  -4   2   2         66.23         71.40         2.94 o                         
  -3   2   2        436.05        456.57         7.15 o                         
  -2   2   2       2178.48       2064.97        30.72 o                         
  -1   2   2         25.12         20.82         1.05 o                         
   0   2   2        412.54        329.28         5.81 o                         
   1   2   2        950.94        881.64        17.02 o                         
   2   2   2       5275.69       5378.46        97.06 o                         
   3   2   2       2396.26       2390.91        54.53 o                         
   4   2   2       1416.11       1356.46        48.27 o                         
   5   2   2         65.54         60.10         2.91 o                         
   6   2   2         34.06         48.42         2.67 o                         
   7   2   2         40.15         32.73         2.33 o                         
   8   2   2        358.36        373.38         8.29 o                         
   9   2   2        109.79        106.56         2.56 o                         
  10   2   2         82.32         81.25         2.06 o                         
  11   2   2          9.79          9.02         0.87 o                         
  12   2   2         70.90         66.81         2.34 o                         
 -10   3   2        118.92         96.04         5.76 o                         
  -9   3   2         10.40         10.56         1.19 o                         
  -8   3   2         24.47         23.54         1.06 o                         
  -7   3   2        532.08        554.00         7.08 o                         
  -6   3   2        809.34        790.45        10.67 o                         
  -5   3   2        345.14        359.21         4.73 o                         
  -4   3   2        393.82        387.57         7.63 o                         
  -3   3   2        533.28        496.31         8.61 o                         
  -2   3   2         92.39        120.34         4.30 o                         
  -1   3   2       2252.22       1932.07        32.67 o                         
   0   3   2        827.24        844.66        21.04 o                         
   1   3   2        440.83        442.26         7.03 o                         
   2   3   2        975.91        917.63        24.09 o                         
   3   3   2       3024.66       2882.52        53.68 o                         
   4   3   2          6.77          8.65         1.12 o                         
   5   3   2        785.92        835.04        18.52 o                         
   6   3   2        488.67        496.74        14.58 o                         
   7   3   2         28.33         15.73         1.57 o                         
   8   3   2        219.09        242.03         7.04 o                         
   9   3   2        503.77        510.96         8.54 o                         
  10   3   2         37.12         37.14         1.51 o                         
  11   3   2         88.15         81.11         2.10 o                         
  12   3   2         18.29         19.75         0.75 o                         
  -9   4   2          0.42          0.81         0.41 o                         
  -8   4   2          5.37          5.94         0.62 o                         
  -7   4   2        176.96        171.41         2.99 o                         
  -6   4   2        193.28        177.80         2.97 o                         
  -5   4   2        336.17        323.15         4.27 o                         
  -4   4   2          6.87          4.92         0.45 o                         
  -3   4   2        226.31        231.77         5.43 o                         
  -2   4   2       3281.96       3098.79        65.21 o                         
  -1   4   2         78.07         89.99         2.28 o                         
   0   4   2          0.55          0.58         0.35 o                         
   1   4   2       1169.07       1126.29        26.25 o                         
   2   4   2       1412.61       1360.91        23.62 o                         
   3   4   2         45.81         38.14         1.85 o                         
   4   4   2        388.36        375.97         7.70 o                         
   5   4   2        228.34        234.25         6.48 o                         
   6   4   2         12.62         11.81         1.40 o                         
   7   4   2        944.08       1007.67        15.49 o                         
   8   4   2        273.91        285.81         5.44 o                         
   9   4   2         54.72         57.67         2.83 o                         
  10   4   2        437.24        445.87         9.90 o                         
  11   4   2        313.54        308.55         6.15 o                         
  12   4   2          0.64          1.10         0.31 o                         
  13   4   2          8.61          8.28         0.75 o                         
  -9   5   2        112.19        109.41         4.65 o                         
  -8   5   2          2.89          5.95         0.55 o                         
  -7   5   2        127.23        144.29         2.59 o                         
  -6   5   2         30.95         30.72         1.14 o                         
  -5   5   2        297.84        298.26         3.82 o                         
  -4   5   2        404.68        405.34         4.22 o                         
  -3   5   2       1217.41       1171.66         9.25 o                         
  -2   5   2        413.57        411.75         9.11 o                         
  -1   5   2         16.43         32.81         1.27 o                         
   0   5   2        548.05        473.27         6.81 o                         
   1   5   2        443.43        472.76        11.37 o                         
   2   5   2         42.99         41.93         4.81 o                         
   3   5   2        734.49        687.91        12.86 o                         
   4   5   2         10.98          7.85         0.74 o                         
   5   5   2        353.17        423.26         7.19 o                         
   6   5   2        504.63        527.88        13.28 o                         
   7   5   2        794.70        773.88        10.67 o                         
   8   5   2        833.52        802.80        13.01 o                         
   9   5   2       2010.89       2046.92        23.92 o                         
  10   5   2        950.30        946.53        11.02 o                         
  11   5   2         28.10         22.21         0.96 o                         
  12   5   2        152.87        152.29         4.18 o                         
  13   5   2          7.78          9.56         1.20 o                         
  -8   6   2         22.47         21.61         1.21 o                         
  -7   6   2         40.27         38.99         1.15 o                         
  -6   6   2        289.55        296.38         4.08 o                         
  -5   6   2        957.42        976.68         9.46 o                         
  -4   6   2        118.65        124.12         2.25 o                         
  -3   6   2        221.89        213.43         2.40 o                         
  -2   6   2        668.54        687.52         5.23 o                         
  -1   6   2          0.73          2.04         0.73 o                         
   0   6   2        167.04        197.48         4.16 o                         
   1   6   2       2307.29       2525.98        49.41 o                         
   2   6   2       1246.27       1365.37        52.18 o                         
   3   6   2        380.37        419.40         8.38 o                         
   4   6   2         51.73         86.22         2.92 o                         
   5   6   2        437.88        492.87         9.70 o                         
   6   6   2          6.88          6.92         0.67 o                         
   7   6   2        296.72        303.74         5.32 o                         
   8   6   2       1091.08       1148.90        13.79 o                         
   9   6   2        212.49        232.73         3.94 o                         
  10   6   2          4.65          4.42         0.55 o                         
  11   6   2        368.65        390.94         6.19 o                         
  12   6   2         87.64         85.60         2.50 o                         
  13   6   2         30.94         25.03         1.90 o                         
  -8   7   2         34.74         33.26         2.39 o                         
  -7   7   2         50.74         46.51         1.51 o                         
  -6   7   2        188.48        193.64         2.77 o                         
  -5   7   2         23.73         18.10         0.75 o                         
  -4   7   2        166.22        160.16         2.07 o                         
  -3   7   2        192.46        200.84         2.24 o                         
  -2   7   2        411.68        373.32         3.08 o                         
  -1   7   2         16.42         17.65         0.50 o                         
   0   7   2        263.08        228.67         2.35 o                         
   1   7   2        109.20        130.24        12.26 o                         
   2   7   2         60.14         65.23         3.19 o                         
   3   7   2        193.82        216.93         6.07 o                         
   4   7   2          0.69          6.98         1.64 o                         
   5   7   2        171.76        180.53         4.37 o                         
   6   7   2          0.95          2.80         0.37 o                         
   7   7   2         70.00         63.79         1.80 o                         
   8   7   2         14.49         15.11         0.92 o                         
   9   7   2         53.40         60.12         1.79 o                         
  10   7   2         15.56         17.23         0.83 o                         
  11   7   2        115.42        130.88         2.48 o                         
  12   7   2         20.11         17.08         1.05 o                         
  -7   8   2         83.36        100.80         3.53 o                         
  -6   8   2         56.66         52.39         1.57 o                         
  -5   8   2          0.35          0.36         0.34 o                         
  -4   8   2         92.79        101.57         1.74 o                         
  -3   8   2         56.00         54.45         1.11 o                         
  -2   8   2        105.74         98.89         1.39 o                         
  -1   8   2        320.30        326.30         2.77 o                         
   0   8   2        183.65        167.68         1.92 o                         
   1   8   2        150.76        160.16         1.91 o                         
   2   8   2        100.95         97.10         1.26 o                         
   3   8   2       1328.81       1329.52         9.56 o                         
   4   8   2        229.09        183.16         2.16 o                         
   5   8   2        204.41        204.44         2.78 o                         
   6   8   2         43.34         49.54         1.34 o                         
   7   8   2         44.84         45.88         1.24 o                         
   8   8   2        285.13        278.08         3.63 o                         
   9   8   2        241.05        245.76         3.54 o                         
  10   8   2          8.51         10.45         0.69 o                         
  11   8   2          1.80          1.83         0.34 o                         
  12   8   2         76.51         70.40         2.99 o                         
  -6   9   2          0.31          0.32         0.44 o                         
  -5   9   2         26.55         29.58         1.39 o                         
  -4   9   2         56.05         53.27         1.51 o                         
  -3   9   2          0.67          0.84         0.32 o                         
  -2   9   2         23.63         24.51         0.80 o                         
  -1   9   2        233.07        196.67         2.67 o                         
   0   9   2         97.35         84.65         1.45 o                         
   1   9   2        479.36        471.21         4.07 o                         
   2   9   2        355.64        343.02         3.08 o                         
   3   9   2        691.03        682.31         5.53 o                         
   4   9   2        795.90        763.94         6.45 o                         
   5   9   2          9.37          7.55         0.48 o                         
   6   9   2          1.97          2.93         0.44 o                         
   7   9   2        153.45        148.88         2.69 o                         
   8   9   2         72.78         66.39         1.70 o                         
   9   9   2         40.60         48.93         1.56 o                         
  10   9   2        139.01        146.66         2.95 o                         
  11   9   2          7.92          9.25         0.58 o                         
  12   9   2         88.86         92.73         3.39 o                         
  -5  10   2         28.61         25.46         1.15 o                         
  -4  10   2          0.87          0.45         0.44 o                         
  -3  10   2         68.34         61.39         1.83 o                         
  -2  10   2        210.43        213.73         3.83 o                         
  -1  10   2         11.41          9.92         0.64 o                         
   0  10   2        187.47        195.92         2.55 o                         
   1  10   2         99.72         92.93         1.55 o                         
   2  10   2        528.78        558.01         4.81 o                         
   3  10   2        328.19        341.12         3.90 o                         
   4  10   2         60.12         60.56         1.36 o                         
   5  10   2        377.70        369.34         4.10 o                         
   6  10   2       1303.99       1393.43        12.93 o                         
   7  10   2          0.62          2.65         0.50 o                         
   8  10   2         17.94         23.10         0.98 o                         
   9  10   2         53.55         53.23         1.57 o                         
  10  10   2         47.80         49.60         1.80 o                         
  11  10   2         27.70         27.32         1.28 o                         
  12  10   2         74.21         77.63         3.82 o                         
  -4  11   2         10.10         10.34         0.83 o                         
  -3  11   2          0.94          1.18         0.55 o                         
  -2  11   2        398.79        405.52         8.49 o                         
  -1  11   2        103.21        101.76         2.80 o                         
   0  11   2         22.75         30.16         1.09 o                         
   1  11   2         87.57         89.72         2.14 o                         
   2  11   2        240.41        245.62         3.04 o                         
   3  11   2         34.57         35.61         1.08 o                         
   4  11   2         87.05        102.06         1.78 o                         
   5  11   2         12.36         16.50         0.78 o                         
   6  11   2         21.23         17.85         0.77 o                         
   7  11   2        468.31        445.15         6.00 o                         
   8  11   2        311.82        318.40         5.09 o                         
   9  11   2          3.02          3.43         0.50 o                         
  10  11   2          6.95          9.93         1.41 o                         
  11  11   2        204.70        233.85         6.45 o                         
  -2  12   2         17.98         13.78         2.04 o                         
  -1  12   2         45.50         45.43         2.41 o                         
   0  12   2        399.11        426.25         7.92 o                         
   1  12   2         28.35         27.82         1.16 o                         
   2  12   2         78.97         69.66         2.16 o                         
   3  12   2        530.41        534.31         7.26 o                         
   4  12   2         67.90         64.21         1.60 o                         
   5  12   2          4.72          4.18         0.50 o                         
   6  12   2        390.24        382.92         6.75 o                         
   7  12   2        545.78        564.75         7.38 o                         
   8  12   2          2.34          2.07         0.43 o                         
   9  12   2        260.60        257.39         5.49 o                         
  10  12   2         61.55         54.79         2.15 o                         
   2  13   2         65.78         73.19         2.52 o                         
   3  13   2          2.16          4.90         0.66 o                         
   4  13   2         42.11         43.03         1.40 o                         
   5  13   2          0.35          0.33         0.39 o                         
   6  13   2          1.31          0.96         0.35 o                         
   7  13   2          1.58          2.49         0.39 o                         
   8  13   2        226.60        246.37         4.93 o                         
   9  13   2         12.73         10.18         0.98 o                         
   3  14   2         86.91         89.28         3.51 o                         
   4  14   2          5.11          4.15         1.27 o                         
   5  14   2         98.82         96.23         2.65 o                         
   6  14   2         43.56         53.54         2.02 o                         
   7  14   2         14.78         12.74         1.02 o                         
   8  14   2          4.13          6.35         0.94 o                         
  -5 -13   3          7.05          7.15         1.01 o                         
  -4 -13   3        197.95        202.70         5.66 o                         
  -3 -13   3        121.49        115.50         3.06 o                         
  -2 -13   3         42.58         31.18         2.32 o                         
  -1 -13   3         35.55         28.18         2.04 o                         
  -7 -12   3          7.92          5.46         0.89 o                         
  -6 -12   3          7.46          6.29         0.68 o                         
  -5 -12   3        117.29        129.79         3.81 o                         
  -4 -12   3         84.04         82.51         2.93 o                         
  -3 -12   3         42.24         43.01         1.63 o                         
  -2 -12   3          0.59          0.35         0.51 o                         
  -1 -12   3        158.92        167.12         5.65 o                         
   0 -12   3          8.20         11.73         1.02 o                         
   1 -12   3         57.06         62.66         2.63 o                         
   2 -12   3        184.41        195.73         7.65 o                         
  -8 -11   3          5.19          5.28         0.63 o                         
  -7 -11   3         37.42         50.06         1.41 o                         
  -6 -11   3          6.67          6.29         0.70 o                         
  -5 -11   3         10.49          6.90         0.75 o                         
  -4 -11   3        470.56        488.16         9.16 o                         
  -3 -11   3         77.19         83.87         3.38 o                         
  -2 -11   3         21.65         21.96         1.21 o                         
  -1 -11   3         51.12         51.57         1.80 o                         
   0 -11   3        114.74        127.49         3.27 o                         
   1 -11   3         75.84         69.45         2.16 o                         
   2 -11   3        220.17        205.44         6.55 o                         
   3 -11   3         48.61         50.03         2.99 o                         
   4 -11   3         37.07         29.32         2.06 o                         
  -9 -10   3         36.87         38.56         1.52 o                         
  -8 -10   3        209.21        234.82         5.18 o                         
  -7 -10   3         81.77         78.77         1.98 o                         
  -6 -10   3          5.20          1.95         0.43 o                         
  -5 -10   3         38.77         36.76         1.22 o                         
  -4 -10   3        123.85        124.08         2.76 o                         
  -3 -10   3        184.62        194.40         4.97 o                         
  -2 -10   3         78.94         84.78         2.80 o                         
  -1 -10   3         94.03         98.97         2.87 o                         
   0 -10   3        177.35        175.12         3.34 o                         
   1 -10   3          2.24          2.42         0.60 o                         
   2 -10   3         23.76         25.25         1.17 o                         
   3 -10   3         18.47         14.50         1.02 o                         
   4 -10   3         55.29         61.94         2.06 o                         
   5 -10   3          5.66          6.49         1.08 o                         
 -10  -9   3         89.12         85.31         4.06 o                         
  -9  -9   3          6.25          9.55         1.00 o                         
  -8  -9   3          3.31          2.81         1.37 o                         
  -7  -9   3          0.02          1.27         0.45 o                         
  -6  -9   3         23.62         26.48         1.36 o                         
  -5  -9   3         98.70         98.23         2.23 o                         
  -4  -9   3        180.75        175.84         3.21 o                         
  -3  -9   3         52.12         45.26         1.35 o                         
  -2  -9   3        480.51        435.65         5.86 o                         
  -1  -9   3         91.43         82.22         1.80 o                         
   0  -9   3        707.90        738.02         8.83 o                         
   1  -9   3         99.25        106.73         2.16 o                         
   2  -9   3         18.34         27.54         1.06 o                         
   3  -9   3        129.69        128.52         2.62 o                         
   4  -9   3          8.51         10.39         0.74 o                         
   5  -9   3         42.71         52.29         1.79 o                         
   6  -9   3         30.47         28.68         1.21 o                         
 -10  -8   3         78.37         78.25         1.99 o                         
  -9  -8   3          4.30          4.72         0.72 o                         
  -8  -8   3         46.72         42.70         2.72 o                         
  -7  -8   3         12.25         16.59         1.15 o                         
  -6  -8   3        316.31        304.06         6.12 o                         
  -5  -8   3         53.87         45.10         2.21 o                         
  -4  -8   3        228.27        226.37         4.24 o                         
  -3  -8   3        263.28        255.58         3.42 o                         
  -2  -8   3        388.06        349.23         4.31 o                         
  -1  -8   3       1110.69       1091.21        11.48 o                         
   0  -8   3         96.73         97.35         1.79 o                         
   1  -8   3        184.51        188.26         2.53 o                         
   2  -8   3         53.06         49.20         1.15 o                         
   3  -8   3         87.08         90.21         1.61 o                         
   4  -8   3         64.77         53.77         1.29 o                         
   5  -8   3         12.13         12.01         0.66 o                         
   6  -8   3         14.84         18.28         0.86 o                         
   7  -8   3          5.10          8.12         0.70 o                         
 -10  -7   3         20.42         19.85         0.99 o                         
  -9  -7   3        157.89        161.75         4.25 o                         
  -8  -7   3         44.87         44.23         2.53 o                         
  -7  -7   3         18.47         22.31         1.24 o                         
  -6  -7   3         19.31         13.54         1.06 o                         
  -5  -7   3        110.39        108.12         3.48 o                         
  -4  -7   3        721.71        731.43        10.55 o                         
  -3  -7   3          6.42          6.09         0.55 o                         
  -2  -7   3       1303.93       1346.56        13.06 o                         
  -1  -7   3        897.42        927.41         8.24 o                         
   0  -7   3         62.08         49.99         0.98 o                         
   1  -7   3       1275.97       1241.47         8.73 o                         
   2  -7   3       1290.05       1351.21         9.87 o                         
   3  -7   3         14.98         23.38         0.77 o                         
   4  -7   3         18.66         17.04         0.68 o                         
   5  -7   3          8.16          8.74         0.59 o                         
   6  -7   3         25.61         23.14         0.93 o                         
   7  -7   3         11.56         11.28         0.60 o                         
   8  -7   3        284.31        305.20         5.26 o                         
 -11  -6   3        190.13        187.24         4.30 o                         
 -10  -6   3        290.08        315.37         5.76 o                         
  -9  -6   3         60.35         62.39         3.19 o                         
  -8  -6   3        301.68        321.42         8.53 o                         
  -7  -6   3          7.87          7.06         0.90 o                         
  -6  -6   3         67.01         54.81         2.27 o                         
  -5  -6   3        101.20        112.49         3.13 o                         
  -4  -6   3          7.57         12.11         0.94 o                         
  -3  -6   3        671.47        610.00         9.82 o                         
  -2  -6   3        172.64        186.17         3.89 o                         
  -1  -6   3        182.35        194.25         6.85 o                         
   0  -6   3         87.03         83.00         1.93 o                         
   1  -6   3        535.56        546.65         4.73 o                         
   2  -6   3        217.13        218.59         2.11 o                         
   3  -6   3          0.92          1.18         0.27 o                         
   4  -6   3         75.22         81.23         1.43 o                         
   5  -6   3        149.32        142.78         2.14 o                         
   6  -6   3        260.84        256.30         3.28 o                         
   7  -6   3         17.79         15.72         0.82 o                         
   8  -6   3         38.06         34.30         1.05 o                         
   9  -6   3         64.82         63.36         1.83 o                         
 -11  -5   3         42.84         39.65         1.68 o                         
 -10  -5   3          6.45          8.41         0.88 o                         
  -9  -5   3        103.52        113.09         3.74 o                         
  -8  -5   3        238.82        259.99         6.91 o                         
  -7  -5   3         39.81         33.47         2.78 o                         
  -6  -5   3        773.56        765.91        15.22 o                         
  -5  -5   3       1249.20       1224.21        20.20 o                         
  -4  -5   3          1.99          1.00         0.45 o                         
  -3  -5   3        450.49        450.47        11.97 o                         
  -2  -5   3        112.27        113.43         3.44 o                         
  -1  -5   3        114.97        132.26         3.13 o                         
   0  -5   3        326.33        355.11         4.88 o                         
   1  -5   3        168.32        121.42         3.27 o                         
   2  -5   3        868.16        816.32        15.66 o                         
   3  -5   3         76.70         68.02         1.26 o                         
   4  -5   3        370.53        377.47         3.82 o                         
   5  -5   3        303.52        297.27         3.41 o                         
   6  -5   3        110.49        107.77         2.02 o                         
   7  -5   3        247.35        252.05         3.81 o                         
   8  -5   3          1.96          2.28         0.50 o                         
   9  -5   3          0.21          1.36         0.42 o                         
  10  -5   3         61.65         49.33         3.45 o                         
 -11  -4   3        447.69        467.22         9.42 o                         
 -10  -4   3         65.67         75.55         2.67 o                         
  -9  -4   3         19.97         19.40         1.51 o                         
  -8  -4   3        872.86        921.17        36.29 o                         
  -7  -4   3        131.49        133.63         4.08 o                         
  -6  -4   3       1056.06       1067.75        17.44 o                         
  -5  -4   3        125.32        104.02         3.54 o                         
  -4  -4   3        766.70        798.79        12.96 o                         
  -3  -4   3        510.91        524.54         9.71 o                         
  -2  -4   3       1526.34       1689.88        29.72 o                         
  -1  -4   3        829.32        952.22        18.24 o                         
   0  -4   3         37.95         31.68         1.83 o                         
   1  -4   3        141.65        135.88         2.90 o                         
   2  -4   3        296.07        275.89         5.77 o                         
   3  -4   3         48.97         51.52         2.43 o                         
   4  -4   3        230.78        202.54         3.00 o                         
   5  -4   3         18.51         17.51         0.79 o                         
   6  -4   3          3.91          2.00         0.38 o                         
   7  -4   3        339.76        312.26         4.44 o                         
   8  -4   3        233.34        229.37         4.44 o                         
   9  -4   3         79.44         76.45         1.94 o                         
  10  -4   3         22.79         22.27         1.61 o                         
 -11  -3   3         23.23         21.06         1.05 o                         
 -10  -3   3         12.83         11.32         2.25 o                         
  -9  -3   3         66.31         55.75         2.42 o                         
  -8  -3   3         13.24         16.04         1.08 o                         
  -7  -3   3        931.81        905.42        19.43 o                         
  -6  -3   3        410.17        417.07         7.54 o                         
  -5  -3   3        924.76        944.13        12.58 o                         
  -4  -3   3        171.86        212.94         5.83 o                         
  -3  -3   3        627.89        650.69        12.42 o                         
  -2  -3   3       2366.42       2590.80        38.10 o                         
  -1  -3   3         71.50         89.80         3.24 o                         
   0  -3   3        136.13        126.74         3.16 o                         
   1  -3   3         71.39         73.79         2.96 o                         
   2  -3   3        134.95        144.20         4.37 o                         
   3  -3   3        178.52        155.11         3.42 o                         
   4  -3   3         70.74         71.05         2.58 o                         
   5  -3   3        398.80        376.80         4.78 o                         
   6  -3   3        799.02        787.84         8.38 o                         
   7  -3   3         26.52         23.98         1.11 o                         
   8  -3   3        166.60        173.53         3.68 o                         
   9  -3   3         24.75         29.19         1.35 o                         
  10  -3   3         13.92         14.11         0.80 o                         
  11  -3   3          0.09          0.26         0.26 o                         
 -11  -2   3         41.73         36.11         1.53 o                         
 -10  -2   3         31.56         29.58         1.87 o                         
  -9  -2   3         12.47         10.61         0.97 o                         
  -8  -2   3         38.84         42.82         1.85 o                         
  -7  -2   3        387.20        409.04        14.42 o                         
  -6  -2   3       1134.35       1104.27        20.58 o                         
  -5  -2   3        189.22        180.84         4.04 o                         
  -4  -2   3        646.68        656.34        19.22 o                         
  -3  -2   3          2.83          0.69         0.40 o                         
  -2  -2   3        271.63        250.53         6.53 o                         
  -1  -2   3         22.30         34.24         1.62 o                         
   0  -2   3        477.78        468.43         7.71 o                         
   1  -2   3       1078.19       1027.51        20.54 o                         
   2  -2   3       2175.01       2116.91        31.41 o                         
   3  -2   3        999.00        992.08        13.43 o                         
   4  -2   3        176.82        156.53         3.57 o                         
   5  -2   3        274.45        262.58         6.93 o                         
   6  -2   3        214.41        205.20         3.41 o                         
   7  -2   3       1485.89       1433.41        16.49 o                         
   8  -2   3        171.01        162.88         3.16 o                         
   9  -2   3        181.93        182.09         3.86 o                         
  10  -2   3         89.42         83.18         2.61 o                         
  11  -2   3          2.98          3.20         0.42 o                         
 -11  -1   3         21.75         18.61         2.59 o                         
 -10  -1   3        200.77        193.31         4.65 o                         
  -9  -1   3         74.37         74.47         3.13 o                         
  -8  -1   3         97.64         79.37         3.18 o                         
  -7  -1   3         11.54         13.42         1.08 o                         
  -6  -1   3        319.40        319.42         4.96 o                         
  -5  -1   3         63.40         55.64         2.48 o                         
  -4  -1   3          1.03          1.39         0.86 o                         
  -3  -1   3       1162.17       1031.09        26.54 o                         
  -2  -1   3          3.35          3.12         0.76 o                         
  -1  -1   3         16.29         15.32         0.86 o                         
   0  -1   3       1607.71       1455.03        33.21 o                         
   1  -1   3       4187.90       3985.79        81.58 o                         
   2  -1   3       7707.36       7762.28       140.53 o                         
   3  -1   3        939.80        915.77        17.09 o                         
   4  -1   3        361.87        312.34         5.54 o                         
   5  -1   3         61.04         55.54         2.08 o                         
   6  -1   3       1526.63       1497.77        24.50 o                         
   7  -1   3       1437.68       1428.42        18.03 o                         
   8  -1   3         30.86         36.40         1.47 o                         
   9  -1   3        263.46        261.57         4.23 o                         
  10  -1   3        525.13        524.42         8.54 o                         
  11  -1   3          2.52          1.67         0.35 o                         
  12  -1   3          0.28          0.16         0.24 o                         
 -10   0   3         39.90         37.48         2.34 o                         
  -9   0   3         60.09         54.00         1.85 o                         
  -8   0   3         11.89         14.97         1.48 o                         
  -7   0   3         90.69         82.43         2.42 o                         
  -6   0   3          7.73          5.16         0.49 o                         
  -5   0   3         98.67        101.72         2.53 o                         
  -4   0   3       1278.59       1252.38        17.90 o                         
  -3   0   3        344.31        387.83         8.61 o                         
  -2   0   3       1745.66       1598.42        26.54 o                         
  -1   0   3       3903.28       3297.34        74.44 o                         
   0   0   3          1.31          2.66         0.39 o                         
   1   0   3       1940.92       1978.64        36.09 o                         
   2   0   3       4532.25       4744.82        85.55 o                         
   3   0   3       2442.57       2611.88        60.02 o                         
   4   0   3       1721.94       1752.29        34.97 o                         
   5   0   3        218.59        191.59         5.65 o                         
   6   0   3         86.23         84.54         5.07 o                         
   7   0   3         10.72         14.97         0.85 o                         
   8   0   3         92.98         87.92         2.70 o                         
   9   0   3        154.83        143.92         4.21 o                         
  10   0   3         27.69         27.79         1.33 o                         
  11   0   3        129.87        129.63         2.77 o                         
  12   0   3         36.13         31.14         1.56 o                         
 -10   1   3         66.23         65.78         2.91 o                         
  -9   1   3         63.41         69.12         3.43 o                         
  -8   1   3         76.91         64.20         2.57 o                         
  -7   1   3          9.10          7.04         0.64 o                         
  -6   1   3          2.16          1.73         0.31 o                         
  -5   1   3        423.02        409.92         5.08 o                         
  -4   1   3        313.03        307.92         5.92 o                         
  -3   1   3       3188.47       3309.21        54.08 o                         
  -2   1   3       4601.16       4619.80        73.33 o                         
  -1   1   3        432.61        388.17         6.37 o                         
   0   1   3        229.14        211.77         3.96 o                         
   1   1   3       4353.92       4420.88       132.57 o                         
   2   1   3      15224.26      15631.32       340.88 o                         
   3   1   3       5768.73       6038.86       191.07 o                         
   4   1   3        611.89        536.33        17.56 o                         
   5   1   3          6.92          7.01         1.57 o                         
   6   1   3          0.59          2.67         1.32 o                         
   7   1   3          0.76          1.15         0.44 o                         
   8   1   3          6.73          9.53         0.90 o                         
   9   1   3        116.88        111.61         2.83 o                         
  10   1   3        247.68        236.29         4.62 o                         
  11   1   3         11.78         12.66         1.00 o                         
  12   1   3         23.39         20.42         0.83 o                         
 -10   2   3         90.22         90.14        10.40 o                         
  -9   2   3         42.44         42.03         2.30 o                         
  -8   2   3          2.40          4.00         0.77 o                         
  -7   2   3         67.05         58.22         1.61 o                         
  -6   2   3        116.35        101.58         2.12 o                         
  -5   2   3        191.50        193.39         2.88 o                         
  -4   2   3        149.73        153.05         3.61 o                         
  -3   2   3       4068.87       4197.54        64.93 o                         
  -2   2   3       1143.54       1133.64        19.69 o                         
  -1   2   3         10.08         20.19         1.51 o                         
   0   2   3       5551.85       5503.52        90.66 o                         
   1   2   3         12.24         14.81         0.87 o                         
   2   2   3       7730.15       7491.12       164.71 o                         
   3   2   3       6385.15       6300.71       171.15 o                         
   4   2   3       6936.34       6919.42       172.74 o                         
   5   2   3        826.46        823.17        40.50 o                         
   6   2   3          2.33          3.88         1.63 o                         
   7   2   3        489.24        503.30         8.93 o                         
   8   2   3        164.45        164.00         4.24 o                         
   9   2   3         38.70         33.64         1.42 o                         
  10   2   3         90.49         86.18         2.23 o                         
  11   2   3        410.45        409.37         6.08 o                         
  12   2   3        101.03        107.43         1.97 o                         
  -9   3   3        118.59        129.05         3.48 o                         
  -8   3   3          5.60          4.48         0.66 o                         
  -7   3   3         59.62         58.92         1.73 o                         
  -6   3   3        160.49        154.17         2.61 o                         
  -5   3   3          5.73          9.03         0.60 o                         
  -4   3   3        167.82        182.19         3.08 o                         
  -3   3   3         39.46         25.77         1.46 o                         
  -2   3   3       1063.94       1056.62        25.26 o                         
  -1   3   3         12.98         17.83         1.65 o                         
   0   3   3          6.26          5.71         0.84 o                         
   1   3   3        867.85        732.88        13.87 o                         
   2   3   3        607.69        592.29        11.08 o                         
   3   3   3       2004.55       1940.01        28.65 o                         
   4   3   3        117.02        132.10         4.59 o                         
   5   3   3       2158.59       2319.85        44.70 o                         
   6   3   3          0.14          1.42         0.60 o                         
   7   3   3          0.93          2.19         0.60 o                         
   8   3   3        111.32        112.27         3.43 o                         
   9   3   3         19.56         17.05         1.27 o                         
  10   3   3        171.66        175.87         5.02 o                         
  11   3   3        144.68        151.30         3.09 o                         
  12   3   3         10.65          8.36         0.55 o                         
  13   3   3         73.18         56.76         2.98 o                         
  -9   4   3        318.79        315.29         8.03 o                         
  -8   4   3          0.80          0.97         0.51 o                         
  -7   4   3          0.62          1.43         0.66 o                         
  -6   4   3        356.17        368.85         5.03 o                         
  -5   4   3       1403.67       1363.80        14.08 o                         
  -4   4   3        348.68        371.67         4.56 o                         
  -3   4   3        534.28        495.70        10.51 o                         
  -2   4   3        131.71        146.09         4.53 o                         
  -1   4   3        169.65        151.19         4.62 o                         
   0   4   3        424.59        424.19         9.47 o                         
   1   4   3         50.61         44.07         1.91 o                         
   2   4   3       1544.30       1435.26        22.13 o                         
   3   4   3         12.74         17.62         1.25 o                         
   4   4   3        917.95        856.79        16.03 o                         
   5   4   3         11.98         24.53         2.43 o                         
   6   4   3        204.68        178.23         4.83 o                         
   7   4   3         96.36        100.90         2.70 o                         
   8   4   3          7.30          7.11         0.96 o                         
   9   4   3        545.28        567.60         8.69 o                         
  10   4   3        229.03        239.04         4.25 o                         
  11   4   3        227.13        233.35         5.25 o                         
  12   4   3        486.03        497.85        10.50 o                         
  13   4   3         83.74         79.56         2.49 o                         
  -9   5   3          1.05          1.31         0.54 o                         
  -8   5   3         52.83         51.95         1.99 o                         
  -7   5   3        445.60        448.88         6.69 o                         
  -6   5   3        473.46        476.16         6.03 o                         
  -5   5   3       1194.69       1201.44        12.21 o                         
  -4   5   3         74.28         73.71         1.53 o                         
  -3   5   3         45.90         32.70         0.86 o                         
  -2   5   3       1047.18        993.94        18.51 o                         
  -1   5   3        109.01        124.44         3.64 o                         
   0   5   3        107.90        123.29         2.60 o                         
   1   5   3       1191.90       1233.13        25.90 o                         
   2   5   3       1457.38       1351.19        17.67 o                         
   3   5   3          2.47          1.59         0.87 o                         
   4   5   3       3303.00       3556.94        79.24 o                         
   5   5   3        554.49        502.61        12.40 o                         
   6   5   3        165.52        208.12         5.51 o                         
   7   5   3         40.16         54.55         1.72 o                         
   8   5   3       1359.40       1377.53        17.78 o                         
   9   5   3       1162.14       1203.63        18.68 o                         
  10   5   3        333.44        337.64         6.26 o                         
  11   5   3         20.73         22.61         1.34 o                         
  12   5   3          0.98          1.72         0.38 o                         
  13   5   3        168.15        182.61         7.55 o                         
  -8   6   3          8.84          9.48         1.04 o                         
  -7   6   3        174.21        170.28         4.05 o                         
  -6   6   3        319.22        320.28         4.37 o                         
  -5   6   3        292.36        283.27         3.84 o                         
  -4   6   3          0.71          1.00         0.33 o                         
  -3   6   3        782.58        792.70         6.59 o                         
  -2   6   3         14.93         16.32         0.49 o                         
  -1   6   3        311.89        290.81         6.70 o                         
   0   6   3        417.14        494.60         7.46 o                         
   1   6   3          2.37          1.13         0.38 o                         
   2   6   3        100.35         96.69         2.97 o                         
   3   6   3        570.03        547.55        32.93 o                         
   4   6   3       1044.83        994.26        21.92 o                         
   5   6   3          9.88         11.27         1.00 o                         
   6   6   3        751.92        830.07        10.92 o                         
   7   6   3        108.18        103.74         2.35 o                         
   8   6   3          1.93          1.98         0.45 o                         
   9   6   3        134.77        143.04         3.19 o                         
  10   6   3        204.66        224.91         4.48 o                         
  11   6   3          8.77          7.59         0.65 o                         
  12   6   3         72.35         67.17         2.39 o                         
  13   6   3          1.53          2.53         0.44 o                         
  -7   7   3         18.04         15.11         1.31 o                         
  -6   7   3         79.09         72.35         1.79 o                         
  -5   7   3        336.54        375.68         4.26 o                         
  -4   7   3        934.72        955.72         8.03 o                         
  -3   7   3          0.04          0.58         0.26 o                         
  -2   7   3        154.08        154.90         1.76 o                         
  -1   7   3        467.03        450.89         3.48 o                         
   0   7   3        100.43        115.45         1.35 o                         
   1   7   3         99.03         96.94         3.92 o                         
   2   7   3         70.61         57.27         2.94 o                         
   3   7   3          0.95          0.82         1.87 o                         
   4   7   3        114.99        114.89         8.15 o                         
   5   7   3       1454.47       1527.56        16.10 o                         
   6   7   3        177.41        157.65         2.83 o                         
   7   7   3        211.64        235.96         3.51 o                         
   8   7   3        844.85        881.02        10.08 o                         
   9   7   3        765.15        772.98         9.02 o                         
  10   7   3         42.33         43.27         1.45 o                         
  11   7   3          9.01          9.22         0.71 o                         
  12   7   3          0.34          0.66         0.26 o                         
  13   7   3         50.04         41.60         2.32 o                         
  -7   8   3          8.02          7.12         1.10 o                         
  -6   8   3         30.81         30.50         1.81 o                         
  -5   8   3         38.81         39.87         1.16 o                         
  -4   8   3          7.37          8.78         0.55 o                         
  -3   8   3        243.45        255.97         2.80 o                         
  -2   8   3         56.60         58.47         1.07 o                         
  -1   8   3         13.88         14.38         0.49 o                         
   0   8   3          5.34          9.57         0.45 o                         
   1   8   3        420.62        435.98         3.30 o                         
   2   8   3          0.04          1.08         0.31 o                         
   3   8   3        388.70        368.54         3.78 o                         
   4   8   3        122.51        141.31         2.25 o                         
   5   8   3        228.43        261.73         3.62 o                         
   6   8   3        490.26        492.75         6.30 o                         
   7   8   3         26.90         34.84         1.15 o                         
   8   8   3          6.11          8.82         0.59 o                         
   9   8   3        839.15        860.81         9.60 o                         
  10   8   3        537.81        582.07         7.64 o                         
  11   8   3          4.31          4.14         0.42 o                         
  12   8   3          0.02          0.38         0.34 o                         
  -6   9   3          1.78          1.13         0.44 o                         
  -5   9   3         24.01         25.70         1.33 o                         
  -4   9   3          9.21         11.08         0.69 o                         
  -3   9   3         33.04         33.73         1.08 o                         
  -2   9   3        394.70        380.55         3.82 o                         
  -1   9   3        358.36        341.95         3.41 o                         
   0   9   3         72.13         62.44         1.14 o                         
   1   9   3        279.28        268.34         2.52 o                         
   2   9   3        461.80        489.06         4.11 o                         
   3   9   3         29.14         26.33         0.73 o                         
   4   9   3         81.57         84.98         1.37 o                         
   5   9   3         48.61         46.96         1.38 o                         
   6   9   3        375.44        369.56         5.30 o                         
   7   9   3        184.75        161.40         2.60 o                         
   8   9   3        104.77         89.49         1.91 o                         
   9   9   3        175.30        173.82         3.08 o                         
  10   9   3          0.07          0.22         0.37 o                         
  11   9   3         80.68         82.67         2.01 o                         
  12   9   3         66.76         76.78         7.11 o                         
  -5  10   3         14.22         14.86         1.01 o                         
  -4  10   3          6.49         10.04         0.71 o                         
  -3  10   3          1.01          1.46         0.48 o                         
  -2  10   3        159.61        157.24         3.13 o                         
  -1  10   3         46.64         50.46         1.38 o                         
   0  10   3         60.77         59.98         1.23 o                         
   1  10   3         82.62         86.25         1.50 o                         
   2  10   3       1439.34       1444.68        11.17 o                         
   3  10   3          0.10          0.61         0.28 o                         
   4  10   3        343.00        331.91         3.60 o                         
   5  10   3         22.87         20.08         0.88 o                         
   6  10   3        176.66        167.10         3.16 o                         
   7  10   3       1280.25       1265.20        13.12 o                         
   8  10   3         84.88         79.69         1.84 o                         
   9  10   3         38.49         35.25         1.44 o                         
  10  10   3          0.52          0.85         0.37 o                         
  11  10   3         37.76         39.17         1.10 o                         
  12  10   3         98.10        114.47         5.37 o                         
  -4  11   3         17.19          9.37         0.97 o                         
  -3  11   3          0.36          0.83         0.59 o                         
  -2  11   3          6.14          6.09         0.78 o                         
  -1  11   3        129.77        125.12         2.50 o                         
   0  11   3        795.99        782.86         7.42 o                         
   1  11   3        228.97        220.52         2.83 o                         
   2  11   3        137.16        128.96         1.98 o                         
   3  11   3          2.87          2.69         0.41 o                         
   4  11   3        184.99        180.44         2.74 o                         
   5  11   3        122.21        126.45         2.38 o                         
   6  11   3        153.98        147.58         2.56 o                         
   7  11   3         95.50         90.62         2.15 o                         
   8  11   3         71.22         64.58         1.72 o                         
   9  11   3         83.46         74.43         1.98 o                         
  10  11   3          9.78         10.66         0.75 o                         
  11  11   3          0.51          0.32         0.36 o                         
  -2  12   3         38.99         52.51         2.13 o                         
  -1  12   3        225.23        254.06         6.57 o                         
   0  12   3         53.22         63.79         1.96 o                         
   1  12   3         13.85         16.43         0.87 o                         
   2  12   3        366.92        403.95         5.57 o                         
   3  12   3        161.53        165.55         2.47 o                         
   4  12   3         19.35         24.31         1.09 o                         
   5  12   3         87.90         88.79         1.88 o                         
   6  12   3        240.28        226.68         3.34 o                         
   7  12   3        170.04        165.10         2.80 o                         
   8  12   3        201.47        226.90         4.21 o                         
   9  12   3        588.95        645.21         8.94 o                         
  10  12   3         34.26         32.18         2.39 o                         
  11  12   3          4.86          2.37         0.51 o                         
   1  13   3        106.98        105.70         4.58 o                         
   2  13   3          4.53          4.94         0.73 o                         
   3  13   3        150.50        159.65         5.18 o                         
   4  13   3        144.42        150.15         3.64 o                         
   5  13   3         28.02         28.29         1.00 o                         
   6  13   3         36.19         32.88         1.15 o                         
   7  13   3          6.94          8.04         0.63 o                         
   8  13   3          7.66          5.03         0.46 o                         
   9  13   3         30.85         36.57         1.79 o                         
  10  13   3        258.51        226.25         8.59 o                         
   3  14   3          2.70          1.78         1.12 o                         
   4  14   3          0.04         -0.21         0.87 o                         
   5  14   3         76.96         81.74         2.19 o                         
   6  14   3         37.08         38.48         1.27 o                         
   7  14   3         11.63          8.80         0.57 o                         
   8  14   3        106.81         83.88         2.43 o                         
  -6 -12   4         20.15         15.14         0.99 o                         
  -5 -12   4         39.13         37.03         1.74 o                         
  -4 -12   4         62.08         52.52         3.36 o                         
  -3 -12   4         79.73         91.16         2.54 o                         
  -2 -12   4         54.86         49.40         2.04 o                         
  -1 -12   4          0.96          1.43         0.52 o                         
   0 -12   4          1.90          2.36         0.48 o                         
   1 -12   4         25.65         24.54         1.36 o                         
  -7 -11   4          8.22          8.20         0.62 o                         
  -6 -11   4         28.89         31.91         1.39 o                         
  -5 -11   4         55.76         57.01         2.11 o                         
  -4 -11   4        317.65        308.45         5.87 o                         
  -3 -11   4         52.78         42.95         2.04 o                         
  -2 -11   4         69.86         67.54         2.38 o                         
  -1 -11   4         60.09         71.40         2.04 o                         
   0 -11   4         15.07         20.97         1.50 o                         
   1 -11   4          0.19          0.15         0.44 o                         
   2 -11   4         24.87         21.84         1.30 o                         
   3 -11   4         53.43         61.79         3.47 o                         
  -8 -10   4          9.70          7.99         1.45 o                         
  -7 -10   4         23.21         21.77         0.95 o                         
  -6 -10   4        147.89        161.31         3.68 o                         
  -5 -10   4         37.55         29.69         1.52 o                         
  -4 -10   4          8.91          9.72         0.87 o                         
  -3 -10   4         31.83         31.88         1.83 o                         
  -2 -10   4        268.02        269.52         6.36 o                         
  -1 -10   4         25.65         24.81         1.28 o                         
   0 -10   4         59.16         59.45         2.00 o                         
   1 -10   4        157.39        165.65         3.54 o                         
   2 -10   4         39.10         37.32         1.59 o                         
   3 -10   4         44.37         42.12         2.01 o                         
   4 -10   4         40.33         48.47         1.69 o                         
   5 -10   4          8.90         11.16         1.31 o                         
  -9  -9   4         30.42         33.27         1.52 o                         
  -8  -9   4          0.40          0.57         0.42 o                         
  -7  -9   4          5.62          6.73         0.64 o                         
  -6  -9   4         81.28         83.37         2.42 o                         
  -5  -9   4          2.93          1.67         0.50 o                         
  -4  -9   4        187.15        196.53         3.62 o                         
  -3  -9   4         82.86         78.43         2.26 o                         
  -2  -9   4          0.06          0.79         0.47 o                         
  -1  -9   4         19.63         20.48         1.04 o                         
   0  -9   4        192.48        202.61         3.50 o                         
   1  -9   4       1006.54        990.62        11.76 o                         
   2  -9   4        441.95        450.02         6.97 o                         
   3  -9   4        153.92        157.12         3.82 o                         
   4  -9   4        198.72        217.99         4.19 o                         
   5  -9   4         29.68         34.33         1.49 o                         
   6  -9   4          3.22          5.38         0.50 o                         
 -10  -8   4         15.18         11.30         1.17 o                         
  -9  -8   4         47.18         55.35         1.78 o                         
  -8  -8   4         17.76         14.51         2.23 o                         
  -7  -8   4         26.08         27.10         1.39 o                         
  -6  -8   4         47.57         46.33         2.65 o                         
  -5  -8   4          5.03          6.86         0.87 o                         
  -4  -8   4        150.63        139.48         3.37 o                         
  -3  -8   4        137.20        149.97         3.26 o                         
  -2  -8   4         77.85         85.44         3.56 o                         
  -1  -8   4        543.56        569.73         8.19 o                         
   0  -8   4         63.20         58.00         1.68 o                         
   1  -8   4        572.53        567.51         6.77 o                         
   2  -8   4          0.82          2.44         0.40 o                         
   3  -8   4         48.59         55.98         1.59 o                         
   4  -8   4          0.86          0.97         0.38 o                         
   5  -8   4         17.45         15.57         0.90 o                         
   6  -8   4        120.66        114.30         2.83 o                         
   7  -8   4         13.84         11.94         0.86 o                         
 -10  -7   4          0.36          0.65         0.29 o                         
  -9  -7   4          4.13          3.72         0.77 o                         
  -8  -7   4         29.64         39.88         2.23 o                         
  -7  -7   4         95.01         75.72         3.15 o                         
  -6  -7   4         63.48         62.40         2.20 o                         
  -5  -7   4         67.64         68.23         3.41 o                         
  -4  -7   4          2.31          1.35         0.60 o                         
  -3  -7   4        166.35        164.56         3.97 o                         
  -2  -7   4         93.41        104.13         5.00 o                         
  -1  -7   4        198.33        212.86         4.01 o                         
   0  -7   4          0.69          1.00         0.32 o                         
   1  -7   4        358.95        335.84         3.90 o                         
   2  -7   4       1137.45       1155.63         9.22 o                         
   3  -7   4        350.13        348.91         3.90 o                         
   4  -7   4        213.27        211.58         2.77 o                         
   5  -7   4          0.24          0.61         0.33 o                         
   6  -7   4        117.87        110.43         1.98 o                         
   7  -7   4         43.56         41.47         1.17 o                         
   8  -7   4          0.49          0.42         0.31 o                         
 -10  -6   4         10.73         10.99         0.61 o                         
  -9  -6   4          1.90          0.80         0.48 o                         
  -8  -6   4        456.91        514.40        11.88 o                         
  -7  -6   4        197.26        192.96         6.07 o                         
  -6  -6   4        776.54        778.16        12.88 o                         
  -5  -6   4       1573.27       1534.45        22.65 o                         
  -4  -6   4        358.14        362.71         8.01 o                         
  -3  -6   4        184.52        144.58         5.56 o                         
  -2  -6   4        146.15        124.27         3.37 o                         
  -1  -6   4         49.61         61.92         2.04 o                         
   0  -6   4         69.06         68.99         1.56 o                         
   1  -6   4        101.85        106.52         1.64 o                         
   2  -6   4        117.24        113.02         1.58 o                         
   3  -6   4        130.04        127.24         1.84 o                         
   4  -6   4          7.67          6.43         0.45 o                         
   5  -6   4        118.22         99.52         1.82 o                         
   6  -6   4        110.21        120.06         2.53 o                         
   7  -6   4          9.19          7.52         0.57 o                         
   8  -6   4        136.98        143.15         2.97 o                         
   9  -6   4        103.31        105.82         2.29 o                         
 -10  -5   4        211.65        252.40         4.73 o                         
  -9  -5   4         60.13         67.56         2.30 o                         
  -8  -5   4          2.08          1.62         0.76 o                         
  -7  -5   4        782.82        795.26        20.83 o                         
  -6  -5   4       1725.29       1727.53        27.93 o                         
  -5  -5   4        776.26        793.72        12.97 o                         
  -4  -5   4         36.31         38.77         1.59 o                         
  -3  -5   4       1002.22       1012.77        15.47 o                         
  -2  -5   4         52.18         70.47         2.85 o                         
  -1  -5   4         84.62         81.88         3.95 o                         
   0  -5   4        316.10        318.21        11.23 o                         
   1  -5   4        141.30        125.92         3.53 o                         
   2  -5   4          1.85          6.53         0.46 o                         
   3  -5   4        321.98        304.47         3.10 o                         
   4  -5   4       1359.60       1386.93        11.42 o                         
   5  -5   4         57.56         58.57         1.30 o                         
   6  -5   4          9.40          9.61         0.65 o                         
   7  -5   4        274.74        294.26         4.00 o                         
   8  -5   4          0.05          0.10         0.32 o                         
   9  -5   4          0.23          0.61         0.31 o                         
  10  -5   4         40.12         32.35         1.05 o                         
 -10  -4   4         21.10         27.89         1.42 o                         
  -9  -4   4        163.19        169.11         4.05 o                         
  -8  -4   4        180.66        196.31         6.23 o                         
  -7  -4   4        387.36        401.74         7.36 o                         
  -6  -4   4         31.63         30.73         1.68 o                         
  -5  -4   4         20.73         26.71         1.67 o                         
  -4  -4   4       1675.55       1700.46        25.43 o                         
  -3  -4   4        140.24        154.84         7.59 o                         
  -2  -4   4        249.83        234.70         6.28 o                         
  -1  -4   4         98.91        118.20         3.55 o                         
   0  -4   4          3.05          1.05         0.45 o                         
   1  -4   4         90.29        107.66         2.63 o                         
   2  -4   4        197.12        227.11         5.05 o                         
   3  -4   4        702.00        700.78        17.24 o                         
   4  -4   4        109.32        113.66         1.88 o                         
   5  -4   4        987.84        995.16        10.40 o                         
   6  -4   4        784.43        770.56         8.16 o                         
   7  -4   4          1.13          1.38         0.41 o                         
   8  -4   4        169.79        167.22         3.00 o                         
   9  -4   4          4.01          4.90         0.71 o                         
  10  -4   4        237.75        243.81         4.99 o                         
 -10  -3   4         20.76         23.36         1.91 o                         
  -9  -3   4         27.01         30.38         1.69 o                         
  -8  -3   4          0.77          0.54         0.63 o                         
  -7  -3   4         64.80         79.80         2.82 o                         
  -6  -3   4        267.10        261.44         5.04 o                         
  -5  -3   4        201.56        184.32         3.99 o                         
  -4  -3   4         62.13         43.51         2.80 o                         
  -3  -3   4        831.35        779.84        19.83 o                         
  -2  -3   4          3.25          1.39         0.41 o                         
  -1  -3   4         17.38         16.01         1.07 o                         
   0  -3   4        350.25        367.24         7.05 o                         
   1  -3   4       1083.24       1072.27        18.80 o                         
   2  -3   4       1514.16       1612.93        21.94 o                         
   3  -3   4       1147.06       1244.55        20.61 o                         
   4  -3   4         70.65         63.49         2.77 o                         
   5  -3   4         44.55         38.38         1.09 o                         
   6  -3   4        214.24        211.42         3.05 o                         
   7  -3   4       1397.10       1418.92        13.90 o                         
   8  -3   4        567.22        578.49         7.07 o                         
   9  -3   4        346.11        340.50         5.01 o                         
  10  -3   4         66.15         67.77         1.78 o                         
  11  -3   4          0.70          0.28         0.25 o                         
 -10  -2   4          4.60          4.30         0.64 o                         
  -9  -2   4        368.41        401.52         9.38 o                         
  -8  -2   4          0.97          3.85         0.78 o                         
  -7  -2   4         31.34         24.16         1.79 o                         
  -6  -2   4         60.38         54.69         2.13 o                         
  -5  -2   4          6.53          7.32         0.67 o                         
  -4  -2   4       1784.13       1835.17        45.01 o                         
  -3  -2   4        122.15        143.73         6.66 o                         
  -2  -2   4         86.59         88.14         2.27 o                         
  -1  -2   4         57.52         33.08         1.51 o                         
   0  -2   4        434.21        426.97        13.28 o                         
   1  -2   4         51.21         49.06         3.03 o                         
   2  -2   4       1150.87       1190.48        24.90 o                         
   3  -2   4        609.15        639.07         9.25 o                         
   4  -2   4        530.99        555.51         8.81 o                         
   5  -2   4         32.26         27.97         1.52 o                         
   6  -2   4        613.22        571.78         6.97 o                         
   7  -2   4        629.12        620.69         6.56 o                         
   8  -2   4        107.33        101.86         2.15 o                         
   9  -2   4         52.91         50.76         1.71 o                         
  10  -2   4         87.50         92.65         3.43 o                         
  11  -2   4        261.22        252.10         3.64 o                         
 -10  -1   4         20.62         25.49         1.80 o                         
  -9  -1   4         73.58         89.42         3.51 o                         
  -8  -1   4        113.71        120.00         2.92 o                         
  -7  -1   4         10.23          5.04         0.59 o                         
  -6  -1   4          8.13          5.30         0.81 o                         
  -5  -1   4        292.71        308.86         6.18 o                         
  -4  -1   4        297.55        275.25        11.31 o                         
  -3  -1   4       3497.55       3565.23        97.01 o                         
  -2  -1   4        434.46        386.29        11.03 o                         
  -1  -1   4       1306.99       1254.16        45.27 o                         
   0  -1   4         36.95         45.67         3.08 o                         
   1  -1   4       1097.95       1032.07        21.52 o                         
   2  -1   4       1057.05       1198.71        27.89 o                         
   3  -1   4        328.66        357.32         6.21 o                         
   4  -1   4         34.52         32.38         1.40 o                         
   5  -1   4          3.81          6.43         0.86 o                         
   6  -1   4         94.46        104.49         2.51 o                         
   7  -1   4        188.88        189.25         3.09 o                         
   8  -1   4        411.22        377.96         5.10 o                         
   9  -1   4         22.05         19.04         1.00 o                         
  10  -1   4         78.34         75.83         2.62 o                         
  11  -1   4        194.55        200.10         3.27 o                         
  12  -1   4         35.71         27.17         1.97 o                         
 -10   0   4         17.81         20.96         1.12 o                         
  -9   0   4          1.22          1.94         0.43 o                         
  -8   0   4          5.96          9.45         0.90 o                         
  -7   0   4        909.03        850.82        11.54 o                         
  -6   0   4         12.95         16.83         1.04 o                         
  -5   0   4        256.34        248.95         7.87 o                         
  -4   0   4        153.35        134.40         4.82 o                         
  -3   0   4       1638.71       1676.95        34.94 o                         
  -2   0   4       5099.94       5023.70       100.68 o                         
  -1   0   4        760.90        786.65        26.94 o                         
   0   0   4       2756.49       2741.83        89.46 o                         
   1   0   4        248.93        219.51         5.78 o                         
   2   0   4       6210.98       6436.77       145.02 o                         
   3   0   4       1884.87       1787.37        33.89 o                         
   4   0   4          2.54          5.18         0.64 o                         
   5   0   4        379.97        387.61         8.29 o                         
   6   0   4        239.20        229.09         6.30 o                         
   7   0   4         19.89         18.28         0.87 o                         
   8   0   4        229.48        221.17         4.28 o                         
   9   0   4         14.19         18.89         1.54 o                         
  10   0   4         65.50         70.05         2.01 o                         
  11   0   4         86.11         86.97         2.13 o                         
  12   0   4          1.01          1.48         0.51 o                         
 -10   1   4          1.33          1.10         0.35 o                         
  -9   1   4         97.97         84.04         2.79 o                         
  -8   1   4        440.13        409.28         6.25 o                         
  -7   1   4        345.75        320.99         6.57 o                         
  -6   1   4         48.64         45.26         1.63 o                         
  -5   1   4         32.84         37.98         1.35 o                         
  -4   1   4          0.85          1.04         0.44 o                         
  -3   1   4         21.97         26.23         1.65 o                         
  -2   1   4        735.02        795.78        13.44 o                         
  -1   1   4       3209.02       2974.57        49.00 o                         
   0   1   4       1485.18       1441.98        34.45 o                         
   1   1   4        329.81        328.18         6.15 o                         
   2   1   4       4830.64       4800.93       107.64 o                         
   3   1   4        224.54        303.99        15.02 o                         
   4   1   4       2973.10       3214.51        75.44 o                         
   5   1   4       2476.30       2656.87        39.74 o                         
   6   1   4        387.32        410.10         9.91 o                         
   7   1   4         10.64         14.59         1.18 o                         
   8   1   4          3.25          1.21         0.48 o                         
   9   1   4        228.64        216.36         4.09 o                         
  10   1   4        269.83        254.59         4.83 o                         
  11   1   4         63.52         66.62         1.80 o                         
  12   1   4          1.85          2.01         0.36 o                         
  -9   2   4         15.36         15.81         0.87 o                         
  -8   2   4         15.96         16.15         1.14 o                         
  -7   2   4        259.38        252.96         4.93 o                         
  -6   2   4         78.32         79.43         2.79 o                         
  -5   2   4         58.44         52.42         1.72 o                         
  -4   2   4         82.61         75.15         1.83 o                         
  -3   2   4          7.40          3.08         0.78 o                         
  -2   2   4       2361.66       2367.35        39.42 o                         
  -1   2   4        963.04        996.76        27.22 o                         
   0   2   4        472.20        425.11        10.95 o                         
   1   2   4       1384.58       1295.09        19.37 o                         
   2   2   4       1208.99       1151.54        27.85 o                         
   3   2   4       1670.54       1620.06        55.85 o                         
   4   2   4       1886.02       1711.31        43.39 o                         
   5   2   4        532.36        528.30        13.99 o                         
   6   2   4        351.09        333.90        10.59 o                         
   7   2   4          1.05          1.66         0.52 o                         
   8   2   4         21.62         17.43         1.41 o                         
   9   2   4         15.74         13.07         1.05 o                         
  10   2   4        105.63        104.36         2.20 o                         
  11   2   4        978.73       1018.53        17.72 o                         
  12   2   4          1.17          1.81         0.33 o                         
  13   2   4         85.45         70.09         2.00 o                         
  -9   3   4         68.75         74.57         2.31 o                         
  -8   3   4          0.20          0.83         0.43 o                         
  -7   3   4        117.27        124.42         3.42 o                         
  -6   3   4        645.92        615.34         8.14 o                         
  -5   3   4        246.91        232.34         3.92 o                         
  -4   3   4        268.52        268.75         3.66 o                         
  -3   3   4        241.12        209.41         6.37 o                         
  -2   3   4         57.52         49.27         2.44 o                         
  -1   3   4         49.85         52.74         2.88 o                         
   0   3   4       2532.21       2453.73        38.01 o                         
   1   3   4        708.73        703.19        18.41 o                         
   2   3   4        367.71        422.66         9.87 o                         
   3   3   4        294.16        243.65         7.03 o                         
   4   3   4        948.49        949.13        20.64 o                         
   5   3   4       4228.83       4503.91        72.28 o                         
   6   3   4       1610.93       1612.67        29.03 o                         
   7   3   4        658.50        638.27        12.20 o                         
   8   3   4          1.80          1.66         0.80 o                         
   9   3   4         39.52         35.43         2.08 o                         
  10   3   4         26.47         21.22         1.09 o                         
  11   3   4        109.43        109.47         3.69 o                         
  12   3   4         61.87         64.71         1.91 o                         
  13   3   4          8.60          5.66         0.44 o                         
  -9   4   4          0.21          0.05         0.31 o                         
  -8   4   4         23.11         28.26         1.06 o                         
  -7   4   4        210.27        211.04         4.24 o                         
  -6   4   4         86.56         75.11         2.37 o                         
  -5   4   4        223.55        217.73         3.26 o                         
  -4   4   4         90.30        102.87         2.71 o                         
  -3   4   4       2343.48       2411.05        24.55 o                         
  -2   4   4        118.38        131.16         3.85 o                         
  -1   4   4        519.86        571.74        23.03 o                         
   0   4   4        542.55        615.21        12.55 o                         
   1   4   4        112.20        143.90         4.48 o                         
   2   4   4          1.54          4.57         1.04 o                         
   3   4   4         18.16         15.27         1.22 o                         
   4   4   4          7.60          3.00         0.59 o                         
   5   4   4        337.76        395.56         8.14 o                         
   6   4   4       1939.10       2049.02        31.50 o                         
   7   4   4        274.55        290.08         6.26 o                         
   8   4   4        217.54        232.69         5.67 o                         
   9   4   4         37.79         37.00         1.87 o                         
  10   4   4        114.27        108.85         3.07 o                         
  11   4   4         13.60         17.12         1.67 o                         
  12   4   4         12.24         14.49         0.85 o                         
  13   4   4          0.85          0.28         0.27 o                         
  -8   5   4        175.87        166.33         4.48 o                         
  -7   5   4         36.91         36.56         1.46 o                         
  -6   5   4        176.35        174.94         3.31 o                         
  -5   5   4        439.56        445.79         5.81 o                         
  -4   5   4       5101.56       5114.74        43.66 o                         
  -3   5   4       1873.83       1824.75        16.92 o                         
  -2   5   4        140.59        143.41         2.17 o                         
  -1   5   4         27.99         22.78         1.51 o                         
   0   5   4        210.99        253.31         4.26 o                         
   1   5   4        386.38        421.31         7.25 o                         
   2   5   4         56.23         43.27         1.66 o                         
   3   5   4        360.01        386.30         5.95 o                         
   4   5   4        204.76        201.07         4.09 o                         
   5   5   4        586.22        698.94        10.67 o                         
   6   5   4       1014.68       1032.25        20.46 o                         
   7   5   4       1072.45       1098.13        16.61 o                         
   8   5   4         82.97         75.63         2.59 o                         
   9   5   4        278.46        274.32         6.07 o                         
  10   5   4          0.65          0.85         0.59 o                         
  11   5   4         66.95         66.21         2.08 o                         
  12   5   4        128.03        129.54         2.62 o                         
  13   5   4          7.59          6.59         0.56 o                         
  -8   6   4          0.28          0.31         0.31 o                         
  -7   6   4        576.70        593.02         8.51 o                         
  -6   6   4          7.37          5.80         0.63 o                         
  -5   6   4         21.58         19.17         0.84 o                         
  -4   6   4       2088.98       2096.61        18.39 o                         
  -3   6   4        455.53        463.58         4.70 o                         
  -2   6   4        316.51        289.82         2.75 o                         
  -1   6   4        335.86        355.31         3.60 o                         
   0   6   4         15.77         20.76         1.10 o                         
   1   6   4        947.46        987.22        25.75 o                         
   2   6   4        581.69        623.86        11.07 o                         
   3   6   4        142.80        151.49         3.60 o                         
   4   6   4         11.96         15.98         1.43 o                         
   5   6   4         22.14         21.75         2.20 o                         
   6   6   4        374.86        361.07        10.72 o                         
   7   6   4         48.64         52.22         1.42 o                         
   8   6   4       1339.74       1378.95        14.48 o                         
   9   6   4         25.17         29.04         1.39 o                         
  10   6   4        119.47        125.34         3.50 o                         
  11   6   4         42.63         42.68         1.64 o                         
  12   6   4         52.07         52.74         1.54 o                         
  13   6   4          1.53          1.25         0.33 o                         
  -7   7   4          9.70          8.03         0.80 o                         
  -6   7   4         79.52         85.31         2.18 o                         
  -5   7   4        143.26        146.30         2.59 o                         
  -4   7   4          6.33          4.06         0.46 o                         
  -3   7   4        919.79        930.11         9.20 o                         
  -2   7   4        122.33        124.28         1.57 o                         
  -1   7   4          7.62          8.36         0.36 o                         
   0   7   4        338.29        346.32         2.78 o                         
   1   7   4        686.28        731.77         7.03 o                         
   2   7   4        552.50        562.53        12.07 o                         
   3   7   4        321.94        369.10         7.86 o                         
   4   7   4        507.84        478.65         9.03 o                         
   5   7   4        403.20        393.94         5.73 o                         
   6   7   4        300.42        349.97         6.91 o                         
   7   7   4        939.36        956.51         9.69 o                         
   8   7   4          1.66          1.78         0.43 o                         
   9   7   4        242.27        253.81         4.18 o                         
  10   7   4        453.36        465.92         6.81 o                         
  11   7   4         70.70         76.03         2.06 o                         
  12   7   4         90.07         94.80         1.97 o                         
  13   7   4          7.14          7.39         0.53 o                         
  -6   8   4         77.25         81.70         2.82 o                         
  -5   8   4         54.64         56.15         2.32 o                         
  -4   8   4         39.01         41.92         1.32 o                         
  -3   8   4          2.95          4.33         0.42 o                         
  -2   8   4        121.31        125.50         1.75 o                         
  -1   8   4        147.24        143.17         1.67 o                         
   0   8   4        504.72        515.81         4.20 o                         
   1   8   4         43.78         46.56         0.85 o                         
   2   8   4         50.55         40.65         0.79 o                         
   3   8   4        457.69        411.96         3.40 o                         
   4   8   4          0.02          0.45         0.29 o                         
   5   8   4         10.01          7.42         0.60 o                         
   6   8   4        701.67        734.01         8.52 o                         
   7   8   4         28.77         21.92         0.97 o                         
   8   8   4        385.96        362.15         6.87 o                         
   9   8   4        615.71        640.28         8.24 o                         
  10   8   4        478.61        487.75         6.32 o                         
  11   8   4        184.41        184.34         2.98 o                         
  12   8   4          1.36          1.00         0.32 o                         
  13   8   4          5.29          3.07         0.73 o                         
  -6   9   4        108.14         99.32         4.57 o                         
  -5   9   4         86.67         87.23         2.65 o                         
  -4   9   4         26.07         26.86         1.36 o                         
  -3   9   4         22.97         22.89         0.95 o                         
  -2   9   4         89.96         97.16         1.87 o                         
  -1   9   4          2.07          1.90         0.35 o                         
   0   9   4        349.62        316.60         3.14 o                         
   1   9   4        198.53        198.74         2.07 o                         
   2   9   4         49.62         47.31         0.92 o                         
   3   9   4        325.71        308.91         2.92 o                         
   4   9   4        147.39        138.98         2.12 o                         
   5   9   4          2.72          2.54         0.34 o                         
   6   9   4         25.45         26.82         0.97 o                         
   7   9   4        169.11        155.32         2.84 o                         
   8   9   4         94.70         81.49         2.12 o                         
   9   9   4          6.52          3.75         0.50 o                         
  10   9   4         85.72         88.18         1.88 o                         
  11   9   4        667.99        704.82         8.53 o                         
  12   9   4         20.46         20.79         0.89 o                         
  -5  10   4        127.63        122.32         5.46 o                         
  -4  10   4          8.64         12.44         1.25 o                         
  -3  10   4         13.30         10.26         0.75 o                         
  -2  10   4          2.32          2.47         0.54 o                         
  -1  10   4         44.36         42.06         1.19 o                         
   0  10   4        660.89        645.76         5.59 o                         
   1  10   4         57.51         57.65         1.10 o                         
   2  10   4         59.17         54.36         1.06 o                         
   3  10   4         64.52         65.61         1.26 o                         
   4  10   4        436.69        405.34         4.45 o                         
   5  10   4       1654.87       1672.83        15.02 o                         
   6  10   4          1.76          3.22         0.46 o                         
   7  10   4         48.75         44.11         1.46 o                         
   8  10   4        133.75        151.57         2.99 o                         
   9  10   4          7.29         12.13         0.83 o                         
  10  10   4          0.38          1.07         0.42 o                         
  11  10   4          0.95          0.93         0.31 o                         
  12  10   4         19.87         20.70         1.19 o                         
  -4  11   4         23.59         22.62         1.88 o                         
  -3  11   4         44.31         51.18         3.02 o                         
  -2  11   4         63.11         75.23         4.95 o                         
  -1  11   4         77.91         68.69         1.80 o                         
   0  11   4         84.45         88.11         1.92 o                         
   1  11   4        378.31        356.33         3.86 o                         
   2  11   4        288.81        282.21         3.07 o                         
   3  11   4         53.60         55.19         1.47 o                         
   4  11   4       1143.25       1168.33        11.88 o                         
   5  11   4        154.16        161.00         2.44 o                         
   6  11   4        257.63        256.21         3.73 o                         
   7  11   4         82.92         78.60         2.12 o                         
   8  11   4         39.20         40.24         1.36 o                         
   9  11   4          3.37          8.05         0.63 o                         
  10  11   4         36.61         33.83         1.20 o                         
  11  11   4         42.76         38.75         1.60 o                         
  12  11   4         29.25         26.49         1.97 o                         
  -2  12   4         53.76         38.37         3.02 o                         
  -1  12   4         11.58          7.40         0.77 o                         
   0  12   4         11.91          8.62         0.72 o                         
   1  12   4        636.93        654.80         8.95 o                         
   2  12   4         19.46         18.12         0.96 o                         
   3  12   4          6.10          7.07         0.58 o                         
   4  12   4        340.49        353.47         4.65 o                         
   5  12   4        116.29        117.82         2.28 o                         
   6  12   4        225.20        225.23         3.82 o                         
   7  12   4         11.69         11.56         0.82 o                         
   8  12   4        114.24        114.56         2.38 o                         
   9  12   4         79.33         71.07         1.71 o                         
  10  12   4         65.33         67.36         1.62 o                         
  11  12   4          1.88          3.07         0.42 o                         
   0  13   4         26.12         43.90         3.59 o                         
   1  13   4         30.94         32.84         1.60 o                         
   2  13   4        291.46        284.39         6.34 o                         
   3  13   4        121.63        122.72         3.15 o                         
   4  13   4        192.96        197.99         3.35 o                         
   5  13   4          0.63          0.83         0.40 o                         
   6  13   4          3.96          3.48         0.63 o                         
   7  13   4         35.54         33.46         1.29 o                         
   8  13   4        213.52        196.76         5.41 o                         
   9  13   4        168.18        168.91         3.95 o                         
  10  13   4         34.08         22.72         0.98 o                         
   3  14   4         49.82         51.71         3.96 o                         
   4  14   4         52.06         47.62         2.08 o                         
   5  14   4          2.47          3.57         0.59 o                         
   6  14   4         35.58         39.09         1.57 o                         
   7  14   4          2.41          1.58         0.46 o                         
   8  14   4         18.04         19.18         0.89 o                         
  -4 -12   5         64.13         52.87         3.02 o                         
  -3 -12   5          3.54          5.56         0.60 o                         
  -2 -12   5         46.02         31.81         2.34 o                         
  -1 -12   5         12.25         14.94         0.91 o                         
   0 -12   5        207.85        184.15         7.20 o                         
  -6 -11   5        336.80        289.44         9.19 o                         
  -5 -11   5         63.78         60.36         2.42 o                         
  -4 -11   5          0.42          0.27         0.36 o                         
  -3 -11   5         51.84         51.75         2.87 o                         
  -2 -11   5          2.62          2.27         0.56 o                         
  -1 -11   5         65.37         60.28         2.36 o                         
   0 -11   5         70.58         72.33         2.29 o                         
   1 -11   5          1.51          0.98         0.49 o                         
   2 -11   5        120.25        117.26         4.75 o                         
   3 -11   5        112.79         97.49         4.36 o                         
  -7 -10   5          2.20          3.55         0.69 o                         
  -6 -10   5          0.06          0.66         0.41 o                         
  -5 -10   5        488.45        507.60         9.69 o                         
  -4 -10   5         43.24         51.13         1.73 o                         
  -3 -10   5        249.61        233.17         5.53 o                         
  -2 -10   5         17.49         18.79         1.40 o                         
  -1 -10   5          3.35          6.75         0.73 o                         
   0 -10   5        146.39        154.98         3.31 o                         
   1 -10   5         66.57         56.13         2.14 o                         
   2 -10   5        234.35        254.27         5.53 o                         
   3 -10   5         35.51         37.19         1.79 o                         
   4 -10   5         17.34         14.10         1.19 o                         
  -8  -9   5          4.14          2.41         0.56 o                         
  -7  -9   5         55.49         51.39         1.47 o                         
  -6  -9   5        178.59        175.51         4.32 o                         
  -5  -9   5        110.66        119.73         3.27 o                         
  -4  -9   5        120.82        104.05         2.80 o                         
  -3  -9   5          1.54          0.95         0.57 o                         
  -2  -9   5         69.73         74.98         2.64 o                         
  -1  -9   5         20.52         20.29         1.35 o                         
   0  -9   5         17.56         19.68         1.08 o                         
   1  -9   5         81.28         87.40         4.01 o                         
   2  -9   5         39.71         42.57         2.01 o                         
   3  -9   5        196.41        196.75         3.85 o                         
   4  -9   5         84.48         87.06         2.59 o                         
   5  -9   5        276.27        301.62         6.76 o                         
   6  -9   5        337.88        335.37        11.95 o                         
  -9  -8   5         22.81         20.92         2.14 o                         
  -8  -8   5          0.14          0.79         0.45 o                         
  -7  -8   5          6.50          4.61         0.66 o                         
  -6  -8   5        127.22        132.26         3.46 o                         
  -5  -8   5        983.23        969.29        17.48 o                         
  -4  -8   5        350.76        373.64         6.43 o                         
  -3  -8   5       1600.81       1535.28        19.01 o                         
  -2  -8   5          0.03          0.53         0.78 o                         
  -1  -8   5          4.36          6.33         0.85 o                         
   0  -8   5         57.01         51.39         2.07 o                         
   1  -8   5          3.11          1.68         0.50 o                         
   2  -8   5        465.26        453.66         5.90 o                         
   3  -8   5        262.88        260.19         4.11 o                         
   4  -8   5        257.41        260.26         4.52 o                         
   5  -8   5         25.50         31.39         1.21 o                         
   6  -8   5        219.78        248.88         4.58 o                         
   7  -8   5         41.75         46.77         2.32 o                         
  -9  -7   5          0.95          0.84         0.38 o                         
  -8  -7   5          3.01          3.20         0.79 o                         
  -7  -7   5         18.65         14.22         1.02 o                         
  -6  -7   5          0.40          0.78         0.49 o                         
  -5  -7   5        496.32        498.87         9.74 o                         
  -4  -7   5        286.64        279.23         6.15 o                         
  -3  -7   5         16.11         12.00         1.01 o                         
  -2  -7   5        378.97        375.20        10.53 o                         
  -1  -7   5        291.52        299.94         6.60 o                         
   0  -7   5         68.86         60.00         1.87 o                         
   1  -7   5         10.56          9.80         0.81 o                         
   2  -7   5        138.22        146.84         3.95 o                         
   3  -7   5        710.19        703.12         7.23 o                         
   4  -7   5         25.67         29.91         1.03 o                         
   5  -7   5         27.11         26.27         0.95 o                         
   6  -7   5         73.64         84.19         2.01 o                         
   7  -7   5          2.75          2.51         0.45 o                         
   8  -7   5        268.90        231.90         6.89 o                         
 -10  -6   5          1.66          1.52         0.61 o                         
  -9  -6   5          5.59          8.05         0.82 o                         
  -8  -6   5          8.78          7.70         1.04 o                         
  -7  -6   5          4.31          1.63         0.71 o                         
  -6  -6   5        232.11        232.47         4.82 o                         
  -5  -6   5        488.94        490.06         9.07 o                         
  -4  -6   5        161.85        161.38         4.20 o                         
  -3  -6   5        196.66        171.30         4.73 o                         
  -2  -6   5        210.06        210.27         4.46 o                         
  -1  -6   5          0.60          1.57         0.46 o                         
   0  -6   5          0.65          0.92         0.38 o                         
   1  -6   5          0.79          1.42         0.36 o                         
   2  -6   5        125.33        112.79         1.85 o                         
   3  -6   5        258.65        245.22         2.67 o                         
   4  -6   5         90.09         87.65         1.61 o                         
   5  -6   5          1.35          1.22         0.29 o                         
   6  -6   5         33.30         37.15         1.21 o                         
   7  -6   5          4.13          3.70         0.44 o                         
   8  -6   5         18.01         25.82         0.94 o                         
   9  -6   5          3.59          3.59         0.55 o                         
 -10  -5   5         23.48         17.81         1.37 o                         
  -9  -5   5         21.57         34.77         1.43 o                         
  -8  -5   5          6.79          5.09         0.83 o                         
  -7  -5   5          6.71          6.54         1.45 o                         
  -6  -5   5        202.13        192.40         8.88 o                         
  -5  -5   5         36.02         29.07         1.47 o                         
  -4  -5   5         59.30         54.97         2.02 o                         
  -3  -5   5          1.53          0.85         0.40 o                         
  -2  -5   5        203.96        201.10         4.42 o                         
  -1  -5   5        346.64        329.25         7.47 o                         
   0  -5   5         26.67         35.30         1.38 o                         
   1  -5   5         83.14         73.76         1.93 o                         
   2  -5   5         96.28         95.03         1.70 o                         
   3  -5   5        138.92        121.76         1.98 o                         
   4  -5   5         20.34         16.30         0.78 o                         
   5  -5   5        823.31        833.33         8.41 o                         
   6  -5   5         59.95         50.86         1.40 o                         
   7  -5   5          4.16          2.98         0.47 o                         
   8  -5   5         33.52         35.67         1.27 o                         
   9  -5   5         14.82         14.26         0.78 o                         
 -10  -4   5         17.67         12.84         0.91 o                         
  -9  -4   5         68.10         78.62         3.66 o                         
  -8  -4   5          0.79          0.27         0.65 o                         
  -7  -4   5        296.88        311.00         7.06 o                         
  -6  -4   5       1712.93       1707.68        28.54 o                         
  -5  -4   5       1337.66       1378.73        22.96 o                         
  -4  -4   5        104.59         87.97         2.59 o                         
  -3  -4   5         26.58         22.58         1.18 o                         
  -2  -4   5         42.89         39.34         3.77 o                         
  -1  -4   5          8.73         12.01         1.47 o                         
   0  -4   5        221.95        212.66         8.01 o                         
   1  -4   5          1.85          0.47         0.44 o                         
   2  -4   5         13.54         18.41         1.30 o                         
   3  -4   5         30.83         32.88         1.03 o                         
   4  -4   5         59.77         50.30         1.20 o                         
   5  -4   5       1990.82       1993.87        16.90 o                         
   6  -4   5          3.06          5.19         0.44 o                         
   7  -4   5         59.23         53.38         1.42 o                         
   8  -4   5         37.20         37.68         1.28 o                         
   9  -4   5         17.11         15.35         0.73 o                         
  10  -4   5        227.28        217.63         3.38 o                         
 -10  -3   5         22.17         18.16         1.79 o                         
  -9  -3   5         41.55         39.36         1.78 o                         
  -8  -3   5         11.69          6.96         0.88 o                         
  -7  -3   5         42.32         45.80         2.23 o                         
  -6  -3   5         85.32         82.31         2.65 o                         
  -5  -3   5        169.39        155.13         3.43 o                         
  -4  -3   5       1224.79       1223.67        15.60 o                         
  -3  -3   5        100.50        118.55         4.37 o                         
  -2  -3   5         33.65         45.69         4.81 o                         
  -1  -3   5        230.70        234.25         7.21 o                         
   0  -3   5         28.17          9.28         1.21 o                         
   1  -3   5        276.01        250.19         9.89 o                         
   2  -3   5        296.56        262.59         4.96 o                         
   3  -3   5         88.97         76.90         2.47 o                         
   4  -3   5         83.33         77.07         1.82 o                         
   5  -3   5        106.97         91.97         1.65 o                         
   6  -3   5       1346.88       1347.06        12.66 o                         
   7  -3   5          0.06          0.51         0.36 o                         
   8  -3   5          6.12          8.23         0.64 o                         
   9  -3   5        257.50        270.40         3.82 o                         
  10  -3   5         15.95         16.59         0.79 o                         
  11  -3   5        335.61        316.16         6.92 o                         
 -10  -2   5         95.02         90.41         2.72 o                         
  -9  -2   5         17.23         15.99         1.04 o                         
  -8  -2   5         21.09         26.65         1.75 o                         
  -7  -2   5        705.41        639.39        10.75 o                         
  -6  -2   5       1207.01       1205.28        15.83 o                         
  -5  -2   5       1711.51       1710.44        21.17 o                         
  -4  -2   5        279.11        277.01         4.35 o                         
  -3  -2   5         87.09         91.97         3.67 o                         
  -2  -2   5        296.75        293.07         9.77 o                         
  -1  -2   5         58.69         68.53         3.24 o                         
   0  -2   5        357.52        327.89         8.87 o                         
   1  -2   5        157.37        208.10         4.43 o                         
   2  -2   5        341.03        345.86        11.20 o                         
   3  -2   5        558.50        596.25         9.36 o                         
   4  -2   5         65.16         49.37         1.89 o                         
   5  -2   5       2034.10       2037.07        21.10 o                         
   6  -2   5        204.28        199.59         3.02 o                         
   7  -2   5        150.90        142.79         2.45 o                         
   8  -2   5        576.17        581.81         6.45 o                         
   9  -2   5        272.46        266.56         3.91 o                         
  10  -2   5        171.27        181.44         2.92 o                         
  11  -2   5        172.04        181.88         4.53 o                         
 -10  -1   5         76.85         68.30         2.63 o                         
  -9  -1   5         10.23         11.18         0.89 o                         
  -8  -1   5          6.51          4.56         0.65 o                         
  -7  -1   5        501.23        477.19         6.50 o                         
  -6  -1   5          6.17          8.91         0.83 o                         
  -5  -1   5        343.75        320.84         6.73 o                         
  -4  -1   5        208.04        199.41         3.82 o                         
  -3  -1   5        552.29        521.59        12.73 o                         
  -2  -1   5       1714.87       1817.76        42.24 o                         
  -1  -1   5         27.67         36.59         2.29 o                         
   0  -1   5        250.60        317.35         8.14 o                         
   1  -1   5        248.57        233.89         7.39 o                         
   2  -1   5         22.92         23.31         1.19 o                         
   3  -1   5        508.69        450.20         8.93 o                         
   4  -1   5          0.95          4.14         0.54 o                         
   5  -1   5         16.25         16.96         1.15 o                         
   6  -1   5       1142.18       1141.71        11.69 o                         
   7  -1   5        183.69        184.62         3.24 o                         
   8  -1   5         13.98         14.90         0.83 o                         
   9  -1   5          9.62          8.73         0.65 o                         
  10  -1   5        153.51        142.46         2.78 o                         
  11  -1   5        227.21        230.85         3.36 o                         
  12  -1   5         48.24         42.98         2.12 o                         
 -10   0   5        128.35        100.83         3.27 o                         
  -9   0   5         11.90         11.31         0.86 o                         
  -8   0   5          6.44          5.56         0.61 o                         
  -7   0   5        148.00        141.59         3.31 o                         
  -6   0   5         42.44         26.63         1.21 o                         
  -5   0   5        117.10        113.49         3.11 o                         
  -4   0   5        195.50        220.40         5.83 o                         
  -3   0   5         77.75         84.18         3.77 o                         
  -2   0   5       1059.06       1069.12        28.12 o                         
  -1   0   5        870.20        864.76        20.93 o                         
   0   0   5        302.48        315.84        10.70 o                         
   1   0   5        616.81        707.71        18.59 o                         
   2   0   5       2264.81       2119.13        39.49 o                         
   3   0   5       2367.60       2359.64        41.21 o                         
   4   0   5        291.98        278.86         6.35 o                         
   5   0   5          3.11          4.35         0.84 o                         
   6   0   5         73.84         70.73         2.57 o                         
   7   0   5        121.69        110.52         2.55 o                         
   8   0   5         12.26         13.99         0.86 o                         
   9   0   5        314.12        302.23         4.64 o                         
  10   0   5         23.83         23.14         1.01 o                         
  11   0   5          5.36          3.52         0.61 o                         
  12   0   5         17.32         15.47         0.84 o                         
  -9   1   5         42.46         47.96         1.53 o                         
  -8   1   5          3.78          4.44         0.56 o                         
  -7   1   5          4.34          7.79         0.80 o                         
  -6   1   5        116.79        110.85         2.85 o                         
  -5   1   5         88.93         99.00         2.37 o                         
  -4   1   5        163.00        169.96         3.31 o                         
  -3   1   5          9.44          6.91         1.71 o                         
  -2   1   5        315.43        295.20        10.71 o                         
  -1   1   5       1250.71       1206.93        23.30 o                         
   0   1   5         49.55         65.36         5.91 o                         
   1   1   5        577.16        533.40        22.00 o                         
   2   1   5        496.97        458.53        12.61 o                         
   3   1   5       3448.68       3600.89        89.85 o                         
   4   1   5        375.78        387.17        13.88 o                         
   5   1   5        953.58       1117.95        18.71 o                         
   6   1   5       1160.98       1252.74        23.57 o                         
   7   1   5        154.75        141.27         3.57 o                         
   8   1   5         54.69         53.92         2.07 o                         
   9   1   5         99.61         89.22         2.34 o                         
  10   1   5        113.39        109.21         3.04 o                         
  11   1   5         99.10        102.76         2.47 o                         
  12   1   5        150.56        146.60         4.74 o                         
  -9   2   5          2.30          2.59         0.57 o                         
  -8   2   5        266.65        285.36         4.87 o                         
  -7   2   5         18.94         19.23         1.16 o                         
  -6   2   5        313.94        285.06         5.29 o                         
  -5   2   5         15.58         19.88         1.18 o                         
  -4   2   5         74.03         59.92         1.64 o                         
  -3   2   5         49.06         50.77         2.35 o                         
  -2   2   5        371.21        357.63         8.24 o                         
  -1   2   5       2215.02       2196.38        36.08 o                         
   0   2   5       6240.02       6450.93       168.07 o                         
   1   2   5        925.37        954.65        16.59 o                         
   2   2   5        519.31        485.46         9.56 o                         
   3   2   5        140.61        135.68         5.92 o                         
   4   2   5        736.69        738.12        30.99 o                         
   5   2   5        840.43        788.26        25.41 o                         
   6   2   5         52.13         48.69         4.00 o                         
   7   2   5        203.52        193.87         4.17 o                         
   8   2   5          7.56          8.69         0.85 o                         
   9   2   5         74.25         77.37         2.55 o                         
  10   2   5          1.06          1.52         0.63 o                         
  11   2   5        236.97        252.06         7.01 o                         
  12   2   5          0.41          0.75         0.32 o                         
  -9   3   5        138.43        144.91         4.96 o                         
  -8   3   5         24.35         28.95         1.16 o                         
  -7   3   5          0.00          1.12         0.56 o                         
  -6   3   5        399.50        387.97         7.14 o                         
  -5   3   5         69.10         57.48         2.40 o                         
  -4   3   5        667.12        597.61         8.40 o                         
  -3   3   5        375.18        351.11         4.76 o                         
  -2   3   5        157.36        135.38         5.41 o                         
  -1   3   5         73.38         84.01         3.78 o                         
   0   3   5        190.95        201.50         5.66 o                         
   1   3   5        497.62        488.21        12.52 o                         
   2   3   5        448.50        507.78        10.14 o                         
   3   3   5        511.73        535.50        16.04 o                         
   4   3   5        338.09        356.19         9.97 o                         
   5   3   5        310.49        277.52         6.44 o                         
   6   3   5        898.20        965.13        23.12 o                         
   7   3   5       1771.69       1809.69        28.95 o                         
   8   3   5        509.94        496.66         8.51 o                         
   9   3   5         20.09         14.78         1.44 o                         
  10   3   5        482.16        490.51         9.27 o                         
  11   3   5         22.39         28.11         2.07 o                         
  12   3   5        151.32        153.98         3.55 o                         
  13   3   5         22.79         22.12         1.61 o                         
  -8   4   5          0.37          0.25         0.29 o                         
  -7   4   5        125.02        126.85         2.73 o                         
  -6   4   5        350.93        370.46         7.60 o                         
  -5   4   5         93.86         85.12         2.58 o                         
  -4   4   5       1631.71       1528.03        18.77 o                         
  -3   4   5       1941.49       1868.88        20.20 o                         
  -2   4   5          4.93          9.35         0.85 o                         
  -1   4   5        701.78        749.19        27.13 o                         
   0   4   5        428.91        390.09        11.29 o                         
   1   4   5          3.07          4.83         0.98 o                         
   2   4   5        572.87        550.03        11.46 o                         
   3   4   5         70.08         47.40         3.57 o                         
   4   4   5         15.16          9.88         0.77 o                         
   5   4   5          3.23          3.75         0.90 o                         
   6   4   5        557.88        527.23        10.69 o                         
   7   4   5         96.38        110.79         3.17 o                         
   8   4   5         10.68          8.67         1.24 o                         
   9   4   5          9.69         11.85         1.48 o                         
  10   4   5        760.14        765.32        15.94 o                         
  11   4   5          0.52          1.96         0.58 o                         
  12   4   5         15.75         12.27         0.88 o                         
  13   4   5         28.50         31.31         1.92 o                         
  -8   5   5          0.46          0.92         0.42 o                         
  -7   5   5          8.23          6.22         0.62 o                         
  -6   5   5         45.97         48.42         1.97 o                         
  -5   5   5        163.91        159.04         3.83 o                         
  -4   5   5        575.47        555.98         7.93 o                         
  -3   5   5         10.37          8.02         0.52 o                         
  -2   5   5        925.83        910.09         8.30 o                         
  -1   5   5         39.88         35.20         1.72 o                         
   0   5   5        312.59        305.07         5.35 o                         
   1   5   5        600.58        567.24        11.26 o                         
   2   5   5        255.80        272.04         5.78 o                         
   3   5   5          6.21          5.96         0.64 o                         
   4   5   5          0.54          0.80         0.37 o                         
   5   5   5        807.93        757.17        13.35 o                         
   6   5   5         85.71         65.47         2.91 o                         
   7   5   5        603.00        658.71        10.15 o                         
   8   5   5        693.78        740.55        14.35 o                         
   9   5   5        340.13        323.91         9.16 o                         
  10   5   5          3.33          3.66         0.71 o                         
  11   5   5         90.62         98.75         2.62 o                         
  12   5   5         51.32         57.46         1.76 o                         
  13   5   5          4.97          7.63         0.69 o                         
  -7   6   5         27.05         19.44         1.09 o                         
  -6   6   5         72.03         60.61         2.23 o                         
  -5   6   5         34.68         30.50         1.52 o                         
  -4   6   5         12.70         12.91         0.68 o                         
  -3   6   5        153.90        151.00         2.23 o                         
  -2   6   5        911.22        911.00         9.39 o                         
  -1   6   5          5.34          4.19         0.30 o                         
   0   6   5          2.21          2.68         0.34 o                         
   1   6   5         15.04         17.47         1.22 o                         
   2   6   5         67.96         46.74         1.94 o                         
   3   6   5        737.02        843.98        14.02 o                         
   4   6   5        278.73        313.70         6.03 o                         
   5   6   5        294.44        340.79         9.70 o                         
   6   6   5        782.65        821.69         9.64 o                         
   7   6   5       1038.62       1098.40        10.47 o                         
   8   6   5        339.25        355.78         6.92 o                         
   9   6   5         75.95         86.43         3.13 o                         
  10   6   5        120.54        119.29         3.06 o                         
  11   6   5        412.11        462.31         7.31 o                         
  12   6   5        124.55        135.04         2.89 o                         
  13   6   5         31.38         33.83         1.25 o                         
  -7   7   5          3.61          3.89         0.89 o                         
  -6   7   5         51.26         51.41         1.66 o                         
  -5   7   5        137.78        145.21         3.32 o                         
  -4   7   5         82.64         82.14         2.15 o                         
  -3   7   5          3.59          3.27         0.37 o                         
  -2   7   5       1263.79       1288.30        10.25 o                         
  -1   7   5        307.86        294.61         3.02 o                         
   0   7   5          8.07         10.17         0.42 o                         
   1   7   5          0.30          0.79         0.20 o                         
   2   7   5          3.58          3.85         0.48 o                         
   3   7   5        145.11        138.13         3.07 o                         
   4   7   5          3.81          1.08         0.40 o                         
   5   7   5         54.46         56.09         1.29 o                         
   6   7   5        154.73        149.00         2.44 o                         
   7   7   5        431.04        414.67         5.20 o                         
   8   7   5        436.40        442.39         5.98 o                         
   9   7   5        789.59        808.01        11.65 o                         
  10   7   5         27.67         29.02         1.29 o                         
  11   7   5        591.07        622.86         9.17 o                         
  12   7   5         17.23         17.12         0.92 o                         
  13   7   5         20.72         26.73         1.07 o                         
  -6   8   5        308.62        306.34        19.33 o                         
  -5   8   5         55.03         43.78         1.37 o                         
  -4   8   5        145.49        149.92         2.91 o                         
  -3   8   5         78.75         73.75         1.76 o                         
  -2   8   5        538.43        580.76         5.63 o                         
  -1   8   5         66.04         76.75         1.38 o                         
   0   8   5        104.27         94.32         1.43 o                         
   1   8   5         37.23         31.92         0.70 o                         
   2   8   5        332.34        371.11         3.12 o                         
   3   8   5         10.27         16.79         0.54 o                         
   4   8   5        357.76        365.74         3.91 o                         
   5   8   5       1016.41       1097.71        10.56 o                         
   6   8   5        240.54        265.90         3.46 o                         
   7   8   5        380.71        363.15         5.44 o                         
   8   8   5        225.72        252.93         6.57 o                         
   9   8   5        211.08        201.19         3.48 o                         
  10   8   5         86.82         87.04         2.25 o                         
  11   8   5          1.43          2.29         0.49 o                         
  12   8   5          4.62          3.54         0.44 o                         
  13   8   5        155.96        133.52         3.12 o                         
  -5   9   5         28.12         36.87         1.49 o                         
  -4   9   5         84.14         88.96         2.23 o                         
  -3   9   5          1.59          2.20         0.47 o                         
  -2   9   5        131.62        134.38         2.46 o                         
  -1   9   5        289.20        270.21         3.20 o                         
   0   9   5       1306.31       1272.36        10.42 o                         
   1   9   5          1.76          2.51         0.29 o                         
   2   9   5        337.01        332.78         3.04 o                         
   3   9   5        175.53        190.62         2.17 o                         
   4   9   5         69.91         69.25         1.31 o                         
   5   9   5        263.15        242.58         3.38 o                         
   6   9   5        113.99         96.76         2.14 o                         
   7   9   5         61.81         62.21         1.57 o                         
   8   9   5         84.33         78.40         2.09 o                         
   9   9   5        366.62        382.01         5.06 o                         
  10   9   5         13.38         13.35         0.86 o                         
  11   9   5          2.57          4.09         0.49 o                         
  12   9   5         50.81         47.64         1.26 o                         
  13   9   5        275.99        228.06        13.89 o                         
  -4  10   5         24.01         26.29         1.80 o                         
  -3  10   5         53.44         62.94         1.85 o                         
  -2  10   5         31.63         30.70         1.15 o                         
  -1  10   5        244.60        257.21         3.48 o                         
   0  10   5        206.07        188.37         2.76 o                         
   1  10   5        389.83        387.85         4.24 o                         
   2  10   5        995.36        976.94         7.69 o                         
   3  10   5        174.28        176.05         2.13 o                         
   4  10   5        366.91        350.36         3.67 o                         
   5  10   5       1240.44       1256.38        11.16 o                         
   6  10   5        203.65        201.94         3.18 o                         
   7  10   5        108.43         91.97         2.08 o                         
   8  10   5          8.32          8.53         0.69 o                         
   9  10   5          0.03          1.02         0.45 o                         
  10  10   5        288.80        288.21         5.41 o                         
  11  10   5          0.92          0.73         0.43 o                         
  12  10   5        243.58        246.27         7.09 o                         
  -3  11   5          1.87          3.14         0.65 o                         
  -2  11   5          0.21          0.01         0.50 o                         
  -1  11   5          0.35          0.18         0.41 o                         
   0  11   5         19.93         13.69         0.80 o                         
   1  11   5         82.18         86.94         1.68 o                         
   2  11   5         12.69         11.71         0.66 o                         
   3  11   5        238.33        232.63         2.78 o                         
   4  11   5        249.57        259.44         3.09 o                         
   5  11   5          2.16          3.02         0.43 o                         
   6  11   5        590.76        567.51         6.27 o                         
   7  11   5         13.76         13.93         0.95 o                         
   8  11   5         83.40         91.94         1.96 o                         
   9  11   5         63.71         77.03         1.84 o                         
  10  11   5        128.39        145.43         2.76 o                         
  11  11   5         54.10         54.15         1.50 o                         
  12  11   5          0.27          0.00         0.38 o                         
  -2  12   5          0.38          0.59         0.68 o                         
  -1  12   5          2.94          1.35         0.55 o                         
   0  12   5          9.48          8.89         0.91 o                         
   1  12   5          7.80          9.56         0.70 o                         
   2  12   5         12.26         11.78         0.72 o                         
   3  12   5         33.91         31.52         1.17 o                         
   4  12   5          8.81          8.95         0.64 o                         
   5  12   5        332.81        350.33         5.08 o                         
   6  12   5        249.14        267.94         4.43 o                         
   7  12   5         67.62         60.63         1.60 o                         
   8  12   5         21.74         20.31         0.84 o                         
   9  12   5        115.41        110.68         2.23 o                         
  10  12   5        114.04        114.66         2.51 o                         
  11  12   5         93.49         93.08         1.96 o                         
   1  13   5         45.43         64.56         2.68 o                         
   2  13   5          6.69         10.33         0.92 o                         
   3  13   5          0.88          0.88         0.53 o                         
   4  13   5          0.31          0.75         0.46 o                         
   5  13   5          4.66          6.10         0.57 o                         
   6  13   5        194.94        199.30         3.56 o                         
   7  13   5         18.48         15.26         0.77 o                         
   8  13   5         69.10         67.70         1.82 o                         
   9  13   5         37.19         41.32         1.36 o                         
  10  13   5         83.70         71.22         1.80 o                         
   3  14   5          8.58          6.22         0.70 o                         
   4  14   5          3.20          4.40         0.85 o                         
   5  14   5          3.08          1.88         0.42 o                         
   6  14   5          0.48          0.17         0.39 o                         
   7  14   5         39.69         43.26         1.52 o                         
   8  14   5          2.62          2.95         0.91 o                         
   9  14   5        148.46        144.30         3.91 o                         
  -5 -11   6         21.17         17.93         0.89 o                         
  -4 -11   6         85.58         91.23         3.29 o                         
  -3 -11   6         45.42         49.73         2.35 o                         
  -2 -11   6          3.02          5.81         0.63 o                         
  -1 -11   6          0.23          0.62         0.46 o                         
   0 -11   6         34.05         24.46         2.07 o                         
   1 -11   6         31.08         26.50         1.45 o                         
   2 -11   6        130.48        108.35         3.30 o                         
  -6 -10   6         66.15         64.53         2.87 o                         
  -5 -10   6         65.97         74.98         2.39 o                         
  -4 -10   6         41.37         40.34         1.75 o                         
  -3 -10   6        170.32        178.95         4.33 o                         
  -2 -10   6        178.05        176.52         4.42 o                         
  -1 -10   6          1.86          1.14         0.48 o                         
   0 -10   6         31.41         31.63         1.58 o                         
   1 -10   6        107.37        105.62         5.81 o                         
   2 -10   6        186.26        204.04         6.67 o                         
   3 -10   6         12.97         11.41         0.73 o                         
   4 -10   6         89.44         84.83         4.10 o                         
  -7  -9   6        147.94        150.34         4.84 o                         
  -6  -9   6        152.01        152.84         3.64 o                         
  -5  -9   6         17.66         16.99         1.41 o                         
  -4  -9   6        263.23        248.08         5.23 o                         
  -3  -9   6        126.07        122.06         4.38 o                         
  -2  -9   6          8.18          9.84         1.07 o                         
  -1  -9   6        174.75        189.23         4.30 o                         
   0  -9   6         20.83         18.14         1.07 o                         
   1  -9   6          0.16          0.40         0.47 o                         
   2  -9   6         39.49         36.17         1.75 o                         
   3  -9   6         11.69         11.92         1.01 o                         
   4  -9   6        165.97        182.73         4.83 o                         
   5  -9   6          6.87          8.62         0.78 o                         
  -8  -8   6          6.11          4.39         0.57 o                         
  -7  -8   6         14.55         12.97         0.78 o                         
  -6  -8   6        195.23        201.11         4.26 o                         
  -5  -8   6         79.50         80.95         2.64 o                         
  -4  -8   6        341.91        351.34         7.79 o                         
  -3  -8   6          8.91          5.81         0.85 o                         
  -2  -8   6         32.09         25.20         2.40 o                         
  -1  -8   6        233.78        229.14         5.17 o                         
   0  -8   6        380.58        362.40         6.47 o                         
   1  -8   6         86.03         84.83         2.29 o                         
   2  -8   6         68.34         71.71         2.46 o                         
   3  -8   6         10.33          7.76         0.81 o                         
   4  -8   6        224.62        237.63         4.98 o                         
   5  -8   6         24.38         26.33         1.42 o                         
   6  -8   6        166.74        189.57         4.77 o                         
  -9  -7   6         41.68         38.78         1.91 o                         
  -8  -7   6          0.85          0.52         0.36 o                         
  -7  -7   6         40.97         38.00         1.45 o                         
  -6  -7   6         26.06         21.63         1.23 o                         
  -5  -7   6          5.99         10.71         1.12 o                         
  -4  -7   6        508.62        487.20        10.02 o                         
  -3  -7   6        759.12        742.67        11.86 o                         
  -2  -7   6        164.55        147.14         7.82 o                         
  -1  -7   6         43.67         34.79         1.86 o                         
   0  -7   6        228.96        227.07         5.23 o                         
   1  -7   6        445.75        422.99         7.26 o                         
   2  -7   6        468.79        452.68         6.64 o                         
   3  -7   6         80.84         80.21         2.13 o                         
   4  -7   6          6.34          5.53         0.59 o                         
   5  -7   6       1010.02       1053.11        12.97 o                         
   6  -7   6         21.58         22.50         0.99 o                         
   7  -7   6        397.12        416.62        19.77 o                         
   8  -7   6         12.83         10.17         1.20 o                         
  -9  -6   6         34.87         29.90         2.10 o                         
  -8  -6   6          8.59          8.98         0.79 o                         
  -7  -6   6         35.09         25.41         1.69 o                         
  -6  -6   6        753.21        745.18        12.36 o                         
  -5  -6   6         70.74         88.48         3.26 o                         
  -4  -6   6       1704.76       1608.99        21.74 o                         
  -3  -6   6          0.39          3.52         0.62 o                         
  -2  -6   6         31.85         32.98         1.98 o                         
  -1  -6   6        189.84        165.55         4.41 o                         
   0  -6   6         64.22         62.38         2.24 o                         
   1  -6   6       1522.37       1526.35        21.34 o                         
   2  -6   6         34.62         36.60         1.60 o                         
   3  -6   6          1.01          1.68         0.37 o                         
   4  -6   6       1081.81       1087.39        10.69 o                         
   5  -6   6        778.99        791.49         8.12 o                         
   6  -6   6        352.05        373.59         5.64 o                         
   7  -6   6         71.18         67.35         1.80 o                         
   8  -6   6         23.42         23.27         1.01 o                         
  -9  -5   6         70.63         72.24         2.44 o                         
  -8  -5   6         39.45         36.32         1.59 o                         
  -7  -5   6          0.20          0.09         0.51 o                         
  -6  -5   6         45.47         43.21         3.22 o                         
  -5  -5   6          4.25          5.26         0.83 o                         
  -4  -5   6         86.52         87.19         3.60 o                         
  -3  -5   6        194.78        198.72         3.91 o                         
  -2  -5   6        846.05        810.99        12.89 o                         
  -1  -5   6        371.04        373.49         9.20 o                         
   0  -5   6         76.71         74.16         2.15 o                         
   1  -5   6        103.56        101.05         2.59 o                         
   2  -5   6        430.79        394.51         6.32 o                         
   3  -5   6          0.48          1.17         0.34 o                         
   4  -5   6        210.13        193.31         2.88 o                         
   5  -5   6        478.00        472.56         5.06 o                         
   6  -5   6         15.15         20.57         0.80 o                         
   7  -5   6        134.42        146.85         2.65 o                         
   8  -5   6          0.96          1.36         0.40 o                         
   9  -5   6          1.93          2.83         0.39 o                         
  -9  -4   6          6.24         10.01         1.18 o                         
  -8  -4   6         70.35         84.39         2.36 o                         
  -7  -4   6         40.48         45.13         3.05 o                         
  -6  -4   6        133.29        137.82         4.08 o                         
  -5  -4   6        147.54        157.56         5.90 o                         
  -4  -4   6        193.49        178.76         3.99 o                         
  -3  -4   6          0.58          0.88         0.40 o                         
  -2  -4   6         43.33         44.07         1.67 o                         
  -1  -4   6         10.15          9.41         0.96 o                         
   0  -4   6        924.28        989.79        16.08 o                         
   1  -4   6         29.58         37.11         1.44 o                         
   2  -4   6          0.72          0.97         0.33 o                         
   3  -4   6       1002.79        965.21        12.41 o                         
   4  -4   6         88.13         82.46         1.73 o                         
   5  -4   6        102.45         96.77         1.88 o                         
   6  -4   6        156.33        146.53         2.28 o                         
   7  -4   6        142.78        148.09         2.92 o                         
   8  -4   6        182.92        188.34         3.12 o                         
   9  -4   6        103.64        104.12         2.01 o                         
  10  -4   6         21.99         20.93         0.80 o                         
  -9  -3   6         39.56         36.52         1.47 o                         
  -8  -3   6        238.05        240.00         5.13 o                         
  -7  -3   6         19.69         18.56         1.57 o                         
  -6  -3   6        232.21        223.58         4.85 o                         
  -5  -3   6         35.27         35.57         1.58 o                         
  -4  -3   6         56.82         48.51         1.97 o                         
  -3  -3   6        465.39        434.57         6.54 o                         
  -2  -3   6          4.73          5.35         0.66 o                         
  -1  -3   6          1.58          0.43         1.04 o                         
   0  -3   6        648.90        721.18        25.44 o                         
   1  -3   6         13.20          5.85         1.24 o                         
   2  -3   6         36.59         26.44         1.99 o                         
   3  -3   6        184.07        189.14         3.26 o                         
   4  -3   6        841.21        822.73         9.21 o                         
   5  -3   6          1.58          1.91         0.40 o                         
   6  -3   6         19.82         18.51         0.79 o                         
   7  -3   6        214.65        209.01         2.98 o                         
   8  -3   6        217.65        222.62         3.29 o                         
   9  -3   6          0.38          0.66         0.35 o                         
  10  -3   6          3.58          5.47         0.44 o                         
  11  -3   6         58.39         56.83         2.98 o                         
  -9  -2   6        107.38        111.60         3.61 o                         
  -8  -2   6          0.94          1.73         0.67 o                         
  -7  -2   6        706.01        684.32        10.77 o                         
  -6  -2   6        741.63        722.86        16.21 o                         
  -5  -2   6         42.23         50.78         2.24 o                         
  -4  -2   6        898.02        878.89        11.92 o                         
  -3  -2   6        153.55        136.87         2.85 o                         
  -2  -2   6        389.74        403.08        11.26 o                         
  -1  -2   6        369.18        394.97        10.69 o                         
   0  -2   6         88.24         88.54         3.93 o                         
   1  -2   6        248.96        249.43         8.67 o                         
   2  -2   6        261.05        256.59        18.30 o                         
   3  -2   6        455.05        470.55        11.81 o                         
   4  -2   6        196.52        163.82         3.04 o                         
   5  -2   6        105.73         89.97         1.66 o                         
   6  -2   6         73.03         60.74         1.60 o                         
   7  -2   6        371.10        346.55         4.21 o                         
   8  -2   6         58.62         57.29         1.32 o                         
   9  -2   6         34.14         33.10         1.19 o                         
  10  -2   6          3.73          3.49         0.41 o                         
  11  -2   6         32.60         27.71         1.07 o                         
  -9  -1   6          2.30          0.49         0.34 o                         
  -8  -1   6         12.98         19.20         1.08 o                         
  -7  -1   6         18.26         24.70         1.53 o                         
  -6  -1   6         36.95         27.62         1.35 o                         
  -5  -1   6       2073.03       2137.73        28.14 o                         
  -4  -1   6          0.30          1.57         0.66 o                         
  -3  -1   6         80.64         77.20         2.18 o                         
  -2  -1   6          0.80          0.02         0.66 o                         
  -1  -1   6        208.19        198.19         8.56 o                         
   0  -1   6        138.76        146.24         7.17 o                         
   1  -1   6        510.56        491.05        14.98 o                         
   2  -1   6        124.50        171.86         4.91 o                         
   3  -1   6       1277.24       1369.70        21.17 o                         
   4  -1   6       4128.84       4211.03        76.37 o                         
   5  -1   6       2399.91       2402.09        27.38 o                         
   6  -1   6        144.97        143.14         3.20 o                         
   7  -1   6          0.35          1.23         0.47 o                         
   8  -1   6         78.29         69.53         1.58 o                         
   9  -1   6        246.42        247.10         3.71 o                         
  10  -1   6        208.85        222.22         3.45 o                         
  11  -1   6          2.41          2.04         0.33 o                         
  12  -1   6         43.19         39.12         1.38 o                         
  -9   0   6        110.82        124.35         4.27 o                         
  -8   0   6         64.29         54.73         1.66 o                         
  -7   0   6         17.27         12.74         0.91 o                         
  -6   0   6        368.56        374.04         6.04 o                         
  -5   0   6         33.04         36.25         1.66 o                         
  -4   0   6        714.01        685.99        12.58 o                         
  -3   0   6        439.89        403.61         7.20 o                         
  -2   0   6        179.17        183.99        13.27 o                         
  -1   0   6          1.39         10.73         1.87 o                         
   0   0   6         83.00         75.48         3.30 o                         
   1   0   6        182.62        151.21         4.75 o                         
   2   0   6       1262.43       1254.49        38.08 o                         
   3   0   6          7.43          3.19         0.58 o                         
   4   0   6       6315.98       6287.94        79.57 o                         
   5   0   6        927.79        921.09        14.28 o                         
   6   0   6         10.86          9.85         0.65 o                         
   7   0   6        490.31        516.36         7.53 o                         
   8   0   6          1.28          1.37         0.42 o                         
   9   0   6        311.62        311.22         4.62 o                         
  10   0   6         25.97         26.66         1.16 o                         
  11   0   6         60.47         54.55         1.45 o                         
  12   0   6         88.02         98.24         2.84 o                         
  -9   1   6          9.17          7.60         0.93 o                         
  -8   1   6        108.60        114.66         3.10 o                         
  -7   1   6        178.61        159.09         3.63 o                         
  -6   1   6        374.35        356.69         5.80 o                         
  -5   1   6        291.95        296.71         4.68 o                         
  -4   1   6        118.36        113.95         2.47 o                         
  -3   1   6        327.25        326.06         5.34 o                         
  -2   1   6         37.56         41.97         3.10 o                         
  -1   1   6        148.95        185.03         6.27 o                         
   0   1   6         82.03         82.51         3.37 o                         
   1   1   6        227.54        205.77         5.78 o                         
   2   1   6         96.28        117.91         4.00 o                         
   3   1   6        122.34        109.49         3.50 o                         
   4   1   6         14.09         12.92         1.13 o                         
   5   1   6       1957.81       1960.66        29.98 o                         
   6   1   6        163.59        132.17         3.14 o                         
   7   1   6        127.50        139.35         3.24 o                         
   8   1   6         53.44         51.72         1.80 o                         
   9   1   6        154.41        157.85         3.25 o                         
  10   1   6        302.42        328.79         5.29 o                         
  11   1   6          5.03          4.33         0.47 o                         
  12   1   6        379.54        389.33         5.63 o                         
  -9   2   6         61.76         49.65         2.36 o                         
  -8   2   6         88.36        109.38         2.75 o                         
  -7   2   6          3.87          3.62         0.64 o                         
  -6   2   6          0.77          0.98         0.49 o                         
  -5   2   6        120.79        112.01         2.77 o                         
  -4   2   6          0.84          0.31         0.35 o                         
  -3   2   6        577.91        558.22         7.49 o                         
  -2   2   6        840.51        787.90        21.80 o                         
  -1   2   6        128.57        119.99         7.77 o                         
   0   2   6        120.54        123.70         4.94 o                         
   1   2   6       2094.74       2065.31        39.77 o                         
   2   2   6       1077.60       1084.84        16.50 o                         
   3   2   6          0.71          4.73         0.57 o                         
   4   2   6         79.10         60.85         2.79 o                         
   5   2   6          4.28          4.66         0.91 o                         
   6   2   6        267.22        250.75         6.54 o                         
   7   2   6         73.10         79.10         2.35 o                         
   8   2   6        664.89        651.40         9.02 o                         
   9   2   6         73.90         77.34         2.25 o                         
  10   2   6         14.90         19.57         0.99 o                         
  11   2   6        211.51        216.65         4.09 o                         
  12   2   6         38.23         33.40         0.97 o                         
  13   2   6          1.60          0.71         0.27 o                         
  -8   3   6         45.53         35.47         1.45 o                         
  -7   3   6          7.53          8.02         0.99 o                         
  -6   3   6         30.47         39.55         1.79 o                         
  -5   3   6         38.57         34.95         1.45 o                         
  -4   3   6        134.59        115.88         2.96 o                         
  -3   3   6        384.99        378.58         5.21 o                         
  -2   3   6        265.27        256.46         5.22 o                         
  -1   3   6        109.81        127.54         6.67 o                         
   0   3   6        798.16        799.51        20.55 o                         
   1   3   6        776.67        821.90        13.37 o                         
   2   3   6         43.92         32.50         1.78 o                         
   3   3   6        241.01        251.10         8.66 o                         
   4   3   6          0.14          3.92         1.26 o                         
   5   3   6         54.30         51.78         2.05 o                         
   6   3   6        540.20        622.48        26.17 o                         
   7   3   6        643.12        733.73        10.12 o                         
   8   3   6        181.24        203.92         4.47 o                         
   9   3   6       1183.65       1184.94        17.36 o                         
  10   3   6        138.09        131.09         2.71 o                         
  11   3   6        648.62        664.82         8.25 o                         
  12   3   6          3.18          2.68         0.62 o                         
  13   3   6        211.60        199.13         6.10 o                         
  -8   4   6         23.10         15.94         3.76 o                         
  -7   4   6          0.09          0.20         0.42 o                         
  -6   4   6         30.58         31.63         1.56 o                         
  -5   4   6          1.07          1.15         0.50 o                         
  -4   4   6        324.40        310.99         4.71 o                         
  -3   4   6         16.91         12.49         0.69 o                         
  -2   4   6        791.08        765.29         7.62 o                         
  -1   4   6       1112.04       1224.82        43.99 o                         
   0   4   6          0.52          0.98         0.61 o                         
   1   4   6        519.28        506.02        11.44 o                         
   2   4   6        169.58        169.74         5.96 o                         
   3   4   6        155.52        156.54         5.64 o                         
   4   4   6        831.38        797.50        11.53 o                         
   5   4   6        124.92        144.50         4.66 o                         
   6   4   6        333.73        326.35         8.41 o                         
   7   4   6        133.28        143.92         3.38 o                         
   8   4   6       1183.82       1174.56        14.28 o                         
   9   4   6         14.78         14.09         0.98 o                         
  10   4   6        419.42        414.58         8.40 o                         
  11   4   6         31.65         33.61         2.07 o                         
  12   4   6         51.97         47.60         2.34 o                         
  13   4   6        148.67        156.96         3.75 o                         
  -7   5   6        336.43        355.34         7.35 o                         
  -6   5   6        211.98        215.34         4.44 o                         
  -5   5   6         80.81         84.20         2.65 o                         
  -4   5   6          1.50          2.31         0.57 o                         
  -3   5   6          7.09          8.27         0.64 o                         
  -2   5   6        253.46        241.85         3.60 o                         
  -1   5   6        509.89        462.62         4.68 o                         
   0   5   6       1156.90       1139.76        38.12 o                         
   1   5   6          0.64          3.66         0.48 o                         
   2   5   6        131.32        144.89         3.76 o                         
   3   5   6        429.75        475.47         8.23 o                         
   4   5   6          4.68          2.10         0.47 o                         
   5   5   6         18.84         18.53         1.15 o                         
   6   5   6        100.86        128.05         3.17 o                         
   7   5   6        613.62        613.39         8.91 o                         
   8   5   6         80.20         87.89         2.70 o                         
   9   5   6       1789.18       1828.20        22.26 o                         
  10   5   6        231.87        226.23         5.94 o                         
  11   5   6         16.50         15.25         1.39 o                         
  12   5   6        271.28        302.78         6.81 o                         
  13   5   6        124.09        136.31         4.15 o                         
  -7   6   6          0.42          0.29         0.44 o                         
  -6   6   6          1.79          1.97         0.63 o                         
  -5   6   6        895.44        892.18        12.26 o                         
  -4   6   6        611.04        630.71         9.62 o                         
  -3   6   6         94.58         91.21         2.30 o                         
  -2   6   6         83.80         86.70         1.91 o                         
  -1   6   6        857.51        827.32         7.18 o                         
   0   6   6          0.41          0.70         0.27 o                         
   1   6   6        520.40        501.92         6.99 o                         
   2   6   6        333.10        354.80         6.90 o                         
   3   6   6         13.62          8.82         1.04 o                         
   4   6   6        313.34        325.34         6.27 o                         
   5   6   6          7.09          9.67         0.79 o                         
   6   6   6        420.68        456.61         5.53 o                         
   7   6   6        105.03        123.44         2.63 o                         
   8   6   6         17.03         21.69         1.12 o                         
   9   6   6        433.15        460.91         7.43 o                         
  10   6   6         80.56         83.89         2.92 o                         
  11   6   6         88.16        108.38         3.28 o                         
  12   6   6        301.10        327.73         5.73 o                         
  13   6   6         50.32         51.01         2.79 o                         
  -6   7   6          5.51          7.37         0.67 o                         
  -5   7   6        223.46        220.98         3.87 o                         
  -4   7   6        117.82        113.90         2.54 o                         
  -3   7   6          7.44          7.88         0.79 o                         
  -2   7   6        436.53        437.15         5.47 o                         
  -1   7   6        156.01        141.98         2.43 o                         
   0   7   6       1656.45       1612.57        12.02 o                         
   1   7   6         70.15         77.79         1.24 o                         
   2   7   6          1.21          1.11         0.24 o                         
   3   7   6         19.62         16.32         0.70 o                         
   4   7   6         46.05         34.16         1.05 o                         
   5   7   6        106.12        116.96         2.05 o                         
   6   7   6        191.67        198.36         2.96 o                         
   7   7   6        357.22        364.91         5.04 o                         
   8   7   6        192.21        179.04         3.13 o                         
   9   7   6         10.73          9.62         0.73 o                         
  10   7   6        214.06        229.68         9.25 o                         
  11   7   6         82.57         89.30         3.25 o                         
  12   7   6         56.90         66.69         1.86 o                         
  13   7   6        412.19        452.70        18.08 o                         
  -6   8   6         47.95         44.54         2.72 o                         
  -5   8   6        219.49        228.34         4.49 o                         
  -4   8   6        304.05        335.47         4.88 o                         
  -3   8   6         38.93         38.22         1.40 o                         
  -2   8   6         18.68         22.25         0.93 o                         
  -1   8   6         77.33         78.73         1.47 o                         
   0   8   6        310.26        278.21         3.33 o                         
   1   8   6        143.28        147.27         1.76 o                         
   2   8   6         36.19         43.56         0.96 o                         
   3   8   6         71.54         61.58         1.26 o                         
   4   8   6          0.52          1.08         0.26 o                         
   5   8   6        174.85        172.91         2.61 o                         
   6   8   6        163.31        162.51         2.47 o                         
   7   8   6         12.99         10.27         0.79 o                         
   8   8   6         22.58         27.56         1.03 o                         
   9   8   6        170.32        150.75         3.04 o                         
  10   8   6          5.62          5.67         0.72 o                         
  11   8   6         33.26         24.16         1.31 o                         
  12   8   6        230.68        239.07         4.74 o                         
  13   8   6         16.78         14.67         1.64 o                         
  -5   9   6         13.14          9.12         0.94 o                         
  -4   9   6          8.92         10.68         0.78 o                         
  -3   9   6        295.41        320.86         5.93 o                         
  -2   9   6          2.67          4.49         0.54 o                         
  -1   9   6        293.66        286.79         3.52 o                         
   0   9   6          0.48          1.34         0.36 o                         
   1   9   6         16.36         12.75         0.59 o                         
   2   9   6        209.13        211.80         2.35 o                         
   3   9   6         26.85         26.04         0.79 o                         
   4   9   6          2.82          5.53         0.47 o                         
   5   9   6          0.35          0.64         0.37 o                         
   6   9   6         64.74         74.17         1.67 o                         
   7   9   6        964.16       1033.74        10.97 o                         
   8   9   6        200.36        195.14         3.12 o                         
   9   9   6        546.03        541.57         8.57 o                         
  10   9   6          0.76          0.93         0.42 o                         
  11   9   6         29.29         30.26         1.04 o                         
  12   9   6         25.35         27.52         1.13 o                         
  13   9   6          0.40          0.44         0.41 o                         
  -4  10   6          7.78          9.94         0.70 o                         
  -3  10   6          2.48          4.46         0.58 o                         
  -2  10   6         15.96         17.07         0.97 o                         
  -1  10   6         19.09         18.29         0.91 o                         
   0  10   6          7.87          8.99         0.61 o                         
   1  10   6        205.17        211.92         2.75 o                         
   2  10   6        138.56        141.30         1.91 o                         
   3  10   6        376.78        368.38         3.73 o                         
   4  10   6          0.27          0.75         0.32 o                         
   5  10   6        185.81        176.61         2.58 o                         
   6  10   6        514.86        508.96         5.77 o                         
   7  10   6         34.54         36.22         1.17 o                         
   8  10   6         60.44         78.84         1.91 o                         
   9  10   6         49.96         53.19         1.89 o                         
  10  10   6          1.54          5.43         0.80 o                         
  11  10   6          1.77          1.83         0.41 o                         
  12  10   6          3.41          2.82         0.49 o                         
  -3  11   6        255.59        243.78         6.73 o                         
  -2  11   6        234.81        244.49         4.87 o                         
  -1  11   6        661.09        683.42         9.04 o                         
   0  11   6         22.04         26.16         1.08 o                         
   1  11   6         46.72         38.41         1.37 o                         
   2  11   6         18.47         22.77         0.92 o                         
   3  11   6         75.41         77.41         1.64 o                         
   4  11   6        539.64        517.03         5.02 o                         
   5  11   6        423.60        421.95         4.73 o                         
   6  11   6         30.22         25.77         0.96 o                         
   7  11   6        264.39        278.52         3.97 o                         
   8  11   6        458.21        477.78         6.30 o                         
   9  11   6         11.17         11.52         1.04 o                         
  10  11   6         63.16         48.93         1.47 o                         
  11  11   6         39.79         36.97         1.02 o                         
  12  11   6         20.14         13.90         1.14 o                         
  -2  12   6         28.63         32.93         2.34 o                         
  -1  12   6         25.26         34.83         3.19 o                         
   0  12   6        168.22        174.14         5.13 o                         
   1  12   6         98.30        110.66         2.89 o                         
   2  12   6          0.74          0.84         0.45 o                         
   3  12   6        110.53        104.95         2.30 o                         
   4  12   6        558.23        567.37         6.17 o                         
   5  12   6          4.15          5.73         0.58 o                         
   6  12   6         14.02         17.87         0.90 o                         
   7  12   6        165.60        162.66         2.59 o                         
   8  12   6          2.24          3.37         0.58 o                         
   9  12   6        527.83        530.51         7.26 o                         
  10  12   6         13.06         14.58         0.65 o                         
  11  12   6          0.04          0.72         0.34 o                         
   0  13   6          2.49          2.70         0.64 o                         
   1  13   6        144.84        158.35         4.55 o                         
   2  13   6          2.24          3.34         0.60 o                         
   3  13   6          9.87          6.72         0.66 o                         
   4  13   6        289.59        298.21         4.71 o                         
   5  13   6         59.38         55.82         1.43 o                         
   6  13   6         11.81         12.04         0.86 o                         
   7  13   6         22.57         25.20         0.98 o                         
   8  13   6         66.52         70.21         1.76 o                         
   9  13   6          3.58          5.29         0.45 o                         
  10  13   6         27.56         24.03         0.90 o                         
   2  14   6         20.63         22.78         1.92 o                         
   3  14   6         59.62         52.52         1.81 o                         
   4  14   6        108.85        112.33         3.01 o                         
   5  14   6         20.23         14.55         0.87 o                         
   6  14   6         17.89         21.58         1.08 o                         
   7  14   6         12.53         11.61         0.96 o                         
   8  14   6          0.27          0.85         0.30 o                         
   9  14   6          0.03          0.38         0.26 o                         
  -2 -11   7         24.62         25.51         1.36 o                         
  -1 -11   7          4.08          3.89         0.87 o                         
   0 -11   7         10.32          9.42         0.79 o                         
  -5 -10   7         76.67         80.96         3.28 o                         
  -4 -10   7         27.31         31.47         1.52 o                         
  -3 -10   7         28.09         32.59         2.05 o                         
  -2 -10   7         14.18         15.70         0.90 o                         
  -1 -10   7         32.45         32.08         1.39 o                         
   0 -10   7         12.27         13.86         1.11 o                         
   1 -10   7          1.38          1.56         0.50 o                         
   2 -10   7          0.28          0.98         0.68 o                         
   3 -10   7        150.63        153.13         3.61 o                         
  -6  -9   7         11.48          8.66         0.68 o                         
  -5  -9   7          0.76          0.77         0.48 o                         
  -4  -9   7        107.43        105.78         3.08 o                         
  -3  -9   7         41.35         32.37         1.65 o                         
  -2  -9   7        326.55        316.20         7.77 o                         
  -1  -9   7        123.54        127.83         4.17 o                         
   0  -9   7         15.31         13.17         0.88 o                         
   1  -9   7         80.15         89.36         3.95 o                         
   2  -9   7         49.08         51.41         2.79 o                         
   3  -9   7          1.08          0.14         0.38 o                         
   4  -9   7          7.87          8.70         0.74 o                         
   5  -9   7          2.42          0.54         0.49 o                         
  -7  -8   7        113.13        107.63         5.11 o                         
  -6  -8   7         67.20         73.05         2.33 o                         
  -5  -8   7        100.00         89.10         2.83 o                         
  -4  -8   7        143.48        152.57         4.87 o                         
  -3  -8   7         53.49         56.15         2.90 o                         
  -2  -8   7         42.36         43.88         2.43 o                         
  -1  -8   7        225.07        227.31         5.13 o                         
   0  -8   7        130.79        135.69         3.57 o                         
   1  -8   7          1.35          1.64         0.51 o                         
   2  -8   7        328.03        320.73         8.12 o                         
   3  -8   7         48.75         51.50         2.28 o                         
   4  -8   7          0.27          0.45         0.48 o                         
   5  -8   7        130.26        131.81         4.59 o                         
   6  -8   7          0.52          1.64         0.43 o                         
  -8  -7   7          0.35          0.29         0.26 o                         
  -7  -7   7          0.72          1.31         0.59 o                         
  -6  -7   7         17.53         16.29         1.15 o                         
  -5  -7   7        381.05        406.35         8.30 o                         
  -4  -7   7        886.99        900.53        19.31 o                         
  -3  -7   7        621.62        630.88        17.04 o                         
  -2  -7   7        556.91        541.02        17.64 o                         
  -1  -7   7        111.59        105.13         6.32 o                         
   0  -7   7         37.47         33.90         1.75 o                         
   1  -7   7       1326.68       1337.11        18.90 o                         
   2  -7   7        401.64        401.99         6.87 o                         
   3  -7   7         43.42         47.76         2.03 o                         
   4  -7   7        223.76        236.69         4.68 o                         
   5  -7   7         44.25         46.06         2.24 o                         
   6  -7   7         19.92         20.00         1.21 o                         
   7  -7   7          3.69          5.21         1.21 o                         
  -8  -6   7         35.92         34.88         1.88 o                         
  -7  -6   7        180.78        177.60         4.11 o                         
  -6  -6   7         42.44         36.12         1.56 o                         
  -5  -6   7        312.55        310.01         6.17 o                         
  -4  -6   7        114.91        115.61         3.22 o                         
  -3  -6   7        210.23        206.48         4.58 o                         
  -2  -6   7        193.88        180.72         4.10 o                         
  -1  -6   7        168.21        147.52         4.17 o                         
   0  -6   7        292.17        301.65         5.99 o                         
   1  -6   7        555.54        557.33        10.07 o                         
   2  -6   7         17.59         12.45         0.93 o                         
   3  -6   7        837.12        823.86        12.47 o                         
   4  -6   7         26.50         31.93         1.57 o                         
   5  -6   7         10.49         11.14         0.84 o                         
   6  -6   7        333.11        337.69         6.45 o                         
   7  -6   7        122.77        135.46         5.48 o                         
   8  -6   7          1.52          0.50         0.29 o                         
  -8  -5   7        280.73        299.48         5.98 o                         
  -7  -5   7         32.56         35.23         1.86 o                         
  -6  -5   7          4.09          5.58         1.02 o                         
  -5  -5   7        575.59        546.54        11.86 o                         
  -4  -5   7         20.55         19.02         1.26 o                         
  -3  -5   7          0.06          0.89         0.52 o                         
  -2  -5   7          4.72          4.97         0.56 o                         
  -1  -5   7         18.87         13.77         2.07 o                         
   0  -5   7         54.25         42.99         1.70 o                         
   1  -5   7        303.77        294.31         4.99 o                         
   2  -5   7        268.38        261.04         5.17 o                         
   3  -5   7        293.91        296.42         5.62 o                         
   4  -5   7        455.48        459.11         7.38 o                         
   5  -5   7         44.55         53.18         1.75 o                         
   6  -5   7        258.69        281.79         3.93 o                         
   7  -5   7          4.49          2.95         0.46 o                         
   8  -5   7          0.33          0.39         0.36 o                         
   9  -5   7         24.48         23.06         1.01 o                         
  -9  -4   7        119.11         73.85         2.77 o                         
  -8  -4   7        190.89        200.49         5.42 o                         
  -7  -4   7          0.08          0.53         0.50 o                         
  -6  -4   7         29.13         31.79         2.75 o                         
  -5  -4   7         19.93         16.84         1.42 o                         
  -4  -4   7       2327.67       2307.71        29.24 o                         
  -3  -4   7        377.00        401.18         6.58 o                         
  -2  -4   7         94.90         85.47         2.18 o                         
  -1  -4   7         70.55         72.73         1.93 o                         
   0  -4   7          3.64          3.59         0.76 o                         
   1  -4   7        239.44        254.74         4.99 o                         
   2  -4   7         55.58         47.22         2.32 o                         
   3  -4   7        148.34        135.32         3.05 o                         
   4  -4   7          2.50          2.41         0.52 o                         
   5  -4   7         55.25         44.92         1.48 o                         
   6  -4   7        490.35        500.96         5.67 o                         
   7  -4   7        113.09        114.95         2.41 o                         
   8  -4   7        419.21        454.37         7.35 o                         
   9  -4   7          2.03          2.00         0.39 o                         
  10  -4   7         68.37         59.78         3.26 o                         
  -9  -3   7          0.87          1.42         0.36 o                         
  -8  -3   7         20.72         19.91         1.22 o                         
  -7  -3   7         60.68         66.42         5.06 o                         
  -6  -3   7        324.68        349.92         8.73 o                         
  -5  -3   7        348.90        331.11         7.37 o                         
  -4  -3   7        155.00        153.47         3.72 o                         
  -3  -3   7         35.25         28.11         1.31 o                         
  -2  -3   7          0.32          2.16         0.58 o                         
  -1  -3   7        293.56        313.05         6.21 o                         
   0  -3   7        153.64        179.67         3.72 o                         
   1  -3   7         23.89         16.55         1.20 o                         
   2  -3   7        510.00        544.55         8.14 o                         
   3  -3   7         84.43        117.15         5.12 o                         
   4  -3   7        494.61        482.81        10.13 o                         
   5  -3   7        788.32        817.33         9.64 o                         
   6  -3   7        840.75        826.19         8.63 o                         
   7  -3   7          0.06          0.56         0.38 o                         
   8  -3   7          0.66          0.94         0.33 o                         
   9  -3   7         33.99         34.22         1.28 o                         
  10  -3   7         62.48         67.76         1.88 o                         
  -9  -2   7          0.39          0.70         0.37 o                         
  -8  -2   7         86.54         91.39         3.21 o                         
  -7  -2   7         62.84         78.26         3.41 o                         
  -6  -2   7          7.48         10.10         0.87 o                         
  -5  -2   7        273.61        268.65         5.13 o                         
  -4  -2   7        424.08        402.57         6.76 o                         
  -3  -2   7        887.41        885.89        12.43 o                         
  -2  -2   7       1678.54       1677.03        20.62 o                         
  -1  -2   7        877.40        911.47        15.54 o                         
   0  -2   7          4.08          1.40         0.69 o                         
   1  -2   7       1076.09       1009.58        26.78 o                         
   2  -2   7         72.35         56.76         6.93 o                         
   3  -2   7         45.28         51.76         2.47 o                         
   4  -2   7        454.74        488.12         6.98 o                         
   5  -2   7       2193.38       2144.00        24.87 o                         
   6  -2   7        289.60        277.43         4.50 o                         
   7  -2   7        344.80        347.39         4.28 o                         
   8  -2   7        433.17        430.12         5.25 o                         
   9  -2   7          0.76          0.74         0.36 o                         
  10  -2   7        210.10        212.02         3.38 o                         
  11  -2   7          9.63         10.20         0.90 o                         
  -9  -1   7         20.53         16.34         1.62 o                         
  -8  -1   7          5.43          7.77         0.84 o                         
  -7  -1   7        110.84        114.62         3.22 o                         
  -6  -1   7        314.56        315.82         5.28 o                         
  -5  -1   7        857.41        847.89        12.87 o                         
  -4  -1   7         26.37         21.59         1.19 o                         
  -3  -1   7        185.60        177.52         3.78 o                         
  -2  -1   7        149.76        152.41         3.39 o                         
  -1  -1   7         24.17         32.93         1.74 o                         
   0  -1   7         22.31         30.72         5.13 o                         
   1  -1   7        126.08        125.58         6.51 o                         
   2  -1   7        408.74        457.25        19.25 o                         
   3  -1   7        115.31        111.82         5.23 o                         
   4  -1   7        556.18        539.90        10.64 o                         
   5  -1   7        173.88        153.37         2.71 o                         
   6  -1   7        563.06        515.24         5.96 o                         
   7  -1   7        211.78        202.81         3.44 o                         
   8  -1   7         83.98         76.94         1.81 o                         
   9  -1   7        507.16        512.82         5.97 o                         
  10  -1   7         83.03         81.85         2.17 o                         
  11  -1   7         17.86         21.88         0.96 o                         
  -8   0   7         25.87         20.66         0.93 o                         
  -7   0   7         45.44         46.54         1.70 o                         
  -6   0   7          7.12          3.37         0.61 o                         
  -5   0   7         51.97         52.81         1.84 o                         
  -4   0   7        669.70        667.23        12.90 o                         
  -3   0   7        121.83        125.83         3.43 o                         
  -2   0   7        923.37        931.20        18.19 o                         
  -1   0   7         26.76         17.95         6.12 o                         
   0   0   7         96.19         97.29         4.17 o                         
   1   0   7        552.02        574.55        13.62 o                         
   2   0   7        220.06        208.51         7.68 o                         
   3   0   7        271.25        284.94         9.43 o                         
   4   0   7        237.79        232.86         6.88 o                         
   5   0   7        145.21        134.69         3.28 o                         
   6   0   7        300.99        296.96         6.19 o                         
   7   0   7          0.20          0.73         0.37 o                         
   8   0   7         74.64         70.51         2.18 o                         
   9   0   7        386.90        366.06         4.98 o                         
  10   0   7        201.59        211.60         4.11 o                         
  11   0   7        178.59        185.03         3.40 o                         
  12   0   7        220.89        209.24         4.13 o                         
  -8   1   7         14.06         14.01         1.31 o                         
  -7   1   7          2.89          2.11         0.48 o                         
  -6   1   7        154.07        178.01         3.33 o                         
  -5   1   7         38.04         34.53         1.40 o                         
  -4   1   7         16.54         23.68         1.08 o                         
  -3   1   7         29.72         31.11         1.22 o                         
  -2   1   7        795.61        813.79        10.81 o                         
  -1   1   7        156.13        166.95         8.44 o                         
   0   1   7        842.74        847.97        18.61 o                         
   1   1   7       1549.09       1500.04        29.86 o                         
   2   1   7          1.42          0.59         0.61 o                         
   3   1   7       1776.09       1814.28        33.37 o                         
   4   1   7         13.97         21.45         1.61 o                         
   5   1   7         52.98         37.40         4.30 o                         
   6   1   7         49.39         41.18         1.72 o                         
   7   1   7         13.42         10.88         0.71 o                         
   8   1   7         12.48          8.06         0.64 o                         
   9   1   7        347.11        353.37         6.51 o                         
  10   1   7         21.90         21.37         1.01 o                         
  11   1   7        213.06        216.04         4.68 o                         
  12   1   7          0.53          0.62         0.41 o                         
  -8   2   7          4.65          3.06         0.46 o                         
  -7   2   7         30.40         30.90         1.68 o                         
  -6   2   7         91.58         85.22         2.37 o                         
  -5   2   7        461.11        410.62         6.44 o                         
  -4   2   7        237.24        223.94         3.69 o                         
  -3   2   7        375.78        392.94         7.10 o                         
  -2   2   7         63.15         65.17         1.95 o                         
  -1   2   7          6.89          6.53         1.38 o                         
   0   2   7        152.28        136.84         5.00 o                         
   1   2   7       2301.46       2372.88        45.63 o                         
   2   2   7       1027.20       1017.38        21.64 o                         
   3   2   7       1271.76       1142.93        23.38 o                         
   4   2   7       4388.99       4557.21        83.92 o                         
   5   2   7         28.79         34.76         1.74 o                         
   6   2   7         16.93         24.19         1.36 o                         
   7   2   7         46.30         47.49         1.93 o                         
   8   2   7         57.62         71.14         2.27 o                         
   9   2   7          1.82          2.09         0.41 o                         
  10   2   7         52.60         51.05         1.54 o                         
  11   2   7          0.34          1.19         0.38 o                         
  12   2   7         48.21         52.45         1.54 o                         
  13   2   7          1.31          0.28         0.29 o                         
  -8   3   7          0.22          0.20         0.41 o                         
  -7   3   7          0.46          1.00         0.57 o                         
  -6   3   7        109.54        106.16         2.80 o                         
  -5   3   7        142.66        131.19         3.00 o                         
  -4   3   7        207.13        175.97         3.87 o                         
  -3   3   7        225.45        222.44         3.67 o                         
  -2   3   7         51.62         42.98         1.42 o                         
  -1   3   7        505.39        532.67         7.17 o                         
   0   3   7          3.88          1.99         1.34 o                         
   1   3   7         65.03         43.21         2.58 o                         
   2   3   7          1.11         -0.32         0.59 o                         
   3   3   7       1454.58       1432.43        21.97 o                         
   4   3   7        838.64        891.25        17.99 o                         
   5   3   7         55.30         38.19         2.20 o                         
   6   3   7       1045.53       1084.26        14.28 o                         
   7   3   7         12.61          9.67         0.70 o                         
   8   3   7         26.20         22.58         1.18 o                         
   9   3   7        459.76        488.32         7.17 o                         
  10   3   7         77.11         74.91         1.87 o                         
  11   3   7        148.03        167.13         4.29 o                         
  12   3   7         43.30         48.74         1.39 o                         
  13   3   7        264.75        266.22         5.84 o                         
  -7   4   7         78.37         78.21         2.15 o                         
  -6   4   7          7.89          9.69         1.06 o                         
  -5   4   7        231.12        217.06         3.99 o                         
  -4   4   7        130.10        122.09         2.57 o                         
  -3   4   7        338.44        319.95         6.58 o                         
  -2   4   7        582.41        577.10         7.88 o                         
  -1   4   7        147.42        160.73         2.53 o                         
   0   4   7        570.13        544.31         9.68 o                         
   1   4   7        455.22        517.70        14.87 o                         
   2   4   7       1161.17       1165.48        33.09 o                         
   3   4   7        997.28        983.11        16.12 o                         
   4   4   7         65.28         58.76         3.09 o                         
   5   4   7        642.50        630.25        11.06 o                         
   6   4   7        647.40        674.18        10.22 o                         
   7   4   7        223.70        235.20         4.38 o                         
   8   4   7         86.28         86.77         2.35 o                         
   9   4   7          1.89          2.91         0.56 o                         
  10   4   7        153.90        153.69         3.63 o                         
  11   4   7        107.92         96.11         2.64 o                         
  12   4   7          0.58          0.65         0.33 o                         
  13   4   7        330.51        369.26         8.75 o                         
  -7   5   7        131.89        143.75         4.09 o                         
  -6   5   7          4.09          4.42         0.84 o                         
  -5   5   7        200.91        206.29         5.08 o                         
  -4   5   7         18.03         20.12         1.13 o                         
  -3   5   7        314.30        310.59         5.29 o                         
  -2   5   7        215.37        200.66         3.71 o                         
  -1   5   7         18.05         16.01         0.74 o                         
   0   5   7        228.51        246.65         3.06 o                         
   1   5   7         15.95         15.71         0.96 o                         
   2   5   7        223.48        229.64         6.07 o                         
   3   5   7        734.85        788.92        13.42 o                         
   4   5   7         43.52         30.63         2.95 o                         
   5   5   7        207.09        180.43         3.80 o                         
   6   5   7          5.00          2.06         0.43 o                         
   7   5   7         28.09         21.58         1.22 o                         
   8   5   7        103.03         88.45         2.13 o                         
   9   5   7         14.24         20.50         1.08 o                         
  10   5   7          2.68          3.01         0.50 o                         
  11   5   7        322.80        334.23         5.33 o                         
  12   5   7          0.31          0.95         0.34 o                         
  13   5   7          7.67          5.07         0.51 o                         
  -6   6   7        233.98        256.82         7.59 o                         
  -5   6   7        171.99        175.72         3.89 o                         
  -4   6   7          8.26         11.55         0.95 o                         
  -3   6   7         76.74         81.05         2.25 o                         
  -2   6   7         85.25         78.15         1.75 o                         
  -1   6   7        453.70        446.74         4.96 o                         
   0   6   7        605.22        582.13         5.61 o                         
   1   6   7        313.85        304.64         3.71 o                         
   2   6   7        567.90        620.86         7.39 o                         
   3   6   7          0.76          1.69         0.37 o                         
   4   6   7        463.20        458.70         6.66 o                         
   5   6   7         24.03         24.94         1.19 o                         
   6   6   7         54.70         48.21         1.49 o                         
   7   6   7        353.33        348.60         5.97 o                         
   8   6   7          5.49          4.60         0.56 o                         
   9   6   7          0.94          1.83         0.51 o                         
  10   6   7        736.45        740.49         9.13 o                         
  11   6   7        152.76        155.55         3.17 o                         
  12   6   7          0.28          0.47         0.33 o                         
  13   6   7         32.84         34.51         1.25 o                         
  -6   7   7         19.43         16.50         0.98 o                         
  -5   7   7        133.09        139.19         3.02 o                         
  -4   7   7        522.19        544.83         8.30 o                         
  -3   7   7        228.82        236.18         4.91 o                         
  -2   7   7        389.12        380.36         5.46 o                         
  -1   7   7         26.82         29.14         0.98 o                         
   0   7   7        197.63        187.18         2.85 o                         
   1   7   7        112.48        109.52         1.96 o                         
   2   7   7         95.45         99.97         1.77 o                         
   3   7   7          7.94          3.89         0.40 o                         
   4   7   7        333.91        353.51         3.98 o                         
   5   7   7          2.84          4.19         0.41 o                         
   6   7   7        141.68        118.13         2.23 o                         
   7   7   7        129.10        136.12         2.51 o                         
   8   7   7        438.39        455.14         7.52 o                         
   9   7   7        672.03        646.60         9.78 o                         
  10   7   7          7.05          5.81         0.70 o                         
  11   7   7        115.10        117.98         2.83 o                         
  12   7   7         51.63         47.03         1.41 o                         
  13   7   7         14.67         14.12         0.79 o                         
  -5   8   7        233.61        259.28         4.69 o                         
  -4   8   7         25.38         28.61         1.28 o                         
  -3   8   7         73.54         69.58         2.48 o                         
  -2   8   7        497.18        522.27         7.60 o                         
  -1   8   7        513.78        513.34         6.27 o                         
   0   8   7        499.81        477.03         5.09 o                         
   1   8   7       1030.84       1040.90         9.06 o                         
   2   8   7         59.63         55.43         1.15 o                         
   3   8   7        260.71        257.57         3.12 o                         
   4   8   7         45.40         47.10         1.19 o                         
   5   8   7          2.24          3.97         0.43 o                         
   6   8   7        156.33        146.26         2.44 o                         
   7   8   7         48.31         46.21         1.29 o                         
   8   8   7        154.34        149.68         2.48 o                         
   9   8   7        214.53        219.54         3.70 o                         
  10   8   7         61.32         74.91         1.96 o                         
  11   8   7          0.56          0.84         0.37 o                         
  12   8   7         63.06         62.09         1.97 o                         
  13   8   7         10.52          9.32         0.70 o                         
  -4   9   7        115.48        122.95         3.49 o                         
  -3   9   7         16.55         16.51         1.00 o                         
  -2   9   7          9.74          8.55         0.69 o                         
  -1   9   7        306.93        309.59         4.69 o                         
   0   9   7        160.16        169.07         2.46 o                         
   1   9   7          6.73          8.79         0.52 o                         
   2   9   7        343.72        351.93         3.56 o                         
   3   9   7         47.90         40.84         1.09 o                         
   4   9   7        264.92        284.55         3.33 o                         
   5   9   7        611.94        653.55         6.50 o                         
   6   9   7        525.59        532.13         5.50 o                         
   7   9   7        177.79        182.89         3.20 o                         
   8   9   7        295.64        308.39         4.48 o                         
   9   9   7        273.81        284.14         5.07 o                         
  10   9   7         14.70         11.08         0.78 o                         
  11   9   7        172.69        178.11         3.23 o                         
  12   9   7        123.35        131.80         4.01 o                         
  13   9   7          0.26          2.25         0.32 o                         
  -3  10   7          0.97          2.28         0.44 o                         
  -2  10   7         98.15        107.92         2.76 o                         
  -1  10   7         68.00         68.78         1.94 o                         
   0  10   7         22.62         20.13         1.00 o                         
   1  10   7          3.78          1.79         0.40 o                         
   2  10   7          0.34          0.60         0.35 o                         
   3  10   7         59.04         55.20         1.31 o                         
   4  10   7        343.07        343.01         4.09 o                         
   5  10   7       1164.50       1183.05         9.77 o                         
   6  10   7        299.82        315.68         3.99 o                         
   7  10   7         37.97         35.75         1.09 o                         
   8  10   7        257.91        259.06         4.35 o                         
   9  10   7        256.24        246.08         4.60 o                         
  10  10   7          0.99          2.86         0.50 o                         
  11  10   7         91.50         78.24         1.87 o                         
  12  10   7          3.61          4.33         0.55 o                         
  -2  11   7         67.81         54.51         1.91 o                         
  -1  11   7         12.40         19.22         1.08 o                         
   0  11   7         23.43         17.31         1.25 o                         
   1  11   7         28.49         36.16         1.25 o                         
   2  11   7        117.89        113.04         2.38 o                         
   3  11   7         58.37         55.14         1.72 o                         
   4  11   7         12.50         11.34         0.69 o                         
   5  11   7        115.04        112.05         2.13 o                         
   6  11   7         79.83         80.81         1.74 o                         
   7  11   7         27.96         27.56         1.08 o                         
   8  11   7        195.20        202.45         3.84 o                         
   9  11   7         75.43         84.59         1.94 o                         
  10  11   7          3.10          2.79         0.39 o                         
  11  11   7          1.34          0.19         0.26 o                         
  12  11   7          0.64          0.19         0.24 o                         
  -1  12   7         59.90         68.43         4.08 o                         
   0  12   7        127.98        138.19         5.09 o                         
   1  12   7          7.58         12.29         0.85 o                         
   2  12   7        131.36        134.10         2.53 o                         
   3  12   7         40.41         35.97         1.20 o                         
   4  12   7         12.67         11.40         0.69 o                         
   5  12   7        564.93        558.53         6.80 o                         
   6  12   7          9.03          6.99         0.58 o                         
   7  12   7          1.07          1.09         0.45 o                         
   8  12   7         23.77         18.91         0.87 o                         
   9  12   7         90.74         99.75         1.88 o                         
  10  12   7         36.49         30.37         0.86 o                         
  11  12   7          1.79          1.78         0.31 o                         
   0  13   7         19.38         20.70         1.85 o                         
   1  13   7        231.95        224.00         9.57 o                         
   2  13   7        106.97        106.88         3.10 o                         
   3  13   7          0.61          0.90         0.43 o                         
   4  13   7         68.42         74.46         1.88 o                         
   5  13   7          5.11          3.53         0.49 o                         
   6  13   7        353.22        338.37         4.85 o                         
   7  13   7         40.42         35.02         1.17 o                         
   8  13   7          5.61          4.85         0.45 o                         
   9  13   7          0.20          0.62         0.30 o                         
  10  13   7         18.05         18.96         0.84 o                         
   3  14   7         33.21         26.64         2.03 o                         
   4  14   7         12.56          9.09         0.67 o                         
   5  14   7        172.81        157.58         2.79 o                         
   6  14   7         68.67         65.41         1.48 o                         
   7  14   7         27.82         31.55         1.10 o                         
   8  14   7        217.92        204.16         3.18 o                         
   9  14   7        251.97        221.95         4.88 o                         
  -3 -10   8        231.61        212.13         8.24 o                         
  -2 -10   8          0.90          0.95         0.47 o                         
  -1 -10   8          3.92          3.72         0.43 o                         
   0 -10   8        107.66         96.87         3.32 o                         
   1 -10   8          2.00          1.49         0.48 o                         
   2 -10   8         63.04         48.70         2.74 o                         
  -5  -9   8         63.87         58.99         4.27 o                         
  -4  -9   8        330.47        330.43         6.30 o                         
  -3  -9   8         76.74         84.68         3.48 o                         
  -2  -9   8          0.57          0.40         0.39 o                         
  -1  -9   8         14.87         11.28         0.83 o                         
   0  -9   8         66.35         61.34         2.44 o                         
   1  -9   8         29.98         24.38         1.41 o                         
   2  -9   8        371.49        397.11         8.62 o                         
   3  -9   8          0.44          1.42         0.47 o                         
   4  -9   8          5.77          3.23         0.77 o                         
  -6  -8   8         73.37         78.31         8.79 o                         
  -5  -8   8         12.14         10.65         0.79 o                         
  -4  -8   8         82.96         89.16         2.75 o                         
  -3  -8   8         61.45         58.01         3.21 o                         
  -2  -8   8         39.49         37.50         1.77 o                         
  -1  -8   8          4.12          3.47         0.72 o                         
   0  -8   8          2.29          1.69         0.56 o                         
   1  -8   8         37.55         37.56         1.78 o                         
   2  -8   8         65.60         60.76         3.28 o                         
   3  -8   8        118.18        135.70         4.86 o                         
   4  -8   8         40.61         44.36         1.96 o                         
   5  -8   8          2.59          6.41         0.85 o                         
  -7  -7   8        107.27         90.47         3.06 o                         
  -6  -7   8         29.93         28.91         2.44 o                         
  -5  -7   8         16.71         16.78         1.11 o                         
  -4  -7   8        125.65        132.31         4.35 o                         
  -3  -7   8        230.44        222.38         5.43 o                         
  -2  -7   8          0.93          0.90         0.57 o                         
  -1  -7   8        215.20        203.03         5.26 o                         
   0  -7   8        321.49        292.92         7.89 o                         
   1  -7   8          7.31          8.85         0.91 o                         
   2  -7   8         53.53         51.31         2.01 o                         
   3  -7   8        119.30        116.49         4.12 o                         
   4  -7   8         47.76         41.67         1.68 o                         
   5  -7   8         16.63         15.97         0.89 o                         
   6  -7   8        275.00        280.07         6.38 o                         
   7  -7   8         90.33         81.10         2.73 o                         
  -7  -6   8          8.51         11.93         0.83 o                         
  -6  -6   8          0.25          2.53         0.44 o                         
  -5  -6   8         97.60         97.20         2.61 o                         
  -4  -6   8          2.25          1.58         0.51 o                         
  -3  -6   8         17.55         16.64         1.29 o                         
  -2  -6   8         12.20          9.00         0.99 o                         
  -1  -6   8        277.56        284.61         5.24 o                         
   0  -6   8          9.24          9.54         1.09 o                         
   1  -6   8         36.93         32.82         1.95 o                         
   2  -6   8        109.34        114.53         2.79 o                         
   3  -6   8        386.74        384.18         7.39 o                         
   4  -6   8         51.29         52.12         1.78 o                         
   5  -6   8          9.42          7.48         0.83 o                         
   6  -6   8          5.22          5.34         0.79 o                         
   7  -6   8        104.69         93.16         4.06 o                         
   8  -6   8        292.14        263.13         8.10 o                         
  -8  -5   8         79.22         82.44         3.87 o                         
  -7  -5   8          0.67          1.81         0.42 o                         
  -6  -5   8        173.93        182.24         3.59 o                         
  -5  -5   8        193.34        184.95         5.60 o                         
  -4  -5   8        109.07        105.24         3.08 o                         
  -3  -5   8        482.63        466.23         9.06 o                         
  -2  -5   8          2.84          4.91         0.72 o                         
  -1  -5   8         49.19         51.97         2.56 o                         
   0  -5   8       1199.69       1095.05        18.16 o                         
   1  -5   8         12.19         11.22         0.89 o                         
   2  -5   8        836.29        801.98        13.65 o                         
   3  -5   8        486.30        491.07         8.13 o                         
   4  -5   8         66.23         64.37         1.91 o                         
   5  -5   8         16.51         15.83         1.03 o                         
   6  -5   8         36.37         40.35         1.65 o                         
   7  -5   8          0.83          2.04         0.70 o                         
   8  -5   8         26.50         30.11         1.59 o                         
   9  -5   8          3.23          3.67         0.56 o                         
  -8  -4   8         57.12         48.03         2.23 o                         
  -7  -4   8         45.19         40.01         1.49 o                         
  -6  -4   8         83.70         94.03         6.20 o                         
  -5  -4   8         18.25         19.06         1.45 o                         
  -4  -4   8        321.50        322.17         6.12 o                         
  -3  -4   8         17.08         15.25         0.98 o                         
  -2  -4   8        405.85        396.88         6.33 o                         
  -1  -4   8        524.57        526.62         7.62 o                         
   0  -4   8          7.18          5.41         0.66 o                         
   1  -4   8          0.76          1.42         0.47 o                         
   2  -4   8        313.39        319.90         6.03 o                         
   3  -4   8        330.91        304.15         5.30 o                         
   4  -4   8         28.89         24.86         1.51 o                         
   5  -4   8        329.18        333.50         6.32 o                         
   6  -4   8        101.14        102.28         2.92 o                         
   7  -4   8        140.53        157.90         2.90 o                         
   8  -4   8        579.33        564.49        10.50 o                         
   9  -4   8        249.19        227.38        22.43 o                         
  -8  -3   8        203.73        216.35         6.73 o                         
  -7  -3   8          2.22          2.25         0.72 o                         
  -6  -3   8        215.08        184.00         5.07 o                         
  -5  -3   8        730.62        688.66        11.81 o                         
  -4  -3   8        217.14        208.37         4.03 o                         
  -3  -3   8       1089.25       1081.43        14.14 o                         
  -2  -3   8        240.16        245.95         4.45 o                         
  -1  -3   8        555.63        562.14         8.97 o                         
   0  -3   8        547.57        520.71         8.06 o                         
   1  -3   8         27.09         26.05         1.22 o                         
   2  -3   8         98.40         84.72         2.20 o                         
   3  -3   8        351.40        355.09         5.91 o                         
   4  -3   8         89.37         72.14         3.24 o                         
   5  -3   8        705.76        727.93        10.51 o                         
   6  -3   8        304.39        290.42         4.91 o                         
   7  -3   8         53.68         51.70         1.60 o                         
   8  -3   8          0.47          0.94         0.35 o                         
   9  -3   8         47.41         47.80         1.51 o                         
  10  -3   8        161.72        167.21         4.98 o                         
  -8  -2   8          7.89          7.43         1.09 o                         
  -7  -2   8        102.58        104.03         4.47 o                         
  -6  -2   8        400.66        394.45         6.41 o                         
  -5  -2   8         66.77         61.51         2.32 o                         
  -4  -2   8         24.07         26.19         1.41 o                         
  -3  -2   8         20.17         18.95         1.16 o                         
  -2  -2   8       1361.78       1377.91        16.57 o                         
  -1  -2   8        272.03        249.45         4.96 o                         
   0  -2   8         20.53         23.43         1.13 o                         
   1  -2   8        265.31        296.88         4.81 o                         
   2  -2   8        257.23        271.59         5.78 o                         
   3  -2   8         65.02         64.12         2.63 o                         
   4  -2   8         13.16         13.94         1.32 o                         
   5  -2   8         41.60         44.95         1.57 o                         
   6  -2   8          6.66          8.90         0.90 o                         
   7  -2   8        876.95        870.38        10.66 o                         
   8  -2   8        120.76        127.04         2.37 o                         
   9  -2   8         23.73         26.89         1.07 o                         
  10  -2   8         16.91         18.22         0.82 o                         
  11  -2   8        242.07        231.48         7.30 o                         
  -8  -1   8         33.39         29.42         1.72 o                         
  -7  -1   8        127.02        128.12         3.53 o                         
  -6  -1   8         28.07         26.19         1.29 o                         
  -5  -1   8         68.59         55.63         2.14 o                         
  -4  -1   8         19.36         19.72         1.11 o                         
  -3  -1   8         97.01         92.70         2.69 o                         
  -2  -1   8        229.85        242.08         4.82 o                         
  -1  -1   8         12.76          7.90         0.80 o                         
   0  -1   8         74.80         70.30         2.35 o                         
   1  -1   8          3.05          3.17         0.60 o                         
   2  -1   8         13.48         23.90         1.39 o                         
   3  -1   8        102.31        100.85         2.73 o                         
   4  -1   8         29.49         24.41         1.82 o                         
   5  -1   8          0.56          1.70         0.52 o                         
   6  -1   8        199.13        193.10         4.41 o                         
   7  -1   8         97.05         92.81         3.03 o                         
   8  -1   8         18.30         18.61         1.22 o                         
   9  -1   8          0.95          1.59         0.44 o                         
  10  -1   8         35.88         42.45         1.56 o                         
  11  -1   8        145.79        145.99         2.65 o                         
  -8   0   8          6.93          5.73         0.75 o                         
  -7   0   8         81.71         94.56         2.37 o                         
  -6   0   8        133.33        142.92         3.16 o                         
  -5   0   8        113.09         79.45         2.41 o                         
  -4   0   8          0.20          0.80         0.38 o                         
  -3   0   8          3.64          3.58         0.72 o                         
  -2   0   8         11.32         14.61         1.23 o                         
  -1   0   8        148.26        127.24         4.19 o                         
   0   0   8        397.08        406.49         6.83 o                         
   1   0   8          2.18          0.96         0.53 o                         
   2   0   8          2.01          4.03         0.88 o                         
   3   0   8          6.79         10.21         0.92 o                         
   4   0   8          1.46          1.56         0.57 o                         
   5   0   8         39.28         37.01         1.93 o                         
   6   0   8         17.33         16.94         1.01 o                         
   7   0   8       1220.54       1193.26        13.51 o                         
   8   0   8        138.30        128.18         2.63 o                         
   9   0   8         52.31         42.36         1.52 o                         
  10   0   8         27.47         28.97         1.16 o                         
  11   0   8         17.73         15.34         0.85 o                         
  12   0   8        262.16        239.82         9.13 o                         
  -8   1   8         66.39         51.98         2.98 o                         
  -7   1   8         88.08         81.70         2.06 o                         
  -6   1   8         12.74         14.79         0.95 o                         
  -5   1   8         42.56         47.95         1.74 o                         
  -4   1   8          1.36          0.67         0.38 o                         
  -3   1   8         29.89         27.51         1.37 o                         
  -2   1   8        240.49        254.95         5.01 o                         
  -1   1   8        263.75        267.96         5.94 o                         
   0   1   8        745.78        733.62        10.82 o                         
   1   1   8        147.43        148.70         6.28 o                         
   2   1   8        248.11        219.81         8.40 o                         
   3   1   8        872.04        881.41        24.46 o                         
   4   1   8        141.87        143.23         3.95 o                         
   5   1   8         34.59         26.02         1.52 o                         
   6   1   8        307.03        341.17         6.30 o                         
   7   1   8         27.49         18.80         1.08 o                         
   8   1   8        680.02        636.62         9.53 o                         
   9   1   8         16.63         14.56         0.90 o                         
  10   1   8        373.98        358.53         5.20 o                         
  11   1   8         74.92         82.31         2.02 o                         
  12   1   8         82.95         79.88         2.15 o                         
  -7   2   8         24.37         24.01         1.13 o                         
  -6   2   8        105.38        110.46         3.12 o                         
  -5   2   8         79.30         89.95         2.78 o                         
  -4   2   8         39.59         49.17         1.72 o                         
  -3   2   8        543.78        509.54         7.05 o                         
  -2   2   8        700.07        691.12         9.78 o                         
  -1   2   8       1896.66       2006.44        30.64 o                         
   0   2   8        185.65        202.20         4.11 o                         
   1   2   8        206.69        199.67        10.09 o                         
   2   2   8         81.10         87.29         4.01 o                         
   3   2   8        899.82        882.35        23.64 o                         
   4   2   8       4790.08       4862.59       152.85 o                         
   5   2   8         98.73         84.84         2.72 o                         
   6   2   8        269.44        258.01         4.47 o                         
   7   2   8         50.85         50.92         1.67 o                         
   8   2   8        155.83        155.17         2.87 o                         
   9   2   8          1.78          2.44         0.44 o                         
  10   2   8          3.34          2.51         0.48 o                         
  11   2   8        548.21        546.93         6.97 o                         
  12   2   8          0.46          0.71         0.41 o                         
  -7   3   8        177.93        170.35         4.26 o                         
  -6   3   8         15.02         25.19         1.19 o                         
  -5   3   8          5.60          9.37         0.84 o                         
  -4   3   8         53.73         61.77         2.11 o                         
  -3   3   8        646.34        666.49         9.42 o                         
  -2   3   8        533.68        525.58         7.27 o                         
  -1   3   8        115.60        125.02         2.45 o                         
   0   3   8        561.15        591.36         8.17 o                         
   1   3   8         53.54         52.12         1.96 o                         
   2   3   8       1672.12       1778.51        43.21 o                         
   3   3   8       5089.59       5401.29       122.38 o                         
   4   3   8       1450.94       1521.04        26.51 o                         
   5   3   8       1039.40       1037.88        12.85 o                         
   6   3   8          0.92          1.55         0.36 o                         
   7   3   8          1.91          1.61         0.87 o                         
   8   3   8        923.84        925.82        14.54 o                         
   9   3   8        230.71        239.68         4.17 o                         
  10   3   8         99.39         98.48         2.94 o                         
  11   3   8         28.59         24.71         1.29 o                         
  12   3   8         40.74         35.27         1.23 o                         
  13   3   8         53.08         44.52         1.20 o                         
  -7   4   8         84.79         88.58         2.55 o                         
  -6   4   8        124.76        138.89         3.34 o                         
  -5   4   8        186.82        187.35         4.05 o                         
  -4   4   8         30.67         31.41         1.63 o                         
  -3   4   8        120.14        102.81         2.37 o                         
  -2   4   8        240.09        234.19         3.39 o                         
  -1   4   8          3.67          4.62         0.46 o                         
   0   4   8        192.75        188.81         3.15 o                         
   1   4   8          8.60         11.59         0.78 o                         
   2   4   8        450.49        472.20         9.83 o                         
   3   4   8        946.07       1005.47        21.05 o                         
   4   4   8       1233.57       1179.60        24.76 o                         
   5   4   8        442.21        457.92         6.75 o                         
   6   4   8          4.72          4.82         0.62 o                         
   7   4   8        255.77        247.11         4.26 o                         
   8   4   8         20.08         16.25         0.92 o                         
   9   4   8        328.36        334.64         5.31 o                         
  10   4   8        272.18        267.27         6.54 o                         
  11   4   8        265.33        268.96         4.22 o                         
  12   4   8          0.88          1.39         0.33 o                         
  13   4   8          0.62          0.93         0.29 o                         
  -6   5   8         86.38        104.49         2.60 o                         
  -5   5   8         39.05         39.81         2.37 o                         
  -4   5   8        550.04        571.56        11.38 o                         
  -3   5   8         19.98         23.39         1.24 o                         
  -2   5   8        579.47        556.49         6.98 o                         
  -1   5   8        394.45        392.10         5.59 o                         
   0   5   8         30.30         33.46         1.01 o                         
   1   5   8         28.47         33.56         1.00 o                         
   2   5   8         91.07         94.52         2.47 o                         
   3   5   8          3.17          3.92         0.62 o                         
   4   5   8        512.74        470.07         8.58 o                         
   5   5   8        317.83        320.50         4.36 o                         
   6   5   8        110.83         89.77         2.24 o                         
   7   5   8        987.47        946.81        10.37 o                         
   8   5   8        184.43        194.39         3.24 o                         
   9   5   8        174.45        166.79         2.83 o                         
  10   5   8          4.83          4.05         0.64 o                         
  11   5   8        164.00        173.79         3.15 o                         
  12   5   8        335.63        357.15         6.91 o                         
  13   5   8         23.58         23.43         1.10 o                         
  -6   6   8         21.28         21.88         1.02 o                         
  -5   6   8         23.62         23.39         1.23 o                         
  -4   6   8        259.51        260.42         5.39 o                         
  -3   6   8         15.57         14.43         1.03 o                         
  -2   6   8        254.31        247.08         3.98 o                         
  -1   6   8         61.58         66.83         1.62 o                         
   0   6   8        846.02        823.24         8.99 o                         
   1   6   8        612.14        575.37         6.12 o                         
   2   6   8          3.39          5.63         0.58 o                         
   3   6   8        127.75        137.70         2.80 o                         
   4   6   8         88.27         84.70         1.77 o                         
   5   6   8          5.74          5.79         0.48 o                         
   6   6   8        306.96        325.95         4.18 o                         
   7   6   8        101.74        102.11         2.26 o                         
   8   6   8         49.28         49.92         1.47 o                         
   9   6   8         52.75         57.07         1.78 o                         
  10   6   8          8.10          9.75         0.80 o                         
  11   6   8         64.79         67.92         1.91 o                         
  12   6   8        467.60        488.57         6.25 o                         
  13   6   8          0.76         -0.13         0.33 o                         
  -5   7   8        131.47        153.40         3.68 o                         
  -4   7   8          0.29          0.73         0.42 o                         
  -3   7   8         31.56         32.92         1.43 o                         
  -2   7   8        469.99        489.91         6.85 o                         
  -1   7   8         48.88         50.42         1.40 o                         
   0   7   8         32.55         27.56         0.96 o                         
   1   7   8         55.46         64.34         1.53 o                         
   2   7   8          0.36          0.95         0.38 o                         
   3   7   8          4.10          3.24         0.38 o                         
   4   7   8        164.07        184.98         2.66 o                         
   5   7   8          8.65          7.29         0.66 o                         
   6   7   8         21.13         17.22         0.92 o                         
   7   7   8       1785.96       1771.95        17.44 o                         
   8   7   8        163.88        149.32         3.47 o                         
   9   7   8          7.61          3.94         0.73 o                         
  10   7   8          7.05          8.47         0.75 o                         
  11   7   8         16.68         17.69         1.01 o                         
  12   7   8        311.47        341.54         5.37 o                         
  13   7   8         80.96         92.44         2.13 o                         
  -4   8   8        325.55        331.05         9.53 o                         
  -3   8   8        124.71        141.15         3.60 o                         
  -2   8   8        239.95        247.31         5.04 o                         
  -1   8   8        326.21        330.36         4.69 o                         
   0   8   8          7.30          3.77         0.56 o                         
   1   8   8        185.72        193.49         3.57 o                         
   2   8   8        376.77        381.63         4.89 o                         
   3   8   8        571.91        590.65         7.22 o                         
   4   8   8          6.83          6.52         0.49 o                         
   5   8   8         46.40         39.43         1.31 o                         
   6   8   8       1012.37       1040.18         9.95 o                         
   7   8   8        929.75        931.57         9.15 o                         
   8   8   8         14.02         11.80         0.68 o                         
   9   8   8        437.37        434.60         6.52 o                         
  10   8   8        180.90        179.87         4.44 o                         
  11   8   8        100.96        111.34         2.78 o                         
  12   8   8        519.90        551.80        12.62 o                         
  13   8   8         11.81         14.11         0.80 o                         
  -4   9   8        289.30        312.39        11.76 o                         
  -3   9   8          6.72          8.44         0.84 o                         
  -2   9   8        119.49        125.70         3.11 o                         
  -1   9   8        406.82        424.99         6.11 o                         
   0   9   8          3.35          1.99         0.49 o                         
   1   9   8         13.65          8.52         0.69 o                         
   2   9   8        100.68         84.65         1.70 o                         
   3   9   8         14.08         15.01         0.66 o                         
   4   9   8        153.18        162.71         2.46 o                         
   5   9   8        458.24        437.22         5.12 o                         
   6   9   8         53.55         52.46         1.40 o                         
   7   9   8         39.50         36.80         1.14 o                         
   8   9   8        417.51        404.05         5.83 o                         
   9   9   8          3.70          2.85         0.49 o                         
  10   9   8        147.99        151.64         3.70 o                         
  11   9   8        414.78        415.69         7.73 o                         
  12   9   8          3.76          3.17         0.40 o                         
  13   9   8        258.14        219.55         4.73 o                         
  -3  10   8        122.68         91.86         2.60 o                         
  -2  10   8         10.73         11.28         1.03 o                         
  -1  10   8          7.86          7.33         0.70 o                         
   0  10   8        228.70        258.11         7.28 o                         
   1  10   8         52.64         44.60         1.50 o                         
   2  10   8        705.09        662.63         7.07 o                         
   3  10   8        396.14        389.77         4.42 o                         
   4  10   8        171.23        180.25         2.69 o                         
   5  10   8        182.05        183.46         2.62 o                         
   6  10   8          3.22          2.67         0.43 o                         
   7  10   8          0.23          0.30         0.35 o                         
   8  10   8         92.44         92.80         1.97 o                         
   9  10   8         83.92         92.62         2.06 o                         
  10  10   8        102.11        103.07         2.57 o                         
  11  10   8          2.62          3.08         0.46 o                         
  12  10   8         10.80         12.35         1.00 o                         
  -2  11   8         53.52         45.04         2.87 o                         
  -1  11   8          0.95          2.45         0.71 o                         
   0  11   8          2.65          3.12         0.71 o                         
   1  11   8        116.09        109.66         2.75 o                         
   2  11   8        230.96        227.73         3.92 o                         
   3  11   8         42.26         35.65         1.28 o                         
   4  11   8        766.30        779.02         7.68 o                         
   5  11   8        105.54        103.55         1.94 o                         
   6  11   8          1.70          1.75         0.40 o                         
   7  11   8         71.00         79.34         1.68 o                         
   8  11   8          0.87          2.00         0.38 o                         
   9  11   8         57.53         47.40         1.30 o                         
  10  11   8        173.60        175.85         3.47 o                         
  11  11   8         86.12         72.27         2.08 o                         
  12  11   8         10.95         13.20         0.59 o                         
  -1  12   8          1.70          1.43         0.63 o                         
   0  12   8         10.72         11.18         1.18 o                         
   1  12   8         40.39         43.05         1.56 o                         
   2  12   8        107.58        108.45         2.38 o                         
   3  12   8         95.04         82.99         1.89 o                         
   4  12   8         60.97         58.00         1.67 o                         
   5  12   8        308.38        311.63         4.46 o                         
   6  12   8        128.54        136.66         2.32 o                         
   7  12   8        245.47        243.35         3.58 o                         
   8  12   8        250.63        250.98         3.95 o                         
   9  12   8          0.38          1.66         0.34 o                         
  10  12   8          0.33          0.59         0.25 o                         
  11  12   8          0.14          0.78         0.25 o                         
   1  13   8          7.50          8.87         0.78 o                         
   2  13   8          1.48          0.73         0.43 o                         
   3  13   8          1.01          0.49         0.36 o                         
   4  13   8         66.05         72.72         1.86 o                         
   5  13   8        189.54        189.75         3.79 o                         
   6  13   8        175.13        172.64         3.31 o                         
   7  13   8         25.34         24.91         1.00 o                         
   8  13   8         99.35         98.43         1.92 o                         
   9  13   8          3.57          1.99         0.42 o                         
  10  13   8         11.88          7.69         0.55 o                         
   3  14   8          3.02          0.98         0.61 o                         
   4  14   8        159.51        158.92         7.02 o                         
   5  14   8          0.50          1.81         0.33 o                         
   6  14   8          5.66          5.95         0.49 o                         
   7  14   8        556.74        501.50         9.81 o                         
   8  14   8        282.42        247.64         8.59 o                         
  -3  -9   9         57.65         56.38         3.16 o                         
  -2  -9   9        188.85        200.77         4.77 o                         
  -1  -9   9         14.17         11.43         1.13 o                         
   0  -9   9          6.42         10.34         0.80 o                         
   1  -9   9         61.59         62.94         2.61 o                         
   2  -9   9         43.87         44.25         2.01 o                         
  -5  -8   9          5.25          4.50         0.82 o                         
  -4  -8   9        122.81        123.97         2.92 o                         
  -3  -8   9        105.33        103.17         3.25 o                         
  -2  -8   9          0.02          0.67         0.45 o                         
  -1  -8   9        492.40        479.03         7.85 o                         
   0  -8   9         84.22         75.78         1.97 o                         
   1  -8   9         18.42         15.14         1.22 o                         
   2  -8   9         18.92         15.10         1.37 o                         
   3  -8   9        393.87        405.33        14.86 o                         
   4  -8   9          1.24          0.56         0.47 o                         
   5  -8   9         94.84         83.58         3.82 o                         
  -5  -7   9        160.51        154.64         4.00 o                         
  -4  -7   9        152.81        162.37         4.48 o                         
  -3  -7   9         16.68         18.65         1.79 o                         
  -2  -7   9         63.68         62.89         3.04 o                         
  -1  -7   9          1.30          0.62         0.42 o                         
   0  -7   9        111.53         90.03         2.71 o                         
   1  -7   9        564.54        549.70        10.41 o                         
   2  -7   9        185.95        178.07         4.52 o                         
   3  -7   9          1.99          3.47         1.02 o                         
   4  -7   9        101.61        105.35         2.98 o                         
   5  -7   9         56.48         52.43         2.06 o                         
   6  -7   9         97.19         95.55         4.41 o                         
  -6  -6   9         25.23         22.40         1.37 o                         
  -5  -6   9          0.16          0.78         0.64 o                         
  -4  -6   9          0.89          1.23         0.68 o                         
  -3  -6   9          1.86          2.33         0.64 o                         
  -2  -6   9        105.72         96.11         3.68 o                         
  -1  -6   9        147.68        132.95         3.43 o                         
   0  -6   9         42.83         40.64         2.74 o                         
   1  -6   9        333.75        322.33         7.16 o                         
   2  -6   9         10.58         10.57         1.31 o                         
   3  -6   9          3.08          1.67         0.60 o                         
   4  -6   9         32.75         33.04         1.68 o                         
   5  -6   9          2.97          2.93         0.45 o                         
   6  -6   9         22.03         24.58         1.06 o                         
   7  -6   9         20.38         18.05         0.99 o                         
  -7  -5   9          7.13          4.15         0.57 o                         
  -6  -5   9         50.42         52.84         1.75 o                         
  -5  -5   9         45.25         43.94         1.86 o                         
  -4  -5   9         17.69         19.25         1.07 o                         
  -3  -5   9         55.32         47.93         2.17 o                         
  -2  -5   9         87.17         80.68         2.98 o                         
  -1  -5   9         38.12         37.05         1.69 o                         
   0  -5   9        245.44        230.46         5.52 o                         
   1  -5   9         98.34         91.50         2.64 o                         
   2  -5   9        682.80        642.03        18.64 o                         
   3  -5   9         97.54         92.73         2.67 o                         
   4  -5   9        151.50        150.86         4.41 o                         
   5  -5   9          0.36          0.54         0.42 o                         
   6  -5   9         12.77         12.63         0.80 o                         
   7  -5   9         17.84         15.31         0.93 o                         
   8  -5   9          0.50          0.79         0.33 o                         
  -7  -4   9         54.75         51.63         2.29 o                         
  -6  -4   9        160.41        159.67         3.44 o                         
  -5  -4   9         60.59         58.50         2.28 o                         
  -4  -4   9        211.52        209.68         4.70 o                         
  -3  -4   9        167.90        161.97         3.47 o                         
  -2  -4   9        162.92        162.84         3.44 o                         
  -1  -4   9          8.11          6.95         0.73 o                         
   0  -4   9          1.68          1.97         0.54 o                         
   1  -4   9        158.08        154.36         3.07 o                         
   2  -4   9          0.14          0.91         0.47 o                         
   3  -4   9          4.66          5.01         0.60 o                         
   4  -4   9        120.69        114.06         3.36 o                         
   5  -4   9         44.67         41.84         1.82 o                         
   6  -4   9          0.41          0.66         0.46 o                         
   7  -4   9        126.94        139.61         3.28 o                         
   8  -4   9         30.62         34.17         1.40 o                         
   9  -4   9          2.45          3.06         0.46 o                         
  -7  -3   9        104.11        112.39         3.81 o                         
  -6  -3   9         89.24         92.60         3.47 o                         
  -5  -3   9         24.30         21.76         1.32 o                         
  -4  -3   9          4.33          3.69         0.68 o                         
  -3  -3   9         20.21         20.52         1.18 o                         
  -2  -3   9        123.00        117.12         2.89 o                         
  -1  -3   9       1257.18       1225.22        17.00 o                         
   0  -3   9          2.04          3.73         0.61 o                         
   1  -3   9        541.37        531.98        14.77 o                         
   2  -3   9       1868.46       1779.76        28.22 o                         
   3  -3   9         23.03         27.66         1.35 o                         
   4  -3   9        248.02        238.56         4.91 o                         
   5  -3   9         46.00         43.58         1.83 o                         
   6  -3   9        161.51        161.63         3.80 o                         
   7  -3   9          2.15          1.45         0.48 o                         
   8  -3   9         36.20         37.58         1.52 o                         
   9  -3   9        352.50        372.88         9.87 o                         
  10  -3   9         95.01         95.83         2.29 o                         
  -7  -2   9        166.60        193.77         9.43 o                         
  -6  -2   9        129.96        144.07         3.88 o                         
  -5  -2   9        256.44        275.18         7.86 o                         
  -4  -2   9          1.93          2.70         0.59 o                         
  -3  -2   9        169.21        180.69         4.20 o                         
  -2  -2   9        687.89        706.71        10.05 o                         
  -1  -2   9        217.23        209.87         4.43 o                         
   0  -2   9         13.16         13.50         0.97 o                         
   1  -2   9        121.79        120.48         2.99 o                         
   2  -2   9        118.40        127.81         3.23 o                         
   3  -2   9          0.91          0.94         0.53 o                         
   4  -2   9        594.66        628.59        11.29 o                         
   5  -2   9       1571.71       1571.83        26.70 o                         
   6  -2   9        203.09        194.64         4.75 o                         
   7  -2   9         63.73         62.34         2.04 o                         
   8  -2   9         61.63         61.15         1.82 o                         
   9  -2   9          1.55          1.90         0.63 o                         
  10  -2   9        798.99        861.17        21.83 o                         
  -7  -1   9        111.72        110.48         2.98 o                         
  -6  -1   9        411.53        425.46         8.46 o                         
  -5  -1   9          0.04          0.76         0.61 o                         
  -4  -1   9        338.43        334.69         5.97 o                         
  -3  -1   9         26.20         27.69         1.42 o                         
  -2  -1   9        354.09        380.50         6.56 o                         
  -1  -1   9       2390.24       2383.68        30.26 o                         
   0  -1   9         56.24         49.81         2.23 o                         
   1  -1   9        651.19        637.94        10.31 o                         
   2  -1   9        101.68         93.78         2.51 o                         
   3  -1   9        250.06        265.35         5.32 o                         
   4  -1   9        537.68        562.76        12.45 o                         
   5  -1   9        380.22        362.09         6.55 o                         
   6  -1   9          4.67         11.05         1.00 o                         
   7  -1   9         34.59         29.44         1.56 o                         
   8  -1   9          1.53          1.77         0.54 o                         
   9  -1   9        403.66        420.53         6.68 o                         
  10  -1   9        141.86        144.09         3.59 o                         
  11  -1   9         26.41         21.96         1.03 o                         
  -7   0   9        166.16        174.34         4.67 o                         
  -6   0   9          6.84          4.36         0.64 o                         
  -5   0   9        309.24        310.24         6.41 o                         
  -4   0   9         23.79         27.63         1.53 o                         
  -3   0   9        101.12         84.49         2.44 o                         
  -2   0   9        257.28        251.23         6.53 o                         
  -1   0   9         45.46         46.17         2.26 o                         
   0   0   9        480.48        492.85         9.47 o                         
   1   0   9        689.80        703.31        10.92 o                         
   2   0   9        227.14        242.13         5.17 o                         
   3   0   9         34.46         32.67         1.73 o                         
   4   0   9        612.03        624.05         9.75 o                         
   5   0   9          1.01          0.89         0.51 o                         
   6   0   9         13.62         10.72         1.00 o                         
   7   0   9         32.11         34.28         2.21 o                         
   8   0   9          5.28          7.67         1.09 o                         
   9   0   9         60.53         56.60         1.73 o                         
  10   0   9        209.21        211.24         3.77 o                         
  11   0   9         97.51        106.85         2.07 o                         
  -7   1   9        110.47        101.89         8.25 o                         
  -6   1   9         19.92         18.12         0.98 o                         
  -5   1   9        163.63        154.28         4.11 o                         
  -4   1   9          4.92          4.58         0.79 o                         
  -3   1   9         19.46         22.00         1.30 o                         
  -2   1   9          0.60          0.53         0.52 o                         
  -1   1   9         93.92         79.35         2.57 o                         
   0   1   9         11.64         19.18         1.59 o                         
   1   1   9       1093.85       1115.21        18.10 o                         
   2   1   9        108.28         93.55         2.93 o                         
   3   1   9        489.54        505.62        10.85 o                         
   4   1   9         28.67         32.59         2.18 o                         
   5   1   9         44.60         36.86         1.80 o                         
   6   1   9        689.17        677.29        16.52 o                         
   7   1   9        175.35        171.66         6.56 o                         
   8   1   9          5.80         10.49         0.90 o                         
   9   1   9          1.00          3.83         0.64 o                         
  10   1   9          8.35          7.14         0.91 o                         
  11   1   9         34.35         27.01         1.06 o                         
  12   1   9         16.80         15.69         0.93 o                         
  -7   2   9         17.56         11.96         1.03 o                         
  -6   2   9          2.69          1.76         0.52 o                         
  -5   2   9          3.96          5.20         0.70 o                         
  -4   2   9          2.57          2.60         0.60 o                         
  -3   2   9          0.18          1.85         0.53 o                         
  -2   2   9         52.97         66.34         2.07 o                         
  -1   2   9        136.81        136.80         3.70 o                         
   0   2   9        331.24        340.53         7.30 o                         
   1   2   9        106.42        120.26         3.07 o                         
   2   2   9        666.84        634.04         9.62 o                         
   3   2   9         10.60          6.79         0.82 o                         
   4   2   9        255.28        239.48         7.69 o                         
   5   2   9         21.41         18.64         1.59 o                         
   6   2   9        512.55        509.67        10.13 o                         
   7   2   9        409.33        401.40         7.20 o                         
   8   2   9         12.91         16.92         1.18 o                         
   9   2   9         12.54         12.50         0.82 o                         
  10   2   9          0.09          0.29         0.47 o                         
  11   2   9          3.37          7.11         0.68 o                         
  12   2   9         25.75         18.24         1.10 o                         
  -6   3   9        254.79        310.40         7.70 o                         
  -5   3   9        158.77        177.21         4.58 o                         
  -4   3   9          0.86          1.41         0.48 o                         
  -3   3   9        237.24        215.84         4.48 o                         
  -2   3   9        124.08        116.68         2.54 o                         
  -1   3   9          0.12          0.98         0.43 o                         
   0   3   9         10.52         15.28         1.50 o                         
   1   3   9         10.82          5.67         0.57 o                         
   2   3   9        408.54        403.34         6.52 o                         
   3   3   9        186.96        206.24         4.79 o                         
   4   3   9        338.92        331.19         7.61 o                         
   5   3   9        387.22        380.06         8.08 o                         
   6   3   9        166.93        144.83         3.84 o                         
   7   3   9       1669.44       1656.25        18.64 o                         
   8   3   9         14.27         11.10         0.73 o                         
   9   3   9        349.08        321.38         5.28 o                         
  10   3   9          1.57          2.06         0.43 o                         
  11   3   9         54.05         51.95         1.81 o                         
  12   3   9         38.81         35.36         1.44 o                         
  -6   4   9        168.99        201.21         4.38 o                         
  -5   4   9         44.05         47.10         1.94 o                         
  -4   4   9        257.89        275.57         6.19 o                         
  -3   4   9        100.20        110.83         3.15 o                         
  -2   4   9        266.53        287.33         4.08 o                         
  -1   4   9        547.36        537.12         6.39 o                         
   0   4   9         23.29         22.87         1.07 o                         
   1   4   9        180.84        188.07         2.94 o                         
   2   4   9        159.26        150.20         3.34 o                         
   3   4   9       1305.91       1269.99        15.64 o                         
   4   4   9         43.48         43.87         1.74 o                         
   5   4   9         73.42         85.68         2.83 o                         
   6   4   9        581.40        558.25        10.67 o                         
   7   4   9        106.17        113.97         2.44 o                         
   8   4   9          3.49          4.40         0.58 o                         
   9   4   9          0.56          0.40         0.38 o                         
  10   4   9        207.15        203.41         3.46 o                         
  11   4   9         22.64         24.61         1.00 o                         
  12   4   9        302.64        311.41         8.38 o                         
  13   4   9        380.24        339.31         8.60 o                         
  -6   5   9         30.75         33.60         1.39 o                         
  -5   5   9        132.25        152.74         4.41 o                         
  -4   5   9        232.01        251.36         6.86 o                         
  -3   5   9        169.48        172.29         3.48 o                         
  -2   5   9        403.17        409.50         7.24 o                         
  -1   5   9        563.97        578.46         7.43 o                         
   0   5   9          1.64          2.46         0.42 o                         
   1   5   9         22.00         20.46         0.99 o                         
   2   5   9        260.79        266.05         4.09 o                         
   3   5   9          4.32          8.22         0.63 o                         
   4   5   9        842.12        817.97        11.57 o                         
   5   5   9        642.16        653.72        11.53 o                         
   6   5   9       1439.48       1337.60        15.29 o                         
   7   5   9        924.40        926.30        12.59 o                         
   8   5   9        193.74        199.92         3.22 o                         
   9   5   9        325.59        311.72         5.41 o                         
  10   5   9        283.66        307.45         5.69 o                         
  11   5   9          0.54          1.65         0.38 o                         
  12   5   9         27.77         21.36         1.13 o                         
  13   5   9          3.79          3.94         0.56 o                         
  -5   6   9         16.28         15.25         1.42 o                         
  -4   6   9         83.12         76.52         3.42 o                         
  -3   6   9         70.79         77.43         2.60 o                         
  -2   6   9        833.47        859.03        11.53 o                         
  -1   6   9        459.00        451.79         6.15 o                         
   0   6   9        253.25        234.83         3.91 o                         
   1   6   9          9.19         12.45         0.64 o                         
   2   6   9        626.92        641.48         7.35 o                         
   3   6   9        677.55        661.87         9.26 o                         
   4   6   9          4.79          5.27         0.58 o                         
   5   6   9         44.38         40.23         1.73 o                         
   6   6   9        370.89        345.39         5.28 o                         
   7   6   9         39.48         40.87         1.46 o                         
   8   6   9          4.51          2.79         0.49 o                         
   9   6   9        255.01        258.31         4.19 o                         
  10   6   9        464.94        506.36         7.72 o                         
  11   6   9         76.80         75.53         2.04 o                         
  12   6   9        215.15        208.73         3.33 o                         
  13   6   9        168.02        117.86         2.61 o                         
  -5   7   9        188.93        171.14         4.87 o                         
  -4   7   9        239.83        275.56         9.42 o                         
  -3   7   9         20.91         23.59         1.12 o                         
  -2   7   9        179.28        181.81         5.16 o                         
  -1   7   9        331.55        334.91         4.67 o                         
   0   7   9         70.67         71.90         1.77 o                         
   1   7   9        109.09        116.45         2.08 o                         
   2   7   9         13.96         10.35         0.78 o                         
   3   7   9         13.91         17.81         1.00 o                         
   4   7   9        859.01        900.05        10.41 o                         
   5   7   9         18.00         13.76         0.80 o                         
   6   7   9        694.22        658.53         7.46 o                         
   7   7   9         80.96         77.89         1.76 o                         
   8   7   9        433.62        433.90         5.93 o                         
   9   7   9        218.60        220.25         3.73 o                         
  10   7   9         97.06         95.48         2.71 o                         
  11   7   9        429.22        461.33         6.07 o                         
  12   7   9          0.44          0.64         0.32 o                         
  13   7   9          0.05          0.35         0.26 o                         
  -4   8   9        115.21        115.55         3.88 o                         
  -3   8   9          0.30          0.74         0.43 o                         
  -2   8   9          0.66          1.72         0.52 o                         
  -1   8   9         83.31         83.53         2.28 o                         
   0   8   9         30.17         29.05         1.31 o                         
   1   8   9         15.69         14.69         0.81 o                         
   2   8   9        416.54        399.38         5.48 o                         
   3   8   9        778.04        773.44         9.04 o                         
   4   8   9          9.61         10.58         0.73 o                         
   5   8   9         18.71         15.11         0.76 o                         
   6   8   9          6.80          8.42         0.67 o                         
   7   8   9         18.93         20.98         0.91 o                         
   8   8   9         22.24         20.12         0.88 o                         
   9   8   9        143.44        140.20         3.22 o                         
  10   8   9         32.83         40.20         1.54 o                         
  11   8   9         15.23         16.29         0.86 o                         
  12   8   9         81.40         83.85         3.12 o                         
  13   8   9        151.55        123.65         3.91 o                         
  -3   9   9         31.47         21.40         1.31 o                         
  -2   9   9         28.53         28.85         1.36 o                         
  -1   9   9          0.49          0.53         0.47 o                         
   0   9   9          0.47          0.45         0.47 o                         
   1   9   9         29.99         37.09         1.38 o                         
   2   9   9        191.57        193.64         4.02 o                         
   3   9   9          0.74          0.30         0.41 o                         
   4   9   9         34.21         33.59         1.16 o                         
   5   9   9         46.70         44.69         1.35 o                         
   6   9   9        612.66        622.82         6.51 o                         
   7   9   9         72.27         67.18         1.55 o                         
   8   9   9        212.12        208.57         3.29 o                         
   9   9   9         18.31         18.24         1.03 o                         
  10   9   9          0.32          1.00         0.46 o                         
  11   9   9        247.27        261.01         4.94 o                         
  12   9   9        109.44        114.52         3.31 o                         
  -2  10   9         32.76         33.78         2.69 o                         
  -1  10   9          0.30          0.31         0.51 o                         
   0  10   9        118.79        122.44         3.03 o                         
   1  10   9         50.97         53.94         2.09 o                         
   2  10   9        235.18        247.27         4.26 o                         
   3  10   9        134.88        137.88         2.71 o                         
   4  10   9        234.98        230.57         3.75 o                         
   5  10   9        342.06        346.40         4.87 o                         
   6  10   9        265.12        262.70         3.89 o                         
   7  10   9        149.05        141.80         2.52 o                         
   8  10   9         76.52         78.25         1.72 o                         
   9  10   9        203.27        201.92         3.71 o                         
  10  10   9         29.34         27.12         1.13 o                         
  11  10   9         97.10         97.46         2.02 o                         
  12  10   9          2.95          1.71         0.29 o                         
  -1  11   9        111.66         96.78         5.24 o                         
   0  11   9         35.72         33.29         1.98 o                         
   1  11   9          2.51          4.58         0.83 o                         
   2  11   9          3.76          4.48         0.58 o                         
   3  11   9        257.34        256.92         4.24 o                         
   4  11   9        542.85        552.41         7.36 o                         
   5  11   9          0.04          0.50         0.41 o                         
   6  11   9         76.97         86.54         1.82 o                         
   7  11   9        205.40        212.51         3.22 o                         
   8  11   9        102.10         97.16         1.82 o                         
   9  11   9          6.64          7.67         0.55 o                         
  10  11   9         29.87         25.62         0.91 o                         
  11  11   9         27.67         25.84         1.10 o                         
  12  11   9        137.68        124.90         3.82 o                         
   0  12   9        137.10        121.63         5.54 o                         
   1  12   9          3.23          2.01         0.49 o                         
   2  12   9         31.05         33.35         1.32 o                         
   3  12   9        179.13        183.28         4.12 o                         
   4  12   9        176.03        187.60         4.14 o                         
   5  12   9        646.26        681.77         8.39 o                         
   6  12   9        274.28        279.48         3.70 o                         
   7  12   9        482.26        492.63         5.65 o                         
   8  12   9        358.79        390.86         5.28 o                         
   9  12   9         27.81         28.18         1.02 o                         
  10  12   9          9.81          7.03         0.57 o                         
  11  12   9          0.62          1.37         0.45 o                         
   2  13   9         38.29         33.03         1.45 o                         
   3  13   9        102.23        111.55         4.16 o                         
   4  13   9        247.16        257.76         4.91 o                         
   5  13   9        183.19        187.72         5.74 o                         
   6  13   9         41.46         39.51         1.28 o                         
   7  13   9         78.00         73.07         1.89 o                         
   8  13   9          0.82          1.74         0.35 o                         
   9  13   9        167.84        145.03         8.39 o                         
  10  13   9         53.35         38.31         2.51 o                         
   4  14   9         39.44         27.26         1.99 o                         
   5  14   9         20.21         17.13         0.98 o                         
   6  14   9         16.43         14.61         1.03 o                         
   7  14   9         68.27         48.34         2.13 o                         
   8  14   9         14.95         13.41         1.41 o                         
  -3  -8  10         77.10         65.49         3.42 o                         
  -2  -8  10         46.85         38.57         2.13 o                         
  -1  -8  10         11.44         10.80         1.48 o                         
   0  -8  10         48.88         48.86         4.00 o                         
   1  -8  10        154.89        130.90         4.32 o                         
   2  -8  10          2.77          5.17         0.67 o                         
   3  -8  10        267.46        241.91        15.64 o                         
  -4  -7  10          0.22          0.77         0.34 o                         
  -3  -7  10         58.99         66.72         2.38 o                         
  -2  -7  10         47.87         50.56         2.71 o                         
  -1  -7  10         20.85         19.08         1.18 o                         
   0  -7  10        396.08        415.74         7.10 o                         
   1  -7  10          4.21          5.69         0.83 o                         
   2  -7  10         44.18         41.48         3.42 o                         
   3  -7  10         18.37         18.74         1.50 o                         
   4  -7  10         16.67         18.23         1.92 o                         
   5  -7  10         42.13         40.81         2.16 o                         
  -5  -6  10         13.97         10.79         1.68 o                         
  -4  -6  10         24.67         23.01         1.58 o                         
  -3  -6  10          1.22          1.15         0.55 o                         
  -2  -6  10        602.12        607.60        15.11 o                         
  -1  -6  10        811.60        794.82        16.40 o                         
   0  -6  10         37.59         41.28         1.87 o                         
   1  -6  10        126.98        123.11         3.63 o                         
   2  -6  10        373.61        368.25        14.81 o                         
   3  -6  10         21.52         26.96         1.79 o                         
   4  -6  10         54.68         52.06         4.06 o                         
   5  -6  10        153.02        162.82         3.83 o                         
   6  -6  10          1.05          0.80         0.49 o                         
  -5  -5  10          3.84          3.27         0.45 o                         
  -4  -5  10         29.76         27.75         1.31 o                         
  -3  -5  10        141.18        158.62         4.02 o                         
  -2  -5  10        316.57        322.97         7.00 o                         
  -1  -5  10          5.59          3.61         1.08 o                         
   0  -5  10        836.14        827.94        15.09 o                         
   1  -5  10        340.43        359.85         6.93 o                         
   2  -5  10         60.02         56.55         3.43 o                         
   3  -5  10        357.97        375.78         8.02 o                         
   4  -5  10         32.34         33.69         1.44 o                         
   5  -5  10        265.95        270.69         4.92 o                         
   6  -5  10        222.09        223.13         4.11 o                         
   7  -5  10         10.16          8.10         0.78 o                         
   8  -5  10         14.45         12.59         1.22 o                         
  -6  -4  10         43.49         40.04         1.32 o                         
  -5  -4  10          0.15          0.10         0.39 o                         
  -4  -4  10         11.37         14.52         0.97 o                         
  -3  -4  10          2.02          1.84         0.68 o                         
  -2  -4  10         19.01         16.35         1.09 o                         
  -1  -4  10          9.35         11.36         0.95 o                         
   0  -4  10        163.46        163.46         3.82 o                         
   1  -4  10         30.35         29.65         1.33 o                         
   2  -4  10        430.01        452.34         9.26 o                         
   3  -4  10        251.25        255.65         5.62 o                         
   4  -4  10         54.48         53.40         1.92 o                         
   5  -4  10        450.45        503.68        10.21 o                         
   6  -4  10         25.53         17.40         1.08 o                         
   7  -4  10         87.85         89.32         2.17 o                         
   8  -4  10          6.21          4.47         0.49 o                         
   9  -4  10          8.66          5.27         0.67 o                         
  -6  -3  10         54.60         42.52         2.09 o                         
  -5  -3  10         87.17         83.83         4.90 o                         
  -4  -3  10          6.15          5.54         0.60 o                         
  -3  -3  10          9.39          9.52         0.84 o                         
  -2  -3  10         13.64         10.93         0.88 o                         
  -1  -3  10        421.27        412.72         6.54 o                         
   0  -3  10          0.69          0.36         0.46 o                         
   1  -3  10        304.06        298.97         5.55 o                         
   2  -3  10         17.84         20.06         1.26 o                         
   3  -3  10         17.45         18.67         1.05 o                         
   4  -3  10        195.83        199.82         4.00 o                         
   5  -3  10         92.49         92.04         2.67 o                         
   6  -3  10         81.04         73.30         2.10 o                         
   7  -3  10        112.39        112.93         2.82 o                         
   8  -3  10         12.03         13.60         0.79 o                         
   9  -3  10          3.65          2.00         0.45 o                         
  -6  -2  10         89.05         88.40         2.93 o                         
  -5  -2  10         85.48        102.40         3.09 o                         
  -4  -2  10        106.53        105.28         2.60 o                         
  -3  -2  10         56.74         53.53         2.85 o                         
  -2  -2  10         14.71         14.49         1.02 o                         
  -1  -2  10        690.21        715.49        10.15 o                         
   0  -2  10        293.36        283.79         5.44 o                         
   1  -2  10        711.69        733.55        10.85 o                         
   2  -2  10         28.93         32.31         1.64 o                         
   3  -2  10        189.28        174.52         4.00 o                         
   4  -2  10        571.55        593.29        13.55 o                         
   5  -2  10        843.65        874.01        14.45 o                         
   6  -2  10         72.86         72.39         3.40 o                         
   7  -2  10         98.77         96.08         2.50 o                         
   8  -2  10          4.17          4.30         0.53 o                         
   9  -2  10        103.26         98.15         2.63 o                         
  10  -2  10          5.22          4.41         0.52 o                         
  -6  -1  10          3.89          1.17         0.72 o                         
  -5  -1  10        147.54        159.32         3.74 o                         
  -4  -1  10         62.37         67.72         2.11 o                         
  -3  -1  10         22.40         20.40         1.15 o                         
  -2  -1  10        118.78        116.26         2.97 o                         
  -1  -1  10        262.00        256.91         5.35 o                         
   0  -1  10         54.29         50.68         2.39 o                         
   1  -1  10       2502.93       2483.95        33.82 o                         
   2  -1  10         29.74         31.26         1.49 o                         
   3  -1  10        483.23        499.94         8.36 o                         
   4  -1  10          8.45         11.94         0.96 o                         
   5  -1  10        284.02        282.02         6.07 o                         
   6  -1  10         21.91         19.75         1.23 o                         
   7  -1  10          0.19          0.52         0.54 o                         
   8  -1  10        328.14        328.82         6.81 o                         
   9  -1  10          4.87          5.74         0.56 o                         
  10  -1  10          4.36          4.60         0.55 o                         
  11  -1  10         20.51         22.69         1.00 o                         
  -6   0  10        338.46        379.38         8.33 o                         
  -5   0  10         70.84         84.92         2.55 o                         
  -4   0  10          5.92          7.86         0.87 o                         
  -3   0  10       1309.74       1339.28        21.29 o                         
  -2   0  10         59.40         59.71         3.37 o                         
  -1   0  10        415.85        412.57         7.87 o                         
   0   0  10         88.54         91.07         5.50 o                         
   1   0  10         40.65         33.90         1.90 o                         
   2   0  10          2.36          0.79         0.53 o                         
   3   0  10         73.48         68.28         2.63 o                         
   4   0  10        772.81        831.36        15.58 o                         
   5   0  10        353.56        354.32         6.50 o                         
   6   0  10        153.54        155.35         4.21 o                         
   7   0  10         51.01         55.59         3.14 o                         
   8   0  10         18.66         24.24         1.67 o                         
   9   0  10        699.02        722.35        10.21 o                         
  10   0  10        440.68        461.99         7.99 o                         
  11   0  10         29.93         27.16         1.05 o                         
  -6   1  10          7.27          9.90         1.06 o                         
  -5   1  10         96.42        109.96         2.68 o                         
  -4   1  10         96.79        109.32         2.80 o                         
  -3   1  10        380.77        386.95         6.21 o                         
  -2   1  10        779.54        776.04        11.64 o                         
  -1   1  10        172.04        163.16         4.56 o                         
   0   1  10        234.64        225.17         5.69 o                         
   1   1  10        372.64        358.79         7.83 o                         
   2   1  10        127.36        123.87         3.64 o                         
   3   1  10        236.94        236.25         5.27 o                         
   4   1  10         64.68         66.62         2.79 o                         
   5   1  10        995.36        974.57        22.07 o                         
   6   1  10        668.92        668.97        10.47 o                         
   7   1  10         10.68         12.75         1.32 o                         
   8   1  10        338.65        348.28        12.92 o                         
   9   1  10          2.04          2.96         0.71 o                         
  10   1  10          1.16          1.21         0.43 o                         
  11   1  10        298.75        308.04         6.04 o                         
  12   1  10         25.26         21.24         1.69 o                         
  -6   2  10        212.91        196.45        27.14 o                         
  -5   2  10         24.30         27.88         1.73 o                         
  -4   2  10         84.08         70.11         1.86 o                         
  -3   2  10         83.50         96.75         2.49 o                         
  -2   2  10         36.26         55.52         1.97 o                         
  -1   2  10         26.15         16.76         1.16 o                         
   0   2  10       1104.04       1128.79        16.21 o                         
   1   2  10        258.71        261.11         5.58 o                         
   2   2  10         25.32         25.32         1.75 o                         
   3   2  10        321.18        338.32         7.04 o                         
   4   2  10        285.50        305.42         6.63 o                         
   5   2  10         39.96         44.11         2.43 o                         
   6   2  10         10.65          7.47         1.00 o                         
   7   2  10        335.49        354.58         7.46 o                         
   8   2  10         24.87         20.24         1.35 o                         
   9   2  10        100.65        110.41         4.37 o                         
  10   2  10        175.82        188.35         4.48 o                         
  11   2  10         94.07        105.15         2.77 o                         
  12   2  10         60.93         59.58         1.99 o                         
  -6   3  10          0.12          0.82         0.61 o                         
  -5   3  10         22.05         19.41         1.33 o                         
  -4   3  10         18.50         21.49         1.21 o                         
  -3   3  10        157.48        159.65         3.33 o                         
  -2   3  10          0.20          0.96         0.47 o                         
  -1   3  10         61.01         61.74         1.80 o                         
   0   3  10        179.78        181.05         3.70 o                         
   1   3  10          6.21          8.49         0.86 o                         
   2   3  10        249.17        264.87         5.46 o                         
   3   3  10        349.27        401.82         7.29 o                         
   4   3  10         14.20         10.92         0.93 o                         
   5   3  10        849.60        850.21        16.46 o                         
   6   3  10          7.10          8.64         0.90 o                         
   7   3  10        180.24        167.78         5.00 o                         
   8   3  10         45.91         45.24         2.45 o                         
   9   3  10         90.89         91.33         4.74 o                         
  10   3  10        143.18        145.00         5.57 o                         
  11   3  10         75.85         76.94         3.38 o                         
  12   3  10         49.38         45.36         1.41 o                         
  -5   4  10         11.28          8.74         1.39 o                         
  -4   4  10         60.47         66.06         2.23 o                         
  -3   4  10        110.51         98.28         3.26 o                         
  -2   4  10         94.74         72.87         1.82 o                         
  -1   4  10        817.13        760.88         9.48 o                         
   0   4  10        257.17        232.14         3.67 o                         
   1   4  10       1201.22       1197.91        16.00 o                         
   2   4  10         63.50         63.56         1.99 o                         
   3   4  10        480.12        480.65         7.67 o                         
   4   4  10          0.72          2.02         0.49 o                         
   5   4  10        107.26        119.85         2.82 o                         
   6   4  10        186.78        191.47         4.55 o                         
   7   4  10         42.34         40.50         2.01 o                         
   8   4  10         10.46         10.29         1.11 o                         
   9   4  10          2.76          4.63         0.98 o                         
  10   4  10         21.26         30.37         1.66 o                         
  11   4  10          4.59          1.73         0.47 o                         
  12   4  10          0.57          2.69         0.40 o                         
  -5   5  10          0.01          0.08         0.53 o                         
  -4   5  10          9.22         12.03         0.85 o                         
  -3   5  10         21.12         22.61         1.94 o                         
  -2   5  10         29.99         30.96         1.49 o                         
  -1   5  10         40.31         35.43         1.33 o                         
   0   5  10        102.53        115.64         2.36 o                         
   1   5  10         12.67         12.50         0.77 o                         
   2   5  10        124.52        122.41         2.69 o                         
   3   5  10        557.00        532.89         7.31 o                         
   4   5  10          5.08          2.64         0.61 o                         
   5   5  10         20.49         12.32         1.01 o                         
   6   5  10        327.19        343.37         7.25 o                         
   7   5  10         35.97         30.12         2.10 o                         
   8   5  10        167.01        153.97         4.13 o                         
   9   5  10         52.75         56.34         2.76 o                         
  10   5  10          5.63          7.29         0.89 o                         
  11   5  10         10.99         10.29         0.85 o                         
  12   5  10          4.14          2.40         0.32 o                         
  13   5  10         98.18         90.17         7.65 o                         
  -4   6  10         87.72         95.37         9.88 o                         
  -3   6  10        154.64        170.31         4.35 o                         
  -2   6  10          9.57          9.08         0.95 o                         
  -1   6  10         10.04         13.31         1.02 o                         
   0   6  10        577.29        597.72         9.80 o                         
   1   6  10         82.80         70.24         1.69 o                         
   2   6  10        302.92        311.06         5.72 o                         
   3   6  10         18.37         19.29         1.05 o                         
   4   6  10         23.54         19.21         1.05 o                         
   5   6  10        176.68        168.95         3.90 o                         
   6   6  10          6.69          4.51         0.83 o                         
   7   6  10         12.19         11.05         1.21 o                         
   8   6  10        117.33        128.81         4.63 o                         
   9   6  10        172.08        179.18         5.69 o                         
  10   6  10         83.64         74.67         2.76 o                         
  11   6  10         41.43         47.50         1.77 o                         
  12   6  10          2.88          1.10         0.34 o                         
  13   6  10         51.90         34.18         3.56 o                         
  -4   7  10          1.72          3.68         1.36 o                         
  -3   7  10        249.82        258.94         5.53 o                         
  -2   7  10         56.93         60.36         2.52 o                         
  -1   7  10         49.97         46.46         4.07 o                         
   0   7  10          2.54          3.54         0.63 o                         
   1   7  10        138.74        137.65         2.68 o                         
   2   7  10         32.53         30.26         1.12 o                         
   3   7  10        659.52        646.19         9.14 o                         
   4   7  10        439.50        443.72         8.03 o                         
   5   7  10       1188.36       1171.17        13.97 o                         
   6   7  10        983.94       1017.42        12.87 o                         
   7   7  10         48.72         51.20         1.98 o                         
   8   7  10        744.53        732.40        18.11 o                         
   9   7  10         76.97         77.03         2.53 o                         
  10   7  10        100.16        100.55         3.76 o                         
  11   7  10        197.49        188.26         5.25 o                         
  12   7  10        129.34        139.68         3.00 o                         
  13   7  10        293.61        267.69         9.82 o                         
  -3   8  10        193.52        188.65         5.03 o                         
  -2   8  10        249.66        242.75         4.91 o                         
  -1   8  10        419.58        427.55         7.26 o                         
   0   8  10        392.02        402.58         6.24 o                         
   1   8  10         51.07         48.85         1.67 o                         
   2   8  10          0.62          1.06         0.43 o                         
   3   8  10        644.30        665.68         8.42 o                         
   4   8  10        200.65        194.10         3.71 o                         
   5   8  10       1467.60       1434.80        27.64 o                         
   6   8  10        888.81        926.63        13.44 o                         
   7   8  10        487.05        488.55         8.22 o                         
   8   8  10          1.19          0.34         0.61 o                         
   9   8  10          2.52          4.39         0.66 o                         
  10   8  10         69.44         68.72         2.72 o                         
  11   8  10        227.69        251.13        14.86 o                         
  12   8  10        300.38        280.93        13.05 o                         
  -2   9  10        183.99        195.84         4.96 o                         
  -1   9  10         38.85         40.53         2.60 o                         
   0   9  10        286.17        309.59         8.83 o                         
   1   9  10          2.47          3.50         0.64 o                         
   2   9  10         69.23         81.10         2.06 o                         
   3   9  10        305.90        325.45         4.50 o                         
   4   9  10         42.80         40.69         1.37 o                         
   5   9  10        379.13        393.00         5.63 o                         
   6   9  10         46.01         49.23         2.04 o                         
   7   9  10        174.96        175.09         3.84 o                         
   8   9  10          1.37          0.46         0.37 o                         
   9   9  10         53.65         56.49         2.24 o                         
  10   9  10         24.18         25.95         1.36 o                         
  11   9  10         56.97         55.55         2.94 o                         
  12   9  10          0.04          0.25         0.23 o                         
  -1  10  10        109.94        116.52         4.23 o                         
   0  10  10         18.07         21.91         1.97 o                         
   1  10  10          7.36          2.75         0.59 o                         
   2  10  10          9.14          4.33         0.74 o                         
   3  10  10          1.30          0.82         0.46 o                         
   4  10  10         70.88         74.37         1.86 o                         
   5  10  10        842.61        879.92        10.96 o                         
   6  10  10         76.17         75.33         2.13 o                         
   7  10  10          7.27          7.65         0.64 o                         
   8  10  10         34.51         35.19         1.36 o                         
   9  10  10          9.25         10.12         0.73 o                         
  10  10  10         36.07         32.60         1.23 o                         
  11  10  10         34.67         28.27         1.21 o                         
  12  10  10         53.43         46.20         1.48 o                         
   0  11  10         14.99         11.37         1.18 o                         
   1  11  10         33.79         28.83         1.31 o                         
   2  11  10         86.10         82.26         2.35 o                         
   3  11  10        259.61        259.25         4.34 o                         
   4  11  10        125.86        125.77         2.37 o                         
   5  11  10        209.15        206.26         4.11 o                         
   6  11  10          3.44          3.39         0.56 o                         
   7  11  10         21.34         20.73         0.97 o                         
   8  11  10        199.60        193.88         3.04 o                         
   9  11  10         28.01         23.91         1.18 o                         
  10  11  10         49.41         51.28         1.72 o                         
  11  11  10         23.38         16.52         0.92 o                         
   1  12  10         42.62         41.64         2.56 o                         
   2  12  10         25.40         25.04         1.14 o                         
   3  12  10         93.18        103.40         3.01 o                         
   4  12  10        102.38        103.57         2.21 o                         
   5  12  10        218.36        229.27         3.78 o                         
   6  12  10         18.32         14.92         0.80 o                         
   7  12  10        107.53        108.26         2.15 o                         
   8  12  10         86.50         78.58         2.95 o                         
   9  12  10        104.73         92.39         4.15 o                         
  10  12  10         80.08         83.75         4.67 o                         
   3  13  10         43.05         38.33         1.55 o                         
   4  13  10         27.61         26.37         1.23 o                         
   5  13  10          3.92          5.79         0.57 o                         
   6  13  10        202.42        183.74         3.90 o                         
   7  13  10          5.41          7.78         0.54 o                         
   8  13  10        139.80        141.63         2.93 o                         
   9  13  10        297.98        266.87         8.27 o                         
  -2  -7  11         69.54         54.82         1.77 o                         
  -1  -7  11        153.12        160.96         6.79 o                         
   0  -7  11         39.75         35.46         2.48 o                         
   1  -7  11          0.32          0.63         0.39 o                         
   2  -7  11        206.68        228.34         9.61 o                         
   3  -7  11          1.20          1.48         0.50 o                         
   4  -7  11         38.51         34.78         1.71 o                         
  -3  -6  11          9.36          8.78         1.44 o                         
  -2  -6  11         50.79         46.05         2.34 o                         
  -1  -6  11        198.23        195.39         4.43 o                         
   0  -6  11         69.02         69.13         2.75 o                         
   1  -6  11          3.35          4.10         0.75 o                         
   2  -6  11          1.28          2.45         0.62 o                         
   3  -6  11        553.98        571.01        16.09 o                         
   4  -6  11        142.38        155.65         4.16 o                         
   5  -6  11         36.99         34.69         2.48 o                         
  -4  -5  11         21.12         21.43         1.00 o                         
  -3  -5  11         11.80         12.74         0.92 o                         
  -2  -5  11         21.33         21.89         2.24 o                         
  -1  -5  11        316.98        347.94         8.32 o                         
   0  -5  11        555.89        556.89        10.37 o                         
   1  -5  11        100.60         99.32         3.08 o                         
   2  -5  11         69.15         76.93         3.32 o                         
   3  -5  11          2.11          0.51         0.52 o                         
   4  -5  11         79.74         82.30         2.64 o                         
   5  -5  11        241.10        242.91         7.19 o                         
   6  -5  11        205.44        208.86        10.76 o                         
   7  -5  11         34.55         25.13         1.97 o                         
  -5  -4  11        198.22        181.61         9.16 o                         
  -4  -4  11         26.25         20.01         1.32 o                         
  -3  -4  11          2.50          3.95         0.61 o                         
  -2  -4  11          1.55          1.34         0.57 o                         
  -1  -4  11         28.54         30.86         1.28 o                         
   0  -4  11         13.65         10.39         0.71 o                         
   1  -4  11        311.54        299.82         5.22 o                         
   2  -4  11          6.03          6.40         0.92 o                         
   3  -4  11         40.30         42.33         1.84 o                         
   4  -4  11        627.65        682.67        11.48 o                         
   5  -4  11        271.50        286.60         5.88 o                         
   6  -4  11          7.56          9.86         0.66 o                         
   7  -4  11          1.05          1.84         0.32 o                         
   8  -4  11         13.49         10.72         0.71 o                         
  -5  -3  11         25.27         32.18         1.25 o                         
  -4  -3  11         42.85         53.20         1.77 o                         
  -3  -3  11          5.42          8.54         0.61 o                         
  -2  -3  11        228.58        210.22         5.60 o                         
  -1  -3  11        242.08        242.72         4.92 o                         
   0  -3  11        119.53        112.85         3.07 o                         
   1  -3  11        259.67        255.29         4.70 o                         
   2  -3  11         74.15         66.33         2.03 o                         
   3  -3  11         66.58         71.46         2.12 o                         
   4  -3  11          0.74          1.78         0.50 o                         
   5  -3  11        322.45        340.92         5.76 o                         
   6  -3  11        219.48        235.02         4.81 o                         
   7  -3  11         78.76         80.41         2.00 o                         
   8  -3  11        167.23        171.14         3.17 o                         
   9  -3  11         12.48          9.86         0.52 o                         
  -5  -2  11        155.32        162.75         4.30 o                         
  -4  -2  11          2.15          2.97         0.45 o                         
  -3  -2  11        403.37        401.92         6.33 o                         
  -2  -2  11        355.26        389.19         6.38 o                         
  -1  -2  11          1.95          2.24         0.55 o                         
   0  -2  11        313.58        303.91         6.53 o                         
   1  -2  11        465.98        469.83         7.74 o                         
   2  -2  11         96.40         91.70         2.64 o                         
   3  -2  11        279.25        296.47         5.69 o                         
   4  -2  11          8.99          6.25         0.72 o                         
   5  -2  11         60.66         47.58         1.73 o                         
   6  -2  11          2.86          1.89         0.52 o                         
   7  -2  11        199.32        222.80         4.39 o                         
   8  -2  11        124.32        113.58         2.37 o                         
   9  -2  11         28.28         26.99         1.40 o                         
  10  -2  11         86.84         81.84         2.68 o                         
  -5  -1  11          5.54          7.06         0.99 o                         
  -4  -1  11          4.31          2.89         0.45 o                         
  -3  -1  11        915.34        935.23        11.30 o                         
  -2  -1  11         72.64         72.21         2.25 o
[truncated: 74,197 more chars]
